# Supplementary material for: Genotype-by-genotype interactions reveal transcription patterns underlying resistance responses in Norway spruce to Heterobasidion annosum s.s
Source: BMC Plant Biol. 2025 Oct 6;25:1326. doi: 10.1186/s12870-025-07438-1 (PMC12502169; doi:10.1186/s12870-025-07438-1)
Supplement: Supplementary file 1 — Supplementary Material 1. [file 12870_2025_7438_MOESM1_ESM.xlsx]

## Sheet: mapping data_host
sample	Pathogen	Host	Time	Ramet	RIN	AllReadSum	AllReadSumStat	TOTALreads	uniquelyMapped	Percent mapped
88	87087/8	427	T1	427_10	7.2	17693816	10323823	28017639	23303222	75.9286
67	87087/8	427	T1	427_3	6.9	15787213	8686997	24474210	20669267	76.3801
80	87087/8	427	T1	427_7	7.5	19637545	10113051	29750596	25094403	78.2547
61	L12-1	427	T1	427_1	7.7	14910653	8678017	23588670	19740248	75.5343
72	L12-1	427	T1	427_4	7.9	65189377	36491971	101681348	82890447	78.6452
76	L12-1	427	T1	427_6	7.8	21844528	13436276	35280804	28876312	75.6486
89	Sä16-4	427	T1	427_10	7.4	52642143	31885470	84527613	70065877	75.1324
70	Sä16-4	427	T1	427_4	8	21392932	13682111	35075043	28308227	75.5714
85	Sä16-4	427	T1	427_9	7.7	16702110	9149821	25851931	21902393	76.257
66	Wounding (control)	427	T1	427_2	7.3	23410404	12797984	36208388	30212102	77.4868
69	Wounding (control)	427	T1	427_3	7.2	21428158	12296018	33724176	27365604	78.3033
87	Wounding (control)	427	T1	427_9	7.5	19697262	11821995	31519257	25286181	77.8973
110	87087/8	427	T2	427_17	7.5	9876976	11752984	21629960	13544253	72.9237
112	87087/8	427	T2	427_18	7.4	20617416	10332652	30950068	26023959	79.2247
118	87087/8	427	T2	427_20	7	15822153	13739746	29561899	20942859	75.5492
91	L12-1	427	T2	427_11	7	41278466	20690020	61968486	52238449	79.0193
98	L12-1	427	T2	427_13	7.4	18958325	12022189	30980514	25020093	75.7724
106	L12-1	427	T2	427_16	7.1	27719335	18143314	45862649	37215219	74.4839
95	Sä16-4	427	T2	427_12	7.3	22170316	12611619	34781935	28406033	78.0479
100	Sä16-4	427	T2	427_14	7.1	29669042	16181932	45850974	38271965	77.5216
115	Sä16-4	427	T2	427_19	7.4	15293290	8962190	24255480	19962463	76.6102
99	Wounding (control)	427	T2	427_13	5.4	21269080	14212743	35481823	28345818	75.0343
104	Wounding (control)	427	T2	427_15	7.2	28217525	30321749	58539274	37939669	74.3747
117	Wounding (control)	427	T2	427_19	6.5	18891920	10071423	28963343	24331055	77.6453
3	87087/8	1977	T1	1977_1	7.6	20678821	11529178	32207999	26631089	77.6492
30	87087/8	1977	T1	1977_10	6.9	66979669	40376522	107356191	87930134	76.1737
23	87087/8	1977	T1	1977_8	7	32350926	18484823	50835749	42950821	75.3209
29	L12-1	1977	T1	1977_10	6.8	31469237	17578589	49047826	40250429	78.1836
22	L12-1	1977	T1	1977_8	6.6	42595147	22194429	64789576	54273901	78.4818
25	L12-1	1977	T1	1977_9	7.7	16489759	9511068	26000827	21639128	76.2034
28	Sä16-4	1977	T1	1977_10	7.9	18523529	10574601	29098130	24080416	76.9236
20	Sä16-4	1977	T1	1977_7	7.8	46635198	29355668	75990866	62213227	74.9603
26	Sä16-4	1977	T1	1977_9	7.6	26742368	13861361	40603729	33546742	79.7167
9	Wounding (control)	1977	T1	1977_3	7.1	14682049	11481716	26163765	19652732	74.7074
15	Wounding (control)	1977	T1	1977_5	6	32150695	18313555	50464250	41877079	76.774
24	Wounding (control)	1977	T1	1977_8	6.6	23058634	12554612	35613246	29595584	77.9124
33	87087/8	1977	T2	1977_11	7.3	21541143	12002457	33543600	26747164	80.5362
48	87087/8	1977	T2	1977_16	6.7	17216834	9509780	26726614	21681102	79.4094
60	87087/8	1977	T2	1977_20	7.2	18487011	9514198	28001209	23320520	79.2736
43	L12-1	1977	T2	1977_15	7.1	46083588	25255869	71339457	58450194	78.8425
55	L12-1	1977	T2	1977_19	7	24217048	13638096	37855144	31274751	77.4332
59	L12-1	1977	T2	1977_20	4.9	19881378	12270443	32151821	26633228	74.6488
31	Sä16-4	1977	T2	1977_11	5	14969033	8513206	23482239	19396913	77.1722
56	Sä16-4	1977	T2	1977_19	6.1	27446760	14778472	42225232	35115892	78.1605
58	Sä16-4	1977	T2	1977_20	6.8	35671734	17065855	52737589	43954506	81.156
39	Wounding (control)	1977	T2	1977_13	6.8	18224875	10809799	29034674	24161105	75.4306
45	Wounding (control)	1977	T2	1977_15	5.4	12301750	8850101	21151851	16904732	72.771
49	Wounding (control)	1977	T2	1977_17	7	13566376	11850430	25416806	18431029	73.6062
390	87087/8	8590	T1	8590_10	7.7	19128246	10600578	29728824	24635709	77.6444
369	87087/8	8590	T1	8590_3	7.7	18294097	11352765	29646862	24303370	75.2739
381	87087/8	8590	T1	8590_7	7.2	16921624	10357817	27279441	21572797	78.4396
368	L12-1	8590	T1	8590_3	7.8	23669551	12873946	36543497	30094938	78.6496
380	L12-1	8590	T1	8590_7	8	24271599	15122525	39394124	31787311	76.3563
382	L12-1	8590	T1	8590_8	8	20455186	13202305	33657491	26654123	76.743
363	Sä16-4	8590	T1	8590_1	7.8	18026025	10991424	29017449	23727541	75.9709
389	Sä16-4	8590	T1	8590_10	7.8	25932924	14626104	40559028	33906491	76.4837
364	Sä16-4	8590	T1	8590_2	7.7	16901400	11212542	28113942	21753810	77.694
365	Wounding (control)	8590	T1	8590_2	7.2	19119083	12031485	31150568	25768630	74.1952
374	Wounding (control)	8590	T1	8590_5	7	30860229	16977865	47838094	39265691	78.5934
386	Wounding (control)	8590	T1	8590_9	7.2	15517777	10365556	25883333	20197326	76.8308
400	87087/8	8590	T2	8590_14	6.8	5954081	35276412	41230493	8923859	66.7209
411	87087/8	8590	T2	8590_17	5.6	6768109	9045067	15813176	9716667	69.6546
420	87087/8	8590	T2	8590_20	7.4	31281175	18226924	49508099	40424001	77.3827
391	L12-1	8590	T2	8590_11	7	27871287	16702379	44573666	37078713	75.1679
398	L12-1	8590	T2	8590_13	6.3	23546084	15499910	39045994	32351589	72.7818
412	L12-1	8590	T2	8590_18	6.9	27478764	14644593	42123357	35105599	78.2746
408	Sä16-4	8590	T2	8590_16	7	16685750	8702246	25387996	21205395	78.6863
414	Sä16-4	8590	T2	8590_18	7.2	27070551	16378864	43449415	36162823	74.8574
419	Sä16-4	8590	T2	8590_20	7.7	18013523	9578704	27592227	23199015	77.6478
395	Wounding (control)	8590	T2	8590_12	7.2	15599422	11989966	27589388	21193400	73.6051
397	Wounding (control)	8590	T2	8590_13	6.8	22134348	15623469	37757817	29003917	76.315
404	Wounding (control)	8590	T2	8590_15	6.5	13491331	17496525	30987856	19070196	70.7456
