# Supplementary material for: Genotype-by-genotype interactions reveal transcription patterns underlying resistance responses in Norway spruce to Heterobasidion annosum s.s
Source: BMC Plant Biol. 2025 Oct 6;25:1326. doi: 10.1186/s12870-025-07438-1 (PMC12502169; doi:10.1186/s12870-025-07438-1)
Supplement: Supplementary file 2 — Supplementary Material 2. [file 12870_2025_7438_MOESM2_ESM.xlsx]

## Sheet: I_vs_W_T1
Gene model (P. abies v 1.0)	baseMean	log2FoldChange	lfcSE	stat	pvalue	padj
MA_78579g0010	18.1938	-16.7912	2.49758	-6.72299	1.78028e-11	6.61462e-07
MA_10375359g0010	78.8689	-6.79519	0.993176	-6.84187	7.81637e-12	2.90417e-07
MA_322057g0010	14.3119	-6.50484	1.31894	-4.93186	8.14485e-07	0.0302622
MA_10368092g0010	48.657	-6.21721	1.07428	-5.78732	7.15194e-09	0.00026573
MA_722786g0010	24.2875	-6.05359	1.0979	-5.51378	3.51205e-08	0.0013049
MA_121240g0010	238.515	-6.01833	1.10693	-5.43695	5.42015e-08	0.00201386
MA_10330250g0010	8.89194	-6.00407	1.20388	-4.98726	6.12432e-07	0.0227549
MA_117710g0010	12.0793	-5.90867	1.20714	-4.89477	9.84232e-07	0.0365691
MA_88153g0010	339.307	-5.85885	1.05344	-5.56164	2.67245e-08	0.00099295
MA_195838g0010	558.613	-5.57962	0.894828	-6.23542	4.50582e-10	1.67414e-05
MA_55939g0010	16.6075	-5.57739	0.931282	-5.98894	2.11218e-09	7.8478e-05
MA_5806734g0010	1546.34	-5.41589	0.97543	-5.55231	2.81915e-08	0.00104745
MA_36337g0010	98.8358	-5.39611	1.05706	-5.10481	3.31122e-07	0.0123028
MA_10101302g0010	487.912	-5.37112	0.969425	-5.54052	3.01572e-08	0.00112049
MA_10128792g0010	38.5249	-5.34038	0.902932	-5.91449	3.32909e-09	0.000123692
MA_10321205g0010	171.357	-5.32534	0.987767	-5.3913	6.99513e-08	0.00259904
MA_10432757g0010	165.271	-5.25536	0.971925	-5.40717	6.40293e-08	0.00237901
MA_893141g0010	1179.84	-5.21463	0.738688	-7.05931	1.67335e-12	6.21732e-08
MA_937270g0010	21.5936	-5.18179	0.977994	-5.29838	1.16834e-07	0.00434098
MA_10436830g0010	23.3941	-5.16962	0.899827	-5.74512	9.18553e-09	0.000341288
MA_162831g0010	45.0876	-5.10852	0.897032	-5.69491	1.23436e-08	0.000458626
MA_890390g0010	85.6536	-5.09042	0.906141	-5.61769	1.93529e-08	0.000719058
MA_470414g0010	57.6753	-5.03377	0.91295	-5.51374	3.51289e-08	0.00130521
MA_882654g0010	13.4951	-5.01729	1.00313	-5.00163	5.6848e-07	0.0211219
MA_10120109g0010	997.788	-4.95313	0.932962	-5.30904	1.10206e-07	0.00409472
MA_1125923g0010	50.9172	-4.83623	0.791891	-6.1072	1.01396e-09	3.76736e-05
MA_5999529g0010	50.5651	-4.83474	0.896567	-5.39251	6.94809e-08	0.00258156
MA_5645970g0010	55.459	-4.79729	0.983076	-4.87988	1.06153e-06	0.0394411
MA_584053g0010	9.07303	-4.71764	0.758597	-6.2189	5.00645e-10	1.86015e-05
MA_134559g0010	17.1391	-4.69575	0.739757	-6.3477	2.18558e-10	8.12053e-06
MA_38463g0010	80.3866	-4.66182	0.859815	-5.42189	5.89736e-08	0.00219116
MA_458849g0010	265.286	-4.66072	0.77712	-5.99743	2.00464e-09	7.44825e-05
MA_757530g0010	59.3967	-4.63705	0.77736	-5.96512	2.44447e-09	9.08244e-05
MA_10081221g0010	1095.94	-4.61842	0.849026	-5.43967	5.338e-08	0.00198333
MA_369117g0010	282.194	-4.55076	0.930613	-4.89007	1.008e-06	0.0374521
MA_10429523g0010	435.876	-4.51409	0.68288	-6.61038	3.83338e-11	1.42429e-06
MA_186285g0010	819.22	-4.36178	0.791336	-5.51192	3.54947e-08	0.00131881
MA_9406291g0010	16.352	-4.35002	0.817444	-5.32149	1.02918e-07	0.00382393
MA_297827g0010	11.6035	-4.34372	0.89618	-4.84692	1.2539e-06	0.0465888
MA_75520g0010	853.166	-4.20303	0.692178	-6.07218	1.26189e-09	4.68855e-05
MA_217941g0010	316.568	-4.17696	0.756056	-5.52467	3.30106e-08	0.00122651
MA_10250723g0010	252.989	-4.13517	0.660781	-6.258	3.89944e-10	1.44884e-05
MA_185972g0010	248.388	-4.13084	0.638842	-6.46615	1.00532e-10	3.73528e-06
MA_259720g0010	30.1698	-4.05417	0.73194	-5.53894	3.04303e-08	0.00113064
MA_249770g0010	32.0244	-4.05326	0.718459	-5.6416	1.68474e-08	0.000625965
MA_9005842g0010	26.3117	-4.01272	0.738258	-5.43539	5.46766e-08	0.00203151
MA_42031g0010	46.3583	-3.98298	0.706141	-5.64049	1.69569e-08	0.000630033
MA_321399g0010	342.842	-3.95868	0.76165	-5.1975	2.01984e-07	0.00750472
MA_6918834g0010	30.6299	-3.86947	0.662769	-5.83834	5.27231e-09	0.000195893
MA_10181288g0010	327.557	-3.865	0.697034	-5.54492	2.94086e-08	0.00109268
MA_7668829g0010	24.7961	-3.82763	0.735265	-5.20579	1.93174e-07	0.00717739
MA_5982388g0010	178.573	-3.80772	0.755311	-5.04126	4.62486e-07	0.0171837
MA_52544g0010	177.483	-3.79335	0.639014	-5.93625	2.91609e-09	0.000108347
MA_874653g0010	246.489	-3.66461	0.660865	-5.54517	2.93665e-08	0.00109111
MA_7866760g0010	332.723	-3.6558	0.732414	-4.99145	5.99292e-07	0.0222667
MA_93790g0010	20.9584	-3.64179	0.710853	-5.12313	3.00506e-07	0.0111653
MA_92862g0010	46.0489	-3.63862	0.690703	-5.26799	1.37929e-07	0.00512475
MA_9905g0010	192.496	-3.62289	0.733657	-4.93812	7.88773e-07	0.0293069
MA_402874g0010	46.8823	-3.59344	0.61256	-5.86627	4.4571e-09	0.000165603
MA_10225049g0010	130.277	-3.58884	0.740684	-4.84531	1.26415e-06	0.0469697
MA_8532701g0010	811.929	-3.56826	0.626391	-5.69653	1.22267e-08	0.000454282
MA_435459g0010	195.36	-3.5623	0.671047	-5.30857	1.10489e-07	0.00410523
MA_91576g0010	92.6495	-3.55574	0.626844	-5.67245	1.40771e-08	0.000523034
MA_68496g0010	876.19	-3.44176	0.688604	-4.99816	5.78795e-07	0.0215051
MA_10435051g0010	228.791	-3.43567	0.655967	-5.23757	1.62709e-07	0.00604544
MA_10434729g0020	929.985	-3.3934	0.638901	-5.31131	1.08839e-07	0.00404392
MA_10432413g0020	266.637	-3.38712	0.480351	-7.05133	1.77212e-12	6.5843e-08
MA_753501g0010	48.3675	-3.36092	0.626006	-5.36884	7.92468e-08	0.00294441
MA_600517g0010	46.0778	-3.35039	0.672032	-4.98545	6.18162e-07	0.0229678
MA_33107g0010	96.2289	-3.33326	0.582241	-5.72488	1.03506e-08	0.000384578
MA_10275425g0010	10.9432	-3.32831	0.658967	-5.0508	4.39972e-07	0.0163472
MA_459293g0010	39.7506	-3.27002	0.556842	-5.87243	4.29441e-09	0.000159559
MA_697806g0010	259.054	-3.26754	0.606485	-5.38767	7.13775e-08	0.00265203
MA_10435420g0030	1098.07	-3.19608	0.59568	-5.36542	8.07605e-08	0.00300066
MA_10343755g0010	84.0604	-3.18565	0.621317	-5.12725	2.94006e-07	0.0109238
MA_276143g0010	72.7364	-3.17138	0.527123	-6.0164	1.78336e-09	6.62606e-05
MA_10426157g0010	31.1045	-3.16584	0.59029	-5.36319	8.17634e-08	0.00303792
MA_3135188g0010	165.26	-3.13027	0.57628	-5.43185	5.57719e-08	0.0020722
MA_19869g0010	388.322	-3.11887	0.638572	-4.88412	1.03889e-06	0.0386001
MA_10175544g0010	1244.49	-3.10572	0.588402	-5.27823	1.30436e-07	0.00484636
MA_2477265g0010	89.218	-3.10196	0.636249	-4.8754	1.08591e-06	0.0403469
MA_10431715g0010	198.499	-3.09068	0.593104	-5.21103	1.87799e-07	0.00697766
MA_10437038g0010	6861.15	-3.06989	0.612071	-5.01558	5.28739e-07	0.0196453
MA_10436004g0010	1103.1	-3.05081	0.587382	-5.19391	2.05925e-07	0.00765116
MA_136227g0010	56.7948	-3.03861	0.628526	-4.8345	1.33478e-06	0.0495936
MA_194707g0010	171.578	-3.02227	0.59051	-5.11807	3.08686e-07	0.0114692
MA_10436004g0020	2245.65	-3.01646	0.588979	-5.12151	3.03101e-07	0.0112617
MA_23113g0010	175.18	-2.99792	0.592738	-5.05775	4.24231e-07	0.0157623
MA_10435420g0040	1055.57	-2.99693	0.575449	-5.20799	1.90902e-07	0.00709295
MA_8379917g0010	116.85	-2.95118	0.568198	-5.19393	2.05903e-07	0.00765031
MA_4815g0010	626.951	-2.92722	0.596315	-4.90885	9.16139e-07	0.0340391
MA_71399g0010	3317.92	-2.89932	0.538562	-5.38344	7.30761e-08	0.00271514
MA_10229741g0010	648.843	-2.89762	0.524372	-5.52588	3.27841e-08	0.00121809
MA_10436329g0010	90.8547	-2.88079	0.535132	-5.38332	7.31236e-08	0.00271691
MA_10430220g0010	110.742	-2.86205	0.580287	-4.93212	8.13399e-07	0.0302218
MA_10432865g0010	822.753	-2.8588	0.582526	-4.90758	9.22056e-07	0.034259
MA_10436810g0010	441.585	-2.83738	0.584055	-4.85807	1.18536e-06	0.044042
MA_17478g0010	69.8007	-2.8123	0.550292	-5.11056	3.21206e-07	0.0119344
MA_687088g0010	875.526	-2.80996	0.541894	-5.18543	2.15514e-07	0.00800744
MA_10431345g0010	63.7476	-2.80252	0.531465	-5.27321	1.34059e-07	0.00498096
MA_10432865g0020	2857.7	-2.78495	0.572133	-4.86766	1.12927e-06	0.041958
MA_375837g0010	73.7261	-2.77942	0.554759	-5.01014	5.43901e-07	0.0202086
MA_8757791g0010	497.558	-2.77381	0.529458	-5.23897	1.61474e-07	0.00599955
MA_66988g0010	43.0547	-2.76324	0.545247	-5.06787	4.02297e-07	0.0149473
MA_163387g0010	1370.4	-2.76069	0.540524	-5.10743	3.26578e-07	0.012134
MA_6022342g0010	35.6819	-2.73479	0.532017	-5.14042	2.74118e-07	0.0101849
MA_7947852g0010	118.272	-2.71462	0.55693	-4.87427	1.09213e-06	0.0405781
MA_10434576g0010	1164.18	-2.64388	0.525486	-5.03131	4.87143e-07	0.0180998
MA_63860g0010	484.308	-2.61906	0.475125	-5.51235	3.54073e-08	0.00131556
MA_93218g0020	11.6657	-2.59396	0.522911	-4.96061	7.02739e-07	0.0261103
MA_8516716g0010	153.704	-2.52757	0.479645	-5.26967	1.36671e-07	0.00507801
MA_10243946g0010	27.4957	-2.46417	0.477641	-5.15903	2.48235e-07	0.00922316
MA_10432311g0010	72.3392	-2.4255	0.449868	-5.39157	6.9843e-08	0.00259502
MA_357129g0010	520.864	-2.41495	0.46209	-5.22615	1.73074e-07	0.00643055
MA_15852g0010	4414.26	-2.41251	0.498837	-4.83628	1.32291e-06	0.0491526
MA_6497977g0010	455.315	-2.34407	0.453854	-5.16482	2.40671e-07	0.00894212
MA_175530g0010	344.752	-2.32296	0.405344	-5.73085	9.99306e-09	0.000371292
MA_418666g0010	36.137	-2.2955	0.415855	-5.51996	3.39081e-08	0.00125986
MA_172193g0010	839.835	-2.28728	0.463835	-4.93123	8.17145e-07	0.030361
MA_134293g0010	443.2	-2.28492	0.432915	-5.278	1.30603e-07	0.00485254
MA_10429624g0020	18.4466	-2.23967	0.463255	-4.83463	1.33391e-06	0.0495616
MA_10432049g0010	2998.43	-2.19399	0.448199	-4.89512	9.82464e-07	0.0365034
MA_7299373g0010	1592.11	-2.18764	0.449958	-4.86189	1.16271e-06	0.0432006
MA_95435g0010	245.11	-2.17762	0.411559	-5.29113	1.21561e-07	0.00451661
MA_9728818g0010	214.588	-2.14899	0.40454	-5.31217	1.08326e-07	0.00402486
MA_8999258g0010	899.256	-2.14834	0.436553	-4.92113	8.60453e-07	0.0319701
MA_10428907g0010	200.295	-2.09916	0.379031	-5.53822	3.05559e-08	0.0011353
MA_10433786g0010	632.032	-2.07938	0.422779	-4.91836	8.72737e-07	0.0324266
MA_2449603g0010	29.5011	-2.07601	0.427985	-4.85067	1.23043e-06	0.0457165
MA_406744g0010	82.8495	-2.05191	0.421626	-4.86666	1.13503e-06	0.0421719
MA_218897g0010	88.8854	-2.00624	0.400846	-5.00502	5.58575e-07	0.0207539
MA_11792g0010	1397.9	-2.00499	0.408373	-4.90971	9.12134e-07	0.0338904
MA_138894g0010	45.9301	-1.97365	0.386619	-5.10489	3.30982e-07	0.0122976
MA_10427683g0010	2495.31	-1.96192	0.395507	-4.96051	7.03088e-07	0.0261232
MA_10428907g0020	142.563	-1.8795	0.353832	-5.31185	1.08521e-07	0.00403208
MA_132034g0010	129.42	-1.83202	0.365045	-5.01861	5.20476e-07	0.0193383
MA_11792g0020	9184.13	-1.82927	0.376177	-4.86279	1.15743e-06	0.0430045
MA_288608g0010	14.9373	-1.81717	0.371035	-4.89756	9.70347e-07	0.0360533
MA_56360g0010	74.4538	-1.76972	0.344837	-5.13205	2.866e-07	0.0106486
MA_103616g0010	1663.9	-1.76236	0.361838	-4.87058	1.1127e-06	0.0413425
MA_19161g0020	102.809	-1.75733	0.34423	-5.1051	3.30612e-07	0.0122839
MA_9818613g0010	167.404	-1.73345	0.353474	-4.90403	9.38909e-07	0.0348852
MA_216719g0010	586.526	-1.71056	0.325346	-5.25766	1.45903e-07	0.00542102
MA_14940g0020	441.231	-1.58866	0.321197	-4.94604	7.57368e-07	0.02814
MA_202753g0010	6905.55	-1.51741	0.306965	-4.94328	7.68186e-07	0.0285419
MA_114301g0010	3457.59	-1.4879	0.306156	-4.85995	1.17417e-06	0.0436264
MA_131024g0010	1089.24	-1.47839	0.290854	-5.08291	3.71693e-07	0.0138102
MA_6968311g0010	808.217	-1.47207	0.295266	-4.98557	6.17792e-07	0.0229541
MA_19538g0010	812.125	-1.46438	0.263107	-5.56574	2.61038e-08	0.000969885
MA_2052211g0010	103.335	-1.39145	0.274456	-5.06984	3.98148e-07	0.0147932
MA_10225964g0010	64.9207	-1.28382	0.221356	-5.79978	6.64006e-09	0.000246712
MA_10428323g0010	214.828	-1.24471	0.241669	-5.15048	2.5982e-07	0.00965363
MA_10435905g0030	3768.77	-1.21247	0.244867	-4.95152	7.36361e-07	0.0273595
MA_103379g0010	93.2943	-1.16148	0.217662	-5.33619	9.49206e-08	0.00352678
MA_10508g0010	260.463	-1.15945	0.22922	-5.05825	4.2313e-07	0.0157214
MA_556337g0010	663.224	-1.15264	0.236783	-4.86793	1.12771e-06	0.0418999
MA_10201791g0010	177.578	-1.10931	0.224441	-4.94256	7.71053e-07	0.0286485
MA_160810g0010	2521.65	-1.10537	0.226501	-4.8802	1.05977e-06	0.0393756
MA_46113g0010	1170.5	-1.102	0.222685	-4.94867	7.47237e-07	0.0277636
MA_183668g0020	2854.77	-1.0831	0.220835	-4.90458	9.36292e-07	0.0347879
MA_10434262g0010	245.69	-1.05571	0.212926	-4.95808	7.11924e-07	0.0264515
MA_10090g0010	35208.8	-1.05305	0.211459	-4.97992	6.36118e-07	0.023635
MA_24784g0010	235.049	-1.03223	0.213003	-4.84606	1.25936e-06	0.0467916
MA_1054190g0010	241.352	-1.00325	0.205267	-4.88755	1.02099e-06	0.037935
MA_564112g0010	978.444	-1.00081	0.205848	-4.86188	1.16276e-06	0.0432023
MA_10435905g0020	1012.38	-0.983	0.201661	-4.87452	1.09076e-06	0.0405272
MA_60892g0010	219.759	-0.942797	0.192152	-4.90651	9.27105e-07	0.0344466
MA_538432g0010	533.08	-0.931076	0.191484	-4.86243	1.15953e-06	0.0430825
MA_10433883g0010	172.019	-0.920604	0.170668	-5.39412	6.88612e-08	0.00255854
MA_149808g0010	33.0901	-0.787085	0.15819	-4.97556	6.50608e-07	0.0241734
MA_490690g0010	119.802	-0.777856	0.14924	-5.21211	1.86705e-07	0.00693701
MA_10158078g0010	197.913	-0.733332	0.149135	-4.91723	8.77771e-07	0.0326136
MA_10430553g0010	5747.1	-0.704351	0.142331	-4.94868	7.47186e-07	0.0277617
MA_54505g0010	265.888	-0.649943	0.129618	-5.0143	5.32268e-07	0.0197764
MA_10427623g0010	337.418	-0.624029	0.115481	-5.40372	6.52722e-08	0.00242519
MA_754523g0010	245.967	-0.604688	0.121375	-4.98198	6.29373e-07	0.0233844
MA_10435373g0010	4084.57	-0.504997	0.0969534	-5.20865	1.90216e-07	0.00706746
MA_12671g0010	267.541	-0.440905	0.0853333	-5.16686	2.38054e-07	0.0088449
MA_46923g0010	4132.84	0.275587	0.0511163	5.39137	6.99224e-08	0.00259797
MA_7224g0020	1386.65	0.321239	0.065802	4.88191	1.05063e-06	0.0390361
MA_44873g0010	875.796	0.332603	0.0642701	5.17508	2.27817e-07	0.00846453
MA_10431190g0010	581.22	0.335557	0.065699	5.10749	3.26464e-07	0.0121298
MA_10428058g0010	294.304	0.351326	0.0687507	5.11015	3.2191e-07	0.0119606
MA_510935g0010	476.738	0.362699	0.0718607	5.04726	4.48202e-07	0.0166529
MA_922179g0010	257.928	0.40297	0.0788802	5.10863	3.24505e-07	0.012057
MA_107580g0020	586.172	0.415281	0.0822293	5.05028	4.41168e-07	0.0163916
MA_10434847g0010	431.119	0.430225	0.0880014	4.88884	1.0143e-06	0.0376863
MA_320558g0010	533.61	0.434465	0.0732432	5.93181	2.99605e-09	0.000111318
MA_2925g0010	439.141	0.439511	0.0728343	6.0344	1.59555e-09	5.92828e-05
MA_54846g0010	554.047	0.448843	0.0915496	4.90273	9.4516e-07	0.0351174
MA_182569g0020	1557.98	0.449918	0.0866472	5.19253	2.07461e-07	0.0077082
MA_462704g0010	621.315	0.467767	0.0930572	5.02666	4.99105e-07	0.0185442
MA_10428615g0010	2088.19	0.471846	0.092825	5.08318	3.71171e-07	0.0137909
MA_212895g0010	296.61	0.498665	0.0897422	5.55664	2.75018e-08	0.00102183
MA_6029637g0010	374.814	0.502976	0.100796	4.99004	6.03679e-07	0.0224297
MA_485463g0010	210.38	0.519918	0.103809	5.00842	5.48797e-07	0.0203905
MA_10434839g0020	476.893	0.529045	0.10304	5.13439	2.83067e-07	0.0105174
MA_199204g0010	188.535	0.552923	0.114171	4.84294	1.27933e-06	0.0475336
MA_10432783g0020	634.722	0.553781	0.111413	4.97051	6.67755e-07	0.0248105
MA_10430766g0010	355.627	0.57307	0.118194	4.84856	1.24361e-06	0.0462063
MA_373999g0010	94.8268	0.582349	0.119209	4.8851	1.03378e-06	0.0384101
MA_462213g0010	348.431	0.611026	0.10604	5.76221	8.3022e-09	0.000308468
MA_97450g0010	110.897	0.675086	0.13052	5.17227	2.3127e-07	0.00859285
MA_549065g0010	693.618	0.677687	0.132218	5.12551	2.96729e-07	0.011025
MA_10427358g0020	209.075	0.696041	0.127745	5.44867	5.07491e-08	0.00188558
MA_8922546g0010	439.923	0.703517	0.125152	5.62132	1.89505e-08	0.000704104
MA_892340g0010	53.087	0.715764	0.147089	4.86619	1.13772e-06	0.0422721
MA_10431122g0020	1347.92	0.724039	0.149806	4.83319	1.34364e-06	0.0499229
MA_10428916g0010	743.828	0.748178	0.145067	5.15748	2.50297e-07	0.00929978
MA_8660551g0010	1616.06	0.770908	0.143128	5.38616	7.19808e-08	0.00267445
MA_43661g0010	422.595	0.805416	0.151954	5.30039	1.15558e-07	0.00429355
MA_56916g0010	1429.45	0.825767	0.123557	6.68329	2.33631e-11	8.68055e-07
MA_10428784g0010	27.9998	0.858102	0.176514	4.8614	1.16561e-06	0.0433083
MA_927715g0010	59.5021	0.878024	0.175538	5.0019	5.67686e-07	0.0210924
MA_96911g0010	1188.08	0.943365	0.188487	5.00495	5.58771e-07	0.0207612
MA_158249g0010	104.122	1.14085	0.223303	5.10898	3.23907e-07	0.0120348
MA_9929143g0010	192.799	1.25041	0.247145	5.05942	4.20533e-07	0.0156249
MA_819000g0010	105.89	1.62732	0.324115	5.02081	5.14548e-07	0.019118
MA_303587g0010	27.167	3.21491	0.569205	5.64808	1.62251e-08	0.000602843
MA_82945g0010	26.1519	3.56612	0.657673	5.42232	5.88289e-08	0.00218579
MA_14291g0010	113.495	3.99749	0.756221	5.28613	1.24928e-07	0.00464171
MA_21380g0010	57.9447	4.00433	0.796767	5.02573	5.01532e-07	0.0186344
MA_5850894g0010	40.2116	4.0149	0.732075	5.48428	4.15165e-08	0.00154254

## Sheet: I_vs_W_T2
Gene model (P. abies v 1.0)	baseMean	log2FoldChange	lfcSE	stat	pvalue	padj
MA_523415g0010	565.929	-6.6443	0.743878	-8.93198	4.18456e-19	1.80212e-14
MA_10435438g0010	481.824	-6.10511	0.739865	-8.25165	1.56218e-16	6.72768e-12
MA_18053g0010	58.9506	-5.87594	0.909809	-6.45843	1.05792e-10	4.55604e-06
MA_2093826g0010	85.9166	-5.59448	0.94753	-5.90428	3.54197e-09	0.000152538
MA_10435438g0020	165.172	-5.00444	0.695303	-7.19749	6.13302e-13	2.64125e-08
MA_474373g0010	68.6019	-4.94647	0.780002	-6.34161	2.27377e-10	9.7922e-06
MA_46293g0010	54.1692	-4.73944	0.819683	-5.78204	7.37989e-09	0.000317822
MA_470517g0010	57.9912	-4.54591	0.849403	-5.35188	8.70432e-08	0.0037486
MA_151736g0010	35.6013	-4.44135	0.838535	-5.29656	1.18005e-07	0.00508199
MA_6045987g0010	2303.86	-4.38999	0.710656	-6.17738	6.51737e-10	2.80677e-05
MA_53147g0010	19.7673	-4.34827	0.861494	-5.04736	4.47951e-07	0.0192915
MA_10194606g0010	28005.7	-4.34321	0.66389	-6.54206	6.06763e-11	2.61309e-06
MA_10427724g0020	20990.7	-4.33374	0.667291	-6.49452	8.32966e-11	3.58725e-06
MA_10358510g0020	266.574	-4.31285	0.651033	-6.62462	3.48153e-11	1.49935e-06
MA_10437233g0020	3785.24	-4.22897	0.781839	-5.409	6.33762e-08	0.00272936
MA_252871g0010	92.052	-4.1124	0.703797	-5.84316	5.12186e-09	0.000220578
MA_470517g0020	57.4778	-4.04362	0.823831	-4.90831	9.18627e-07	0.0395616
MA_80965g0010	64.7239	-3.99029	0.746424	-5.34588	8.998e-08	0.00387508
MA_5982388g0010	178.573	-3.94449	0.769361	-5.12697	2.94444e-07	0.0126805
MA_160101g0010	44.1145	-3.90743	0.800761	-4.87965	1.06274e-06	0.0457678
MA_420849g0010	14169	-3.90246	0.666045	-5.85915	4.65229e-09	0.000200356
MA_5692422g0010	1290.07	-3.85506	0.675728	-5.70505	1.16307e-08	0.000500888
MA_55125g0010	129.921	-3.82492	0.624241	-6.12731	8.93787e-10	3.84918e-05
MA_281368g0010	113.686	-3.79443	0.718737	-5.27931	1.29672e-07	0.00558444
MA_8767502g0010	20368.7	-3.7666	0.648274	-5.8102	6.23967e-09	0.000268717
MA_10437233g0030	790.058	-3.75648	0.755916	-4.96944	6.71465e-07	0.0289173
MA_7447685g0010	20837.8	-3.73994	0.634726	-5.89221	3.81064e-09	0.000164109
MA_10146282g0010	32244.5	-3.72843	0.638031	-5.84364	5.10727e-09	0.00021995
MA_416318g0010	2890.11	-3.69459	0.558879	-6.61071	3.82482e-11	1.6472e-06
MA_3842800g0010	574.465	-3.6917	0.729688	-5.05929	4.20819e-07	0.018123
MA_336002g0010	310.546	-3.57719	0.568631	-6.29088	3.15669e-10	1.35946e-05
MA_343069g0010	552.837	-3.45728	0.605411	-5.71063	1.1256e-08	0.00048475
MA_291935g0010	40.5168	-3.44716	0.654104	-5.27005	1.36388e-07	0.0058737
MA_10427724g0030	16859.3	-3.22504	0.575232	-5.6065	2.0646e-08	0.000889143
MA_15372g0010	57.2403	-3.12724	0.594682	-5.25868	1.45094e-07	0.00624861
MA_4654636g0010	183.241	-3.07109	0.628135	-4.88923	1.01233e-06	0.0435971
MA_365001g0010	1173.52	-3.03152	0.542343	-5.58967	2.27496e-08	0.000979733
MA_6671g0010	166.212	-2.98181	0.543188	-5.48946	4.03165e-08	0.00173627
MA_618540g0010	10.9153	-2.94799	0.591809	-4.98133	6.31495e-07	0.027196
MA_72728g0010	876.093	-2.88256	0.553662	-5.20635	1.92586e-07	0.00829393
MA_10103038g0010	66010.6	-2.83068	0.487688	-5.80429	6.46393e-09	0.000278376
MA_199561g0010	547.879	-2.80965	0.409978	-6.85318	7.22272e-12	3.11054e-07
MA_164598g0010	5993.23	-2.58746	0.511349	-5.06007	4.19095e-07	0.0180488
MA_195617g0010	1682.61	-2.55049	0.494764	-5.15497	2.53675e-07	0.0109248
MA_9328561g0020	39.296	-2.54154	0.498905	-5.09423	3.50167e-07	0.0150803
MA_102538g0010	22390.8	-2.54062	0.476681	-5.32982	9.83103e-08	0.00423383
MA_799401g0010	3601.05	-2.5265	0.51627	-4.89375	9.89323e-07	0.0426062
MA_10427514g0010	170302	-2.52493	0.468653	-5.38762	7.13961e-08	0.00307475
MA_5529328g0010	42.298	-2.43201	0.478198	-5.08577	3.66131e-07	0.0157678
MA_7997902g0010	11850.8	-2.3458	0.464848	-5.04638	4.50271e-07	0.0193914
MA_360253g0010	9174.25	-2.33257	0.474862	-4.9121	9.01079e-07	0.0388059
MA_248276g0010	10571.3	-2.2657	0.441072	-5.13679	2.79465e-07	0.0120354
MA_771456g0010	1707.14	-2.20138	0.372721	-5.90624	3.50006e-09	0.000150734
MA_31666g0010	200.964	-2.1688	0.355134	-6.10698	1.01531e-09	4.37255e-05
MA_9999795g0010	565.894	-2.07117	0.400246	-5.17475	2.28219e-07	0.00982848
MA_19355g0010	233.405	-2.03006	0.357233	-5.68274	1.32552e-08	0.00057085
MA_10426357g0020	140.005	-2.00342	0.372605	-5.37679	7.58237e-08	0.00326542
MA_169241g0010	15.1962	-1.87405	0.366026	-5.11999	3.05546e-07	0.0131586
MA_8464929g0010	511.098	-1.8484	0.342622	-5.39488	6.85704e-08	0.00295305
MA_6160451g0010	85.6343	-1.71276	0.345182	-4.96191	6.98043e-07	0.0300619
MA_79178g0010	85.2274	-1.68203	0.323155	-5.20501	1.93982e-07	0.00835404
MA_71694g0010	554.244	-1.40923	0.274048	-5.14228	2.71427e-07	0.0116893
MA_10036422g0010	1634.2	-1.36712	0.260036	-5.25745	1.4607e-07	0.00629063
MA_23239g0010	5912	-1.36632	0.260268	-5.24966	1.52381e-07	0.00656242
MA_8876374g0010	192.889	-1.34665	0.252293	-5.33766	9.41528e-08	0.00405479
MA_70842g0020	163.155	-1.34512	0.268971	-5.00098	5.70389e-07	0.0245644
MA_10200708g0010	13511.2	-1.32126	0.270908	-4.87715	1.07629e-06	0.0463516
MA_77075g0010	620.829	-1.28638	0.257776	-4.99029	6.02876e-07	0.0259634
MA_10430067g0010	151.864	-1.27162	0.245542	-5.17883	2.2328e-07	0.00961577
MA_9132531g0010	354.297	-1.26705	0.249767	-5.07294	3.91715e-07	0.0168696
MA_10435088g0010	301.275	-1.23856	0.252282	-4.90941	9.13502e-07	0.0393409
MA_10433452g0010	588.801	-1.22503	0.234639	-5.2209	1.78058e-07	0.00766823
MA_10435437g0030	57.0848	-1.06228	0.20678	-5.13727	2.78757e-07	0.0120049
MA_7418518g0010	137.292	-1.06222	0.203271	-5.22561	1.73578e-07	0.00747533
MA_52223g0010	577.746	-1.06137	0.182467	-5.81676	6.00007e-09	0.000258399
MA_10435482g0010	2252.86	-0.931069	0.152047	-6.12355	9.15145e-10	3.94116e-05
MA_10436039g0010	90.528	-0.931018	0.190484	-4.88764	1.02051e-06	0.0439494
MA_9396473g0010	166.676	-0.882993	0.165285	-5.34224	9.18056e-08	0.0039537
MA_343126g0010	1729.44	-0.879163	0.179521	-4.89726	9.7183e-07	0.0418528
MA_139752g0010	242.044	-0.866254	0.140756	-6.15429	7.54166e-10	3.24789e-05
MA_75252g0010	49.299	-0.822818	0.164894	-4.98999	6.03832e-07	0.0260046
MA_10431197g0010	3694.41	-0.794293	0.163034	-4.87196	1.10497e-06	0.0475865
MA_8535581g0010	85.6965	-0.782313	0.143589	-5.44828	5.08585e-08	0.00219027
MA_10022184g0010	71.4793	-0.709292	0.131063	-5.41184	6.2382e-08	0.00268654
MA_173807g0010	104.213	-0.687461	0.137424	-5.00248	5.65969e-07	0.024374
MA_7227611g0010	58.3664	-0.68438	0.134757	-5.07862	3.80193e-07	0.0163734
MA_271570g0010	163.738	-0.664158	0.127987	-5.18925	2.11141e-07	0.009093
MA_10428550g0010	71.7104	-0.654878	0.129833	-5.04399	4.55932e-07	0.0196352
MA_937735g0010	89.8616	-0.640821	0.118135	-5.4245	5.81156e-08	0.0025028
MA_10428965g0010	131.96	-0.611053	0.124778	-4.89713	9.72473e-07	0.0418805
MA_8132115g0010	89.2817	-0.607441	0.120423	-5.04423	4.55362e-07	0.0196106
MA_10430847g0010	138.411	-0.580124	0.118881	-4.87986	1.06159e-06	0.0457186
MA_369206g0010	214.064	-0.560964	0.115319	-4.86445	1.14778e-06	0.0494304
MA_10434550g0010	108.694	-0.525284	0.101053	-5.19811	2.01322e-07	0.00867015
MA_935807g0010	115.163	-0.460064	0.0936208	-4.91412	8.91805e-07	0.0384065
MA_158329g0020	371.393	-0.446886	0.0866425	-5.15781	2.49851e-07	0.0107601
MA_10171276g0010	228.367	-0.429369	0.0850589	-5.04791	4.46672e-07	0.0192364
MA_33929g0010	902.27	-0.414254	0.0824031	-5.02717	4.9778e-07	0.0214374
MA_60598g0010	354.911	-0.405888	0.0813977	-4.98648	6.14904e-07	0.0264814
MA_10433371g0010	1318.66	-0.349961	0.064924	-5.39032	7.03335e-08	0.00302898
MA_20538g0010	2898.35	0.212808	0.0414045	5.13973	2.75139e-07	0.0118491
MA_46923g0010	4132.84	0.258968	0.0512072	5.05726	4.25315e-07	0.0183166
MA_218488g0010	475.549	0.3181	0.0608032	5.23163	1.68018e-07	0.00723588
MA_10427064g0010	387.442	0.363108	0.0714312	5.08332	3.70886e-07	0.0159726
MA_78855g0010	595.225	0.451164	0.0847143	5.32571	1.00559e-07	0.00433065
MA_348246g0010	441.702	0.452023	0.0919899	4.91383	8.9313e-07	0.0384636
MA_10430022g0010	479.259	0.456425	0.0936602	4.8732	1.09806e-06	0.0472889
MA_269071g0010	370.349	0.469256	0.0898013	5.2255	1.73687e-07	0.00748
MA_10435637g0040	479.444	0.485784	0.098922	4.91078	9.07143e-07	0.039067
MA_10434317g0010	123.396	0.49199	0.0974024	5.05111	4.39257e-07	0.0189171
MA_461761g0010	275.721	0.545492	0.102506	5.32155	1.02885e-07	0.00443086
MA_354952g0010	68.9171	0.935731	0.191919	4.87565	1.08449e-06	0.0467044
MA_354367g0010	64.2542	1.21946	0.22052	5.52993	3.20361e-08	0.00137967
MA_124091g0010	58.3487	1.25175	0.253316	4.94144	7.75488e-07	0.0333972
MA_17894g0010	97.5842	1.26066	0.246665	5.11081	3.20782e-07	0.0138148
MA_96367g0010	832.385	1.28752	0.264707	4.86394	1.15073e-06	0.0495573
MA_10429360g0010	252.686	1.61363	0.302099	5.34138	9.22392e-08	0.00397237
MA_17313g0010	392.955	1.64366	0.312088	5.26665	1.38934e-07	0.00598334
MA_10431558g0010	18.4964	1.70619	0.325604	5.24007	1.60512e-07	0.00691261
MA_90368g0010	9.09314	1.90481	0.380999	4.99952	5.74725e-07	0.0247511
MA_33661g0010	44.8623	1.93739	0.369253	5.24677	1.54786e-07	0.00666603
MA_33275g0010	95.8245	1.99833	0.380671	5.2495	1.5251e-07	0.006568
MA_10434759g0010	47.0898	2.00276	0.398197	5.02957	4.91576e-07	0.0211702
MA_45931g0010	7.98837	2.05524	0.417677	4.92065	8.62583e-07	0.037148
MA_18923g0010	42.263	2.16045	0.411103	5.25525	1.4782e-07	0.00636601
MA_6988536g0010	18.7072	2.18295	0.443434	4.92284	8.5298e-07	0.0367344
MA_10435924g0010	15.1712	2.34289	0.397298	5.89706	3.70037e-09	0.00015936
MA_8049g0010	94.6151	2.48377	0.493267	5.03535	4.76971e-07	0.0205412
MA_10435521g0020	40.3219	2.52511	0.487178	5.18313	2.18196e-07	0.00939683
MA_19212g0010	18.796	2.66621	0.500535	5.32671	1.00005e-07	0.00430682
MA_8067753g0010	57.2871	2.73251	0.519153	5.2634	1.41417e-07	0.00609028
MA_9118954g0010	267.751	2.99057	0.464851	6.43339	1.24791e-10	5.37425e-06
MA_2966g0010	26.8675	3.13147	0.582224	5.37847	7.5123e-08	0.00323525
MA_56062g0020	18.9347	3.17989	0.641442	4.95741	7.14386e-07	0.0307658
MA_73656g0010	27.8615	3.23093	0.564923	5.71923	1.07007e-08	0.000460838
MA_10432282g0020	23.3099	3.23924	0.615357	5.26401	1.40948e-07	0.00607006
MA_630758g0010	115.983	3.35182	0.570792	5.87222	4.29992e-09	0.00018518
MA_491111g0010	2.62622	3.53136	0.672401	5.25186	1.5057e-07	0.00648444
MA_10432569g0010	3.6539	3.80864	0.723767	5.26225	1.42301e-07	0.00612832
MA_10436519g0020	4.52002	3.85146	0.661003	5.82668	5.65407e-09	0.000243498
MA_462223g0010	26.4246	4.62758	0.595695	7.76837	7.95021e-15	3.42384e-10
MA_424421g0010	50.8773	4.87683	0.580861	8.39585	4.62528e-17	1.99192e-12
MA_498754g0010	12.8138	5.31673	1.01488	5.23878	1.61643e-07	0.00696133
MA_6565643g0010	5.59319	5.74058	1.09831	5.22673	1.72531e-07	0.00743023
MA_10434303g0010	14.0201	6.59314	1.3055	5.05028	4.41153e-07	0.0189987
MA_58978g0010	3.69635	8.50662	1.30365	6.52526	6.78846e-11	2.92352e-06
MA_182956g0010	2.50534	23.7075	4.74504	4.99626	5.84514e-07	0.0251727
MA_12325g0010	2.7335	24.1336	4.74498	5.08614	3.65425e-07	0.0157374
