# Supplementary material for: Genotype-by-genotype interactions reveal transcription patterns underlying resistance responses in Norway spruce to Heterobasidion annosum s.s
Source: BMC Plant Biol. 2025 Oct 6;25:1326. doi: 10.1186/s12870-025-07438-1 (PMC12502169; doi:10.1186/s12870-025-07438-1)
Supplement: Supplementary file 3 — Supplementary Material 3. [file 12870_2025_7438_MOESM3_ESM.xlsx]

## Sheet: 0427_L12_1_5dpi
		log2FoldChange	padj	description	kegg_description	pfam_description
MA_102298g0010	UP	-38.7845	8.87018534261543e-38	peroxidase 66	1.11.1.7	PF00141-Peroxidase
MA_874g0010	UP	-27.9502	2.34567087158744e-14	UPF0481 At3g02645		PF03140-Plant protein of unknown function
MA_10433639g0010	UP	-18.62	8.1924240929381e-10	dirigent		PF03018-Dirigent-like protein
MA_10434745g0010	UP	-17.9644	6.44359601177743e-08
MA_186746g0010	UP	-16.7699	0.00177853570589913	WAT1-related At5g07050-like		PF00892-EamA-like transporter family
MA_55031g0010	UP	-16.3954	0.0181052942197824	SCF ubiquitin ligase		PF03931-Skp1 family, tetramerisation domain
MA_146416g0010	UP	-15.8242	2.40706552901698e-09	myosin-6-like isoform X3		PF00063-Myosin head (motor domain)
MA_347842g0010	UP	-14.6202	9.65799495015722e-12	disease resistance At3g14460
MA_10428745g0010	UP	-14.3183	1.09988123605912e-14	disease resistance RPM1-like isoform X1
MA_10427657g0010	UP	-13.775	3.34027857606112e-10
MA_890390g0010	UP	-9.19577	0.0494457351934172	GLUTAMINE DUMPER 5-like
MA_893141g0010	UP	-7.11349	0.000211116982650282	2-hydroxyisoflavanone dehydratase-like		PF07859-alpha/beta hydrolase fold
MA_68496g0010	UP	-6.83245	0.0189913092152607	TIFY 10A-like		PF09425-Divergent CCT motif;PF06200-tify domain
MA_2008916g0010	UP	-5.369	0.0163931526458419	endoglucanase 17	3.2.1.4	PF00759-Glycosyl hydrolase family 9
MA_8379917g0010	UP	-4.61558	0.00479063006442306	flavonol synthase flavanone 3-hydroxylase-like
MA_912814g0010	UP	-2.32234	0.000120867535013328
MA_16680g0010	UP	-1.86256	0.00923104752065773	uncharacterized protein LOC18443482 isoform X1		PF08282-haloacid dehalogenase-like hydrolase
MA_79202g0010	UP	-1.50743	6.80153185369116e-05		3.1.3.16;3.1.3.16;3.1.3.16	PF03031-NLI interacting factor-like phosphatase
MA_10435174g0010	UP	-0.571914	0.0321865771667012	heterogeneous nuclear ribonucleo Q-like isoform X1		PF00076-RNA recognition motif. (a.k.a. RRM, RBD, or RNP domain);PF00076-RNA recognition motif. (a.k.a. RRM, RBD, or RNP domain);PF00076-RNA recognition motif. (a.k.a. RRM, RBD, or RNP domain)
MA_9267623g0010	DOWN	0.652889	0.0134329174936951	zinc transporter 8-like		PF02535-ZIP Zinc transporter
MA_8462057g0010	DOWN	0.765528	0.00651533096334766	ubiquitin-conjugating enzyme E2 27		PF00179-Ubiquitin-conjugating enzyme
MA_485463g0010	DOWN	1.06501	0.00491352103888044	(S)-ureidoglycine aminohydrolase
MA_56916g0010	DOWN	1.32711	0.025697247656339	1,2-dihydroxy-3-keto-5-methylthiopentene dioxygenase 2	1.13.11.54	PF03079-ARD/ARD' family
MA_69211g0010	DOWN	1.58361	0.0351307759475339	UPF0496 4-like		PF05633-Protein BYPASS1-related;PF05633-Protein BYPASS1-related
MA_436557g0010	DOWN	1.69228	0.0153913108740926	histone H2AX
MA_58518g0010	DOWN	3.2557	0.00763308789622743	unknown		PF05056-Protein of unknown function (DUF674);PF05056-Protein of unknown function (DUF674)
MA_10431813g0010	DOWN	3.74954	0.000675162527440078	UDP glycosyltransferases 88F1
MA_7675802g0010	DOWN	5.10453	0.023720870266798	unknown
MA_10426515g0010	UP	16.0966	6.91133162599078e-13	dirigent 11-like		PF03018-Dirigent-like protein
MA_10412431g0010	DOWN	18.8629	5.66329931094274e-14	glycosyl hydrolase
MA_10429309g0010	DOWN	18.9939	0.00434165796738004	microtubule-associated 70-1		PF07058-Microtubule-associated protein 70
MA_68091g0010	DOWN	19.8569	4.24991485885327e-11	auxin-responsive SAUR71-like		PF02519-Auxin responsive protein
MA_10435604g0010	DOWN	30.4191	1.50925468701266e-12	AF132123_1laccase		PF07731-Multicopper oxidase;PF00394-Multicopper oxidase
MA_131607g0010	DOWN	31.8351	1.36853516468555e-12	aspartic ase oryzasin-1-like		PF00026-Eukaryotic aspartyl protease
MA_10425884g0010	DOWN	32.1951	1.06322250503584e-06	ent-copalyl diphosphate synthase		PF03936-Terpene synthase family, metal binding domain
MA_30738g0010	DOWN	43.3854	2.21725485022795e-36

## Sheet: 0427_L12_1_21dpi
		log2FoldChange	padj	description	pfam_description
MA_874g0010	UP	-37.3179	6.96579580477488e-32	UPF0481 At3g02645	PF03140-Plant protein of unknown function
MA_11096g0010	UP	-24.6768	1.9478680278655e-33	probable LRR receptor-like serine threonine- kinase At3g47570	PF00069-Protein kinase domain;PF13855-Leucine rich repeat;PF00560-Leucine Rich Repeat;PF00560-Leucine Rich Repeat
MA_90135g0010	UP	-23.5965	9.85004053087386e-07	polygalacturonase-like	PF00295-Glycosyl hydrolases family 28
MA_10428235g0030	UP	-23.1196	2.99973227393466e-18	heat shock 70 kDa
MA_6445712g0010	UP	-22.4495	8.90335367066375e-25
MA_10427657g0010	UP	-22.1427	3.98351893518187e-52
MA_136889g0010	UP	-21.6393	8.94332698238339e-44	probable LRR receptor-like serine threonine- kinase At3g47570	PF13855-Leucine rich repeat
MA_347842g0010	UP	-21.0323	4.91716389045477e-40	disease resistance At3g14460
MA_10338978g0010	UP	-20.1576	5.55697026513861e-12	probable pectate lyase 5
MA_10428745g0010	UP	-19.7386	2.49700748415544e-41	disease resistance RPM1-like isoform X1
MA_10353668g0010	UP	-18.3533	1.60998362930075e-09	probable pectate lyase 18	PF00544-Pectate lyase
MA_469808g0010	UP	-16.8366	1.0893521999144e-06	A Chain Structure Of A Three-Domain Sesquiterpene Synthase: A Prospective Target For Advanced Biofuels Production	PF03936-Terpene synthase family, metal binding domain
MA_46821g0010	UP	-16.2401	1.94555691723936e-08	probable carboxylesterase 17	PF07859-alpha/beta hydrolase fold
MA_2093826g0010	UP	-11.5186	1.38573719922012e-06	glycosyl hydrolase
MA_523415g0010	UP	-11.4949	3.51202803009927e-06	2-methyl-3-buten-2-ol synthase	PF03936-Terpene synthase family, metal binding domain;PF01397-Terpene synthase, N-terminal domain
MA_227118g0010	UP	-10.4682	2.67029765023378e-06	F-box PP2-B10-like	PF14299-Phloem protein 2
MA_10027972g0010	UP	-10.0805	2.40307777793432e-08	MULTISPECIES: family intramembrane metalloprotease	PF13930-DNA/RNA non-specific endonuclease
MA_10435438g0020	UP	-9.63344	7.28385124218094e-05	(+)-3-carene synthase
MA_10358510g0020	UP	-9.42112	7.88954069808081e-07	2-methyl-3-buten-2-ol synthase	PF03936-Terpene synthase family, metal binding domain
MA_10435438g0010	UP	-8.96562	0.000196626741616406	1,8-cineole synthase
MA_69685g0010	UP	-8.70418	4.98066260694231e-05	thaumatin	PF00314-Thaumatin family
MA_135402g0010	UP	-8.26916	0.000163923189608849	NPF family transporter	PF00854-POT family;PF00854-POT family
MA_61663g0010	UP	-7.99285	0.0151395448524973	pentatricopeptide repeat-containing mitochondrial	PF13041-PPR repeat family;PF13041-PPR repeat family;PF13041-PPR repeat family;PF13041-PPR repeat family;PF01535-PPR repeat
MA_9044114g0010	UP	-7.93482	0.000406486742884401	transcription termination factor mitochondrial	PF02536-mTERF;PF02536-mTERF
MA_11549g0010	UP	-7.77937	0.00421793224008906	probable LRR receptor-like serine threonine- kinase At3g47570	PF00069-Protein kinase domain;PF13855-Leucine rich repeat
MA_3160g0010	UP	-7.42116	0.00402684653958021	toll-interleukin-resistance (TIR) domain	PF01582-TIR domain;PF01582-TIR domain
MA_343069g0010	UP	-7.18421	2.13210684835439e-05	2-methyl-3-buten-2-ol synthase	PF01397-Terpene synthase, N-terminal domain
MA_69685g0030	UP	-7.13975	1.43521792212999e-08	probable LRR receptor-like serine threonine- kinase At1g67720	PF00069-Protein kinase domain
MA_83506g0010	UP	-6.98217	0.00788674782190056	autophagy-related 13a isoform X1	PF10033-Autophagy-related protein 13
MA_485622g0010	UP	-6.90511	0.000108303924632625		PF00335-Tetraspanin family
MA_10426515g0010	UP	-6.90099	0.00238495500514678	dirigent 11-like	PF03018-Dirigent-like protein
MA_6045987g0010	UP	-6.68449	0.0211968915819002	hypothetical protein
MA_7423451g0010	UP	-6.62029	0.0420513354728458
MA_136889g0020	UP	-6.34692	0.000493167720644416	probable LRR receptor-like serine threonine- kinase At3g47570	PF00069-Protein kinase domain
MA_8767502g0010	UP	-6.34674	0.00277539149263895	hypothetical protein
MA_365001g0010	UP	-6.23874	0.000463088232892696	anti-microbial	PF09117-MiAMP1
MA_1830g0010	UP	-6.14556	9.02738167446369e-06	longifolene synthase	PF01397-Terpene synthase, N-terminal domain;PF03936-Terpene synthase family, metal binding domain
MA_7447685g0010	UP	-5.73898	0.0311226563135957	hypothetical protein
MA_65940g0010	UP	-5.57801	0.000551661397743522	(+)-3-carene synthase	PF01397-Terpene synthase, N-terminal domain
MA_7104g0020	UP	-5.33817	6.33114581787507e-05	cysteine-rich receptor kinase 2 isoform X1	PF07714-Protein tyrosine kinase;PF01657-Salt stress response/antifungal;PF01657-Salt stress response/antifungal
MA_8856970g0010	UP	-4.90849	0.03423772289413	disease resistance RGA3 isoform X1
MA_10069449g0010	UP	-4.83183	0.00498992593960422	YLS3-like isoform X1	PF14368-Probable lipid transfer
MA_126820g0010	UP	-4.55445	0.0421334675363145	cysteine-rich receptor kinase 2
MA_190936g0010	UP	-4.50986	0.0376126518463977	unknown
MA_10426470g0010	UP	-4.50023	0.0124453638073651	caffeic acid O-methyl	PF08100-Dimerisation domain
MA_10436629g0010	UP	-4.4542	0.001960338225857	adenylosuccinate chloroplastic-like	PF00709-Adenylosuccinate synthetase
MA_487045g0010	UP	-4.0941	0.0114044195468313	late embryogenesis abundant EMB11	PF03242-Late embryogenesis abundant protein
MA_150750g0010	UP	-3.99073	0.00212710898978479	probable LRR receptor-like serine threonine- kinase At3g47570	PF13855-Leucine rich repeat;PF08263-Leucine rich repeat N-terminal domain;PF00069-Protein kinase domain
MA_19355g0010	UP	-3.83899	0.0192734531004006	7-deoxyloganetin glucosyltransferase-like
MA_10432533g0010	UP	-3.7752	0.00013773952097389	disease resistance RGA1
MA_6746643g0010	UP	-3.12582	0.000439386134232245	TIFY 10A	PF06200-tify domain
MA_135684g0020	UP	-3.0668	0.00129448579463628	neutral ceramidase-like	PF04734-Neutral/alkaline non-lysosomal ceramidase, N-terminal
MA_103984g0010	UP	-2.89737	0.0105378638026797	unknown
MA_10179668g0010	UP	-2.67203	1.78043208143086e-06	Zn2+-binding dehydrogenase	PF08240-Alcohol dehydrogenase GroES-like domain
MA_10435984g0010	DOWN	0.860702	0.00145303422155929	hypothetical protein AMTR_s00044p00064160
MA_58978g0010	DOWN	23.3013	2.64807785826816e-08	Lipid transfer	PF00234-Protease inhibitor/seed storage/LTP family
MA_10434303g0010	DOWN	24.8944	3.22906926106622e-14	Lipid transfer	PF00234-Protease inhibitor/seed storage/LTP family

## Sheet: 0427_Sä16_4_5dpi
		log2FoldChange	padj	description	kegg_description	atg_description	pfam_description
MA_102298g0010	UP	-39.7693	1.80867431949998e-41	peroxidase 66	1.11.1.7	AT5G51890-Peroxidase superfamily protein	PF00141-Peroxidase
MA_5501467g0010	UP	-35.8553	7.62285111905985e-37	bifunctional pinoresinol-lariciresinol reductase 2-like
MA_58746g0010	UP	-32.9655	6.53170429423252e-07	sucrose-binding -like		AT2G28490-RmlC-like cupins superfamily protein	PF00190-Cupin;PF00190-Cupin
MA_1567g0010	UP	-25.4468	2.08423209032098e-07	kDa proline-rich -like		AT1G62500-Bifunctional inhibitor/lipid-transfer protein/seed storage 2S albumin superfamily protein	PF14547-Hydrophobic seed protein
MA_10433639g0010	UP	-21.7023	2.09839036241505e-17	dirigent		AT1G58170-Disease resistance-responsive (dirigent-like protein) family protein	PF03018-Dirigent-like protein
MA_35764g0010	UP	-19.9115	1.33677588313781e-08	non-specific lipid-transfer 8		AT2G18370-Bifunctional inhibitor/lipid-transfer protein/seed storage 2S albumin superfamily protein
MA_10427976g0010	UP	-19.3775	0.00297484932699917	WAT1-related At5g07050
MA_135427g0010	UP	-18.7253	0.0234331459064757	aspartic ase A1		AT4G04460-Saposin-like aspartyl protease family protein	PF00026-Eukaryotic aspartyl protease
MA_4025805g0010	UP	-18.5903	0.00300802799454731	non-specific lipid-transfer
MA_227118g0010	UP	-17.9848	7.81933060362174e-23	F-box PP2-B10-like		AT2G02340-phloem protein 2-B8	PF14299-Phloem protein 2
MA_90135g0010	UP	-17.5583	0.0430394945739087	polygalacturonase-like		AT1G70500-Pectin lyase-like superfamily protein	PF00295-Glycosyl hydrolases family 28
MA_10027972g0010	UP	-16.8441	9.63186652037509e-16	MULTISPECIES: family intramembrane metalloprotease			PF13930-DNA/RNA non-specific endonuclease
MA_10434745g0010	UP	-16.6566	1.4574515356879e-05
MA_186746g0010	UP	-16.6299	0.00291331768812927	WAT1-related At5g07050-like		AT5G07050-nodulin MtN21 /EamA-like transporter family protein	PF00892-EamA-like transporter family
MA_10427657g0010	UP	-16.1955	8.67420913904169e-21
MA_8342156g0010	UP	-16.1545	0.00232318127570161	dirigent pDIR18		AT1G64160-Disease resistance-responsive (dirigent-like protein) family protein	PF03018-Dirigent-like protein
MA_55031g0010	UP	-16.0422	0.04278679513975	SCF ubiquitin ligase		AT5G42190-E3 ubiquitin ligase SCF complex subunit SKP1/ASK1 family protein	PF03931-Skp1 family, tetramerisation domain
MA_11096g0010	UP	-15.9722	2.54188238046278e-09	probable LRR receptor-like serine threonine- kinase At3g47570		AT3G47090-Leucine-rich repeat protein kinase family protein	PF00069-Protein kinase domain;PF13855-Leucine rich repeat;PF00560-Leucine Rich Repeat;PF00560-Leucine Rich Repeat
MA_347842g0010	UP	-15.5286	6.85895524908923e-15	disease resistance At3g14460
MA_2233726g0010	UP	-14.9845	0.0014980329873808	germin subfamily 1 member 1
MA_10428745g0010	UP	-14.8557	5.38258628145409e-17	disease resistance RPM1-like isoform X1
MA_10428235g0030	UP	-14.3415	0.00227851123342573	heat shock 70 kDa
MA_136889g0010	UP	-14.1187	2.51801164263816e-09	probable LRR receptor-like serine threonine- kinase At3g47570		AT5G20480-EF-TU receptor	PF13855-Leucine rich repeat
MA_890390g0010	UP	-9.44686	0.0282498731133722	GLUTAMINE DUMPER 5-like		AT2G24762-glutamine dumper 4
MA_249770g0010	UP	-8.67595	0.0217166586103973	cysteine-rich receptor kinase 2 isoform X2
MA_893141g0010	UP	-7.66006	1.43942658966853e-05	2-hydroxyisoflavanone dehydratase-like		AT5G06570-alpha/beta-Hydrolases superfamily protein	PF07859-alpha/beta hydrolase fold
MA_5806734g0010	UP	-7.51057	0.013835012220846	tau class glutathione S-transferase		AT1G78320-glutathione S-transferase TAU 23	PF02798-Glutathione S-transferase, N-terminal domain
MA_217941g0010	UP	-7.19349	0.00269540341316046	pathogenesis-related PR-4A-like		AT3G04720-pathogenesis-related 4	PF00967-Barwin family
MA_10120109g0010	UP	-6.91259	0.0174125617247436	tau class glutathione S-transferase
MA_68496g0010	UP	-6.86708	0.0187808910921824	TIFY 10A-like		AT1G74950-TIFY domain/Divergent CCT motif family protein	PF09425-Divergent CCT motif;PF06200-tify domain
MA_10081221g0010	UP	-6.19035	0.00466974632592404	tau class glutathione S-transferase		AT1G78380-glutathione S-transferase TAU 19	PF13410-Glutathione S-transferase, C-terminal domain
MA_91576g0010	UP	-5.61172	0.0274948186999398	basic leucine zipper 43-like			PF00170-bZIP transcription factor
MA_10435051g0010	UP	-5.49038	0.0280929566183555	12-oxophytodienoate reductase 2-like		AT1G76690-12-oxophytodienoate reductase 2	PF00724-NADH:flavin oxidoreductase / NADH oxidase family;PF00724-NADH:flavin oxidoreductase / NADH oxidase family
MA_8757791g0010	UP	-4.65315	0.0244304563335396	TIFY 10a		AT5G13220-jasmonate-zim-domain protein 10	PF06200-tify domain;PF09425-Divergent CCT motif
MA_10436347g0010	UP	-3.85984	0.0102626381312174	cysteine-rich receptor kinase 2		AT1G70520-cysteine-rich RLK (RECEPTOR-like protein kinase) 2	PF07714-Protein tyrosine kinase;PF01657-Salt stress response/antifungal;PF01657-Salt stress response/antifungal
MA_16680g0010	UP	-1.90443	0.00553158776783376	uncharacterized protein LOC18443482 isoform X1		AT2G25870-haloacid dehalogenase-like hydrolase family protein	PF08282-haloacid dehalogenase-like hydrolase
MA_564112g0010	UP	-1.76975	0.0288782549342039	Haloacid dehalogenase-like hydrolase family isoform 4		AT2G25870-haloacid dehalogenase-like hydrolase family protein	PF02130-Uncharacterized protein family UPF0054;PF08282-haloacid dehalogenase-like hydrolase
MA_10370048g0010	DOWN	23.1284	2.08444472719213e-10	1-aminocyclopropane-1-carboxylate oxidase		AT1G05010-ethylene-forming enzyme
MA_10374232g0010	DOWN	25.38	1.43674365998673e-05	homeobox-leucine zipper ROC3-like isoform X1

## Sheet: 0427_Sä16_4_21dpi
		log2FoldChange	padj	description	pfam_description
MA_90135g0010	UP	-20.1958	0.000496501	polygalacturonase-like	PF00295-Glycosyl hydrolases family 28
MA_10353668g0010	UP	-17.1733	2.47525e-07	probable pectate lyase 18	PF00544-Pectate lyase
MA_469808g0010	UP	-16.7054	3.07673e-06	A Chain Structure Of A Three-Domain Sesquiterpene Synthase: A Prospective Target For Advanced Biofuels Production	PF03936-Terpene synthase family, metal binding domain
MA_10338978g0010	UP	-15.576	0.000218785	probable pectate lyase 5
MA_6445712g0010	UP	-15.3437	1.37167e-06
MA_347842g0010	UP	-14.4638	1.35993e-09	disease resistance At3g14460
MA_10428745g0010	UP	-13.0667	2.86615e-08	disease resistance RPM1-like isoform X1
MA_523415g0010	UP	-10.5811	9.42873e-05	2-methyl-3-buten-2-ol synthase	PF03936-Terpene synthase family, metal binding domain;PF01397-Terpene synthase, N-terminal domain
MA_10435438g0020	UP	-8.74049	0.00197235	(+)-3-carene synthase
MA_10358510g0020	UP	-8.70507	2.28858e-05	2-methyl-3-buten-2-ol synthase	PF03936-Terpene synthase family, metal binding domain
MA_343701g0010	UP	-8.0925	0.00273909	UDP-glycosyltransferase 86A2	PF00201-UDP-glucoronosyl and UDP-glucosyl transferase
MA_10435438g0010	UP	-7.92688	0.00939118	1,8-cineole synthase
MA_8767502g0010	UP	-7.91642	5.85155e-07	hypothetical protein
MA_7447685g0010	UP	-7.33954	8.71972e-06	hypothetical protein
MA_5692422g0010	UP	-7.09979	0.003483
MA_10146282g0010	UP	-7.0023	0.000107905
MA_6045987g0010	UP	-6.93322	0.00745937	hypothetical protein
MA_343069g0010	UP	-6.90642	9.37304e-05	2-methyl-3-buten-2-ol synthase	PF01397-Terpene synthase, N-terminal domain
MA_420849g0010	UP	-6.52148	0.00908046	hypothetical protein
MA_10158313g0010	UP	-6.04527	0.0268758	UDP-glycosyltransferase 86A1-like
MA_10194606g0010	UP	-6.01939	0.014847
MA_220550g0010	UP	-5.48387	0.0234069	clavaminate synthase At3g21360	PF02668-Taurine catabolism dioxygenase TauD, TfdA family
MA_7997902g0010	UP	-5.11029	0.00466419	(+)-3-carene synthase	PF01397-Terpene synthase, N-terminal domain
MA_10427724g0030	UP	-4.96361	0.0463542	hypothetical protein
MA_11527g0010	UP	-4.52422	0.00928643	heat stress transcription factor B-4b-like	PF00447-HSF-type DNA-binding
MA_95435g0010	UP	-4.35903	0.0134823	7-deoxyloganetin glucosyltransferase-like	PF00201-UDP-glucoronosyl and UDP-glucosyl transferase
MA_10432049g0010	UP	-4.1576	0.0244465	unknown	PF05050-Methyltransferase FkbM domain
MA_19355g0010	UP	-4.11321	0.00259287	7-deoxyloganetin glucosyltransferase-like
MA_199561g0010	UP	-4.09186	0.0300977
MA_7651838g0010	UP	-3.77901	0.0360335	UDP-glycosyltransferase 86A1
MA_10437227g0020	UP	-3.60818	0.0160177	probable pectate lyase 8	PF00544-Pectate lyase
MA_172149g0010	UP	-2.80752	0.00256817	cysteine-rich repeat secretory 55	PF01657-Salt stress response/antifungal;PF01657-Salt stress response/antifungal
MA_10430127g0010	UP	-2.27428	0.0360624
MA_7418518g0010	UP	-1.98667	0.00413858	ZINC INDUCED FACILITATOR-LIKE 1-like isoform X1
MA_52223g0010	UP	-1.62605	0.0177119	ATP sulfurylase chloroplastic-like	PF14306-PUA-like domain
MA_105452g0010	DOWN	0.999992	2.84815e-05	probable phosphatase 2C 10	PF00481-Protein phosphatase 2C
MA_3978829g0010	DOWN	3.28997	0.00905162
MA_10435924g0010	DOWN	3.95075	0.0415537	GDSL esterase lipase EXL3-like	PF00657-GDSL-like Lipase/Acylhydrolase
MA_9118954g0010	DOWN	4.13692	0.0484729		PF03171-2OG-Fe(II) oxygenase superfamily;PF14226-non-haem dioxygenase in morphine synthesis N-terminal
MA_10434424g0010	DOWN	5.94371	0.0497455	cytochrome P450 mono-oxygenase	PF00067-Cytochrome P450;PF00067-Cytochrome P450
MA_227118g0010	DOWN	14.667	6.73716e-09	F-box PP2-B10-like	PF14299-Phloem protein 2
MA_136889g0020	DOWN	14.7179	3.83277e-15	probable LRR receptor-like serine threonine- kinase At3g47570	PF00069-Protein kinase domain
MA_146416g0010	DOWN	15.1177	5.05221e-07	myosin-6-like isoform X3	PF00063-Myosin head (motor domain)
MA_2233726g0010	DOWN	17.0555	2.36373e-06	germin subfamily 1 member 1
MA_58978g0010	DOWN	22.3767	2.01019e-07	Lipid transfer	PF00234-Protease inhibitor/seed storage/LTP family
MA_10434303g0010	DOWN	24.0169	4.95056e-13	Lipid transfer	PF00234-Protease inhibitor/seed storage/LTP family

## Sheet: 0427_87087_8_5dpi
		log2FoldChange	padj	description	kegg_description	atg_description	pfam_description
MA_102298g0010	UP	-41.1338	1.63338118354747e-45	peroxidase 66	1.11.1.7	AT5G51890-Peroxidase superfamily protein	PF00141-Peroxidase
MA_58746g0010	UP	-37.7887	3.17828230636132e-10	sucrose-binding -like		AT2G28490-RmlC-like cupins superfamily protein	PF00190-Cupin;PF00190-Cupin
MA_5501467g0010	UP	-35.6658	1.05471194804767e-34	bifunctional pinoresinol-lariciresinol reductase 2-like
MA_10433639g0010	UP	-21.206	1.33557668544687e-15	dirigent		AT1G58170-Disease resistance-responsive (dirigent-like protein) family protein	PF03018-Dirigent-like protein
MA_10434745g0010	UP	-18.8377	3.73034043025738e-09
MA_55031g0010	UP	-18.1825	0.000449849393006576	SCF ubiquitin ligase		AT5G42190-E3 ubiquitin ligase SCF complex subunit SKP1/ASK1 family protein	PF03931-Skp1 family, tetramerisation domain
MA_8342156g0010	UP	-17.1587	0.000177249953723254	dirigent pDIR18		AT1G64160-Disease resistance-responsive (dirigent-like protein) family protein	PF03018-Dirigent-like protein
MA_10428745g0010	UP	-13.4575	5.99843067658242e-09	disease resistance RPM1-like isoform X1
MA_10426515g0010	DOWN	13.8686	1.05240626246095e-08	dirigent 11-like		AT1G22900-Disease resistance-responsive (dirigent-like protein) family protein	PF03018-Dirigent-like protein
MA_10434303g0010	DOWN	15.9777	0.00226272398201733	Lipid transfer		AT5G59310-lipid transfer protein 4	PF00234-Protease inhibitor/seed storage/LTP family
MA_158099g0010	DOWN	17.4004	3.05839526264425e-07	Transcription factor MYB86		AT1G63910-myb domain protein 103	PF00249-Myb-like DNA-binding domain;PF00249-Myb-like DNA-binding domain
MA_10374232g0010	DOWN	23.4679	0.000277206910749308	homeobox-leucine zipper ROC3-like isoform X1
MA_10318273g0010	DOWN	27.047	3.7482170968786e-05	homeobox-leucine zipper HDG11		AT1G05230-homeodomain GLABROUS 2
MA_10425884g0010	DOWN	30.364	1.50020376055859e-05	ent-copalyl diphosphate synthase			PF03936-Terpene synthase family, metal binding domain
MA_126287g0010	DOWN	32.1851	2.73319228831653e-24	RING-H2 finger ATL74-like		AT3G18773-RING/U-box superfamily protein	PF13639-Ring finger domain
MA_10430758g0010	DOWN	41.4382	4.35253442004625e-40	expansin B1		AT4G28250-expansin B3	PF03330-Lytic transglycolase

## Sheet: 0427_87087_8_21dpi
		log2FoldChange	padj	description	pfam_description
MA_10353668g0010	UP	-17.2147	5.19697e-07	probable pectate lyase 18	PF00544-Pectate lyase
MA_11096g0010	UP	-15.9706	4.98224e-08	probable LRR receptor-like serine threonine- kinase At3g47570	PF00069-Protein kinase domain;PF13855-Leucine rich repeat;PF00560-Leucine Rich Repeat;PF00560-Leucine Rich Repeat
MA_6445712g0010	UP	-15.8899	2.73306e-07
MA_136889g0010	UP	-15.1863	4.26639e-11	probable LRR receptor-like serine threonine- kinase At3g47570	PF13855-Leucine rich repeat
MA_46821g0010	UP	-13.7369	0.000852833	probable carboxylesterase 17	PF07859-alpha/beta hydrolase fold
MA_10428745g0010	UP	-13.6556	2.61394e-09	disease resistance RPM1-like isoform X1
MA_716668g0010	DOWN	14.9057	4.23076e-08
MA_10426515g0010	DOWN	14.9181	2.82626e-13	dirigent 11-like	PF03018-Dirigent-like protein
MA_10027972g0010	DOWN	16.6419	3.81966e-15	MULTISPECIES: family intramembrane metalloprotease	PF13930-DNA/RNA non-specific endonuclease
MA_874084g0010	DOWN	18.3794	1.19042e-07	antimicrobial Gnk2-1	PF01657-Salt stress response/antifungal
MA_7715887g0010	DOWN	18.9829	0.0309093	WAT1-related At5g07050-like
MA_104866g0010	DOWN	19.2265	0.00676001	lipid-transfer DIR1	PF14368-Probable lipid transfer
MA_10370048g0010	DOWN	19.5079	1.79438e-06	1-aminocyclopropane-1-carboxylate oxidase
MA_4025805g0010	DOWN	20.0144	0.000209898	non-specific lipid-transfer
MA_58978g0010	DOWN	20.9864	4.01858e-06	Lipid transfer	PF00234-Protease inhibitor/seed storage/LTP family
MA_10427976g0010	DOWN	21.1345	0.00014157	WAT1-related At5g07050
MA_110313g0010	DOWN	22.1781	2.85389e-14	WAT1-related At5g07050-like	PF00892-EamA-like transporter family
MA_10427575g0010	DOWN	23.2046	2.5949e-06	unknown
MA_9074162g0010	DOWN	26.3369	9.07338e-05	WAT1-related At5g07050-like
MA_10374232g0010	DOWN	28.2615	3.58834e-08	homeobox-leucine zipper ROC3-like isoform X1
MA_10318273g0010	DOWN	33.2626	2.01369e-10	homeobox-leucine zipper HDG11
MA_126287g0010	DOWN	34.1074	4.76802e-28	RING-H2 finger ATL74-like	PF13639-Ring finger domain
MA_30738g0010	DOWN	42.7515	1.23283e-36

## Sheet: 8590_L12_1_5dpi
		log2FoldChange	padj			description	pfam_description
MA_102298g0010	UP	-37.3561	1.47915538267582e-31			peroxidase 66	PF00141-Peroxidase
MA_10370048g0010	UP	-28.6922	1.14073634745328e-21			1-aminocyclopropane-1-carboxylate oxidase
MA_10435604g0010	UP	-28.587	1.74119090908392e-10			AF132123_1laccase	PF07731-Multicopper oxidase;PF00394-Multicopper oxidase
MA_10374232g0010	UP	-25.0962	1.52688323685973e-05			homeobox-leucine zipper ROC3-like isoform X1
MA_9074162g0010	UP	-23.801	0.00574912820478505			WAT1-related At5g07050-like
MA_186746g0010	UP	-17.6222	0.000243073069418923			WAT1-related At5g07050-like	PF00892-EamA-like transporter family
MA_58978g0010	UP	-16.9642	0.0161943539873864			Lipid transfer	PF00234-Protease inhibitor/seed storage/LTP family
MA_68091g0010	UP	-16.2536	4.71459716781227e-05			auxin-responsive SAUR71-like	PF02519-Auxin responsive protein
MA_8342156g0010	UP	-15.4799	0.013570195258042			dirigent pDIR18	PF03018-Dirigent-like protein
MA_6558g0010	UP	-15.3458	0.00370428820911784			mannan endo-1,4-beta-mannosidase 6 isoform X1	PF00150-Cellulase (glycosyl hydrolase family 5)
MA_2233726g0010	UP	-15.2694	0.00110802859812565			germin subfamily 1 member 1
MA_11096g0010	UP	-15.2179	5.39625578895356e-07			probable LRR receptor-like serine threonine- kinase At3g47570	PF00069-Protein kinase domain;PF13855-Leucine rich repeat;PF00560-Leucine Rich Repeat;PF00560-Leucine Rich Repeat
MA_10375359g0010	UP	-11.2657	3.39061802126314e-05			1-aminocyclopropane-1-carboxylate synthase 7-like	PF00155-Aminotransferase class I and II
MA_14515g0010	UP	-10.37	0.00220623412618674			unknown	PF05553-Cotton fibre expressed protein
MA_74949g0010	UP	-10.0764	0.00278315304991099
MA_10368092g0010	UP	-9.87123	0.0449453467059775			ACC synthase	PF00155-Aminotransferase class I and II
MA_121240g0010	UP	-9.57258	0.00874668233788396			ACC synthase	PF00155-Aminotransferase class I and II
MA_1090085g0010	UP	-8.98181	0.0221845396027156			isoeugenol synthase 1-like
MA_10785g0010	UP	-8.76959	0.0116487247488475
MA_10432757g0010	UP	-8.75748	0.00521413751071639			triacylglycerol lipase	PF01764-Lipase (class 3);PF01764-Lipase (class 3)
MA_5645970g0010	UP	-8.5837	0.0485425297284404			ACC synthase
MA_315755g0010	UP	-7.95502	0.0420605977444253			unknown
MA_9005842g0010	UP	-7.69339	0.00440968152010193			metallothiol transferase	PF00903-Glyoxalase/Bleomycin resistance protein/Dioxygenase superfamily
MA_186285g0010	UP	-7.35841	0.00146940370123222			reticuline oxidase-like	PF01565-FAD binding domain;PF08031-Berberine and berberine like
MA_10225049g0010	UP	-7.30586	0.0063028421664078			transcription factor MYB39	PF00249-Myb-like DNA-binding domain;PF00249-Myb-like DNA-binding domain
MA_134559g0010	UP	-6.57207	0.00730833819221156			transcription factor WRKY	PF03106-WRKY DNA -binding domain
MA_57140g0020	UP	-6.51108	0.000102406700516778			laccase	PF07731-Multicopper oxidase;PF00394-Multicopper oxidase;PF07732-Multicopper oxidase
MA_1125923g0010	UP	-6.33946	0.0361605331088582			glutathione transferase GST 23-like	PF02798-Glutathione S-transferase, N-terminal domain
MA_10436027g0020	UP	-6.30301	0.000792867535077948			hypothetical protein 0_5630_02, partial	PF14009-Domain of unknown function (DUF4228)
MA_10429523g0010	UP	-6.2419	0.00198031900584049			serine hydrolase
MA_10435706g0010	UP	-6.09283	0.0205764535339848			A Chain Structure Of A Three-Domain Sesquiterpene Synthase: A Prospective Target For Advanced Biofuels Production	PF03936-Terpene synthase family, metal binding domain;PF01397-Terpene synthase, N-terminal domain
MA_75520g0010	UP	-5.9567	0.00943912203894212			ADP,ATP carrier mitochondrial	PF00153-Mitochondrial carrier protein;PF00153-Mitochondrial carrier protein;PF00153-Mitochondrial carrier protein
MA_10172334g0010	UP	-5.92684	0.00254142174564257			3-oxo-Delta(4,5)-steroid 5-beta-reductase-like	PF01370-NAD dependent epimerase/dehydratase family
MA_375837g0010	UP	-5.90701	0.00046364616241683
MA_893141g0010	UP	-5.89288	0.0493142138603891			2-hydroxyisoflavanone dehydratase-like	PF07859-alpha/beta hydrolase fold
MA_10081221g0010	UP	-5.7566	0.0176064997382484			tau class glutathione S-transferase	PF13410-Glutathione S-transferase, C-terminal domain
MA_192698g0010	UP	-5.73445	0.0442687207659067			laccase 12	PF07732-Multicopper oxidase;PF07731-Multicopper oxidase;PF00394-Multicopper oxidase
MA_185972g0010	UP	-5.70585	0.0125351387667291			tau class glutathione S-transferase	PF02798-Glutathione S-transferase, N-terminal domain;PF13410-Glutathione S-transferase, C-terminal domain
MA_10250723g0010	UP	-5.68763	0.0332545105761369			tau class glutathione S-transferase	PF02798-Glutathione S-transferase, N-terminal domain;PF13410-Glutathione S-transferase, C-terminal domain
MA_194707g0010	UP	-5.58089	0.0022308185671705			RING-H2 finger ATL40-like	PF13639-Ring finger domain
MA_10427506g0010	UP	-5.3861	0.00768920463003171			probable linoleate 9S-lipoxygenase 5	PF00305-Lipoxygenase;PF00305-Lipoxygenase;PF01477-PLAT/LH2 domain
MA_8390711g0010	UP	-5.31374	0.00209409761015751			hypermethylated in cancer 2	PF00096-Zinc finger, C2H2 type
MA_123274g0010	UP	-5.03468	7.1618262217086e-05			glycoside hydrolase family 71
MA_276143g0010	UP	-5.00406	0.0021456603238846			mitogen-activated kinase kinase kinase NPK1-like
MA_49848g0010	UP	-4.54863	0.0105764693774978			WRKY transcription factor 31
MA_63860g0010	UP	-4.30544	0.0199187054727814			methyltransferase DDB_G0268948	PF08241-Methyltransferase domain
MA_10433786g0010	UP	-3.60179	0.0151882823710038			UDP-glycosyltransferase 86A1	PF00201-UDP-glucoronosyl and UDP-glucosyl transferase
MA_10427109g0010	UP	-3.46606	0.0214768776097444			chitinase 2-like	PF00704-Glycosyl hydrolases family 18
MA_43667g0010	UP	-3.45974	0.0176743745856526			arogenate dehydratase prephenate dehydratase chloroplastic-like	PF00800-Prephenate dehydratase
MA_496218g0010	UP	-3.37124	0.0232822448209035			probable aldo-keto reductase 2
MA_10428907g0020	UP	-3.16368	0.0276067764026142			mitochondrial carnitine acylcarnitine carrier	PF00153-Mitochondrial carrier protein;PF00153-Mitochondrial carrier protein;PF00153-Mitochondrial carrier protein
MA_14214g0010	UP	-3.15894	0.00214482823676516			probable serine threonine- kinase WNK11	PF00069-Protein kinase domain
MA_160280g0010	UP	-3.13847	0.0199519526841824			L-type lectin-domain containing receptor kinase	PF00139-Legume lectin domain;PF00069-Protein kinase domain
MA_18470g0020	UP	-3.09296	0.0337948053427683			basic endochitinase	PF00182-Chitinase class I
MA_999418g0010	UP	-2.95174	0.0490278471320303			probable aldo-keto reductase 2	PF00248-Aldo/keto reductase family
MA_10436001g0010	UP	-2.58648	0.00228666055956921			phospho-2-dehydro-3-deoxyheptonate aldolase chloroplastic-like	PF01474-Class-II DAHP synthetase family
MA_148318g0010	UP	-1.77625	0.03166180445935			uncharacterized protein LOC18428932 isoform X2
MA_10158078g0010	UP	-1.50066	0.00689219455580378			CRT (chloroquine-resistance transporter)-like	PF08627-CRT-like, chloroquine-resistance transporter-like
MA_8922546g0010	DOWN	1.24012	0.00111968537271262			glutathione peroxidase	PF00255-Glutathione peroxidase
MA_38518g0010	DOWN	15.2069	0.00301190268386679
MA_10434745g0010	DOWN	16.7447	1.02908208934287e-05
MA_55031g0010	DOWN	16.9472	0.00708574000689554			SCF ubiquitin ligase	PF03931-Skp1 family, tetramerisation domain
MA_10425884g0010	DOWN	28.172	0.000501425756564014			ent-copalyl diphosphate synthase	PF03936-Terpene synthase family, metal binding domain
MA_58746g0010	DOWN	34.086	9.96831277629466e-08			sucrose-binding -like	PF00190-Cupin;PF00190-Cupin
MA_5501467g0010	DOWN	35.2162	4.39701679190511e-34			bifunctional pinoresinol-lariciresinol reductase 2-like
MA_7787614g0010	DOWN	38.0293	2.88336949503121e-30			cysteine protease XCP1-like

## Sheet: 8590_L12_1_21dpi
		log2FoldChange	padj	description	pfam_description
MA_11096g0010	UP	-15.1115	1.78162e-08	probable LRR receptor-like serine threonine- kinase At3g47570	PF00069-Protein kinase domain;PF13855-Leucine rich repeat;PF00560-Leucine Rich Repeat;PF00560-Leucine Rich Repeat
MA_19633g0010	UP	-4.60681	0.000238705	7-deoxyloganetin glucosyltransferase-like	PF00201-UDP-glucoronosyl and UDP-glucosyl transferase
MA_46821g0010	DOWN	13.3283	0.00537313	probable carboxylesterase 17	PF07859-alpha/beta hydrolase fold
MA_38518g0010	DOWN	16.4911	0.000240345
MA_469808g0010	DOWN	21.0973	1.27503e-13	A Chain Structure Of A Three-Domain Sesquiterpene Synthase: A Prospective Target For Advanced Biofuels Production	PF03936-Terpene synthase family, metal binding domain
MA_17048g0010	DOWN	21.4969	0.00594962	homeobox-leucine zipper HDG5 isoform X1	PF00046-Homeodomain
MA_6565643g0010	DOWN	21.6294	2.50388e-13	Lipid transfer
MA_50251g0010	DOWN	25.0204	2.27295e-15	NLTP_PINTA ame: Full=Non-specific lipid-transfer Short=LTP Flags: Precursor	PF00234-Protease inhibitor/seed storage/LTP family
MA_10434303g0010	DOWN	25.1658	1.33882e-14	Lipid transfer	PF00234-Protease inhibitor/seed storage/LTP family
MA_10374232g0010	DOWN	29.205	6.56661e-09	homeobox-leucine zipper ROC3-like isoform X1
MA_10318273g0010	DOWN	34.4694	2.28053e-11	homeobox-leucine zipper HDG11
MA_32060g0010	DOWN	45.9089	1.14443e-48	2-methyl-3-buten-2-ol synthase

## Sheet: 8590_Sä16_4_5dpi
		log2FoldChange	padj	description	pfam_description
MA_102298g0010	UP	-37.7346	3.19168416974073e-32	peroxidase 66	PF00141-Peroxidase
MA_10370048g0010	UP	-25.4103	7.18486515817451e-16	1-aminocyclopropane-1-carboxylate oxidase
MA_9074162g0010	UP	-24.0601	0.00418850551150926	WAT1-related At5g07050-like
MA_6558g0010	UP	-18.3651	2.79907298251582e-07	mannan endo-1,4-beta-mannosidase 6 isoform X1	PF00150-Cellulase (glycosyl hydrolase family 5)
MA_158099g0010	UP	-17.5678	5.19775400203745e-07	Transcription factor MYB86	PF00249-Myb-like DNA-binding domain;PF00249-Myb-like DNA-binding domain
MA_10425982g0010	UP	-17.4428	9.83920362705488e-05	cysteine protease XCP1	PF08246-Cathepsin propeptide inhibitor domain (I29);PF00112-Papain family cysteine protease
MA_186746g0010	UP	-16.7115	0.00334267858911944	WAT1-related At5g07050-like	PF00892-EamA-like transporter family
MA_11096g0010	UP	-16.3601	1.25774373985074e-09	probable LRR receptor-like serine threonine- kinase At3g47570	PF00069-Protein kinase domain;PF13855-Leucine rich repeat;PF00560-Leucine Rich Repeat;PF00560-Leucine Rich Repeat
MA_50251g0010	UP	-15.9195	0.000989839425806536	NLTP_PINTA ame: Full=Non-specific lipid-transfer Short=LTP Flags: Precursor	PF00234-Protease inhibitor/seed storage/LTP family
MA_8342156g0010	UP	-15.6667	0.0106150348446871	dirigent pDIR18	PF03018-Dirigent-like protein
MA_10375359g0010	UP	-9.56575	0.00863972855822979	1-aminocyclopropane-1-carboxylate synthase 7-like	PF00155-Aminotransferase class I and II
MA_375837g0010	UP	-5.5827	0.00312496453817183
MA_10429523g0010	UP	-5.57561	0.0497226505168137	serine hydrolase
MA_10432413g0020	UP	-5.28119	0.00427287594501707	indole-3-acetic acid-amido synthetase	PF03321-GH3 auxin-responsive promoter
MA_90135g0010	DOWN	17.889	0.0234150015720895	polygalacturonase-like	PF00295-Glycosyl hydrolases family 28
MA_10425884g0010	DOWN	27.972	0.000691711673560852	ent-copalyl diphosphate synthase	PF03936-Terpene synthase family, metal binding domain
MA_10318273g0010	DOWN	28.8574	1.65097769952363e-06	homeobox-leucine zipper HDG11
MA_10430758g0010	DOWN	41.8065	4.45340751162596e-39	expansin B1	PF03330-Lytic transglycolase

## Sheet: 8590_Sä16_4_21dpi
		log2FoldChange	padj	description	pfam_description
MA_902251g0010	DOWN	5.26327	0.0032738
MA_10394755g0010	DOWN	5.69649	0.0339018	hypothetical protein GLYMA_13G021700, partial
MA_46821g0010	DOWN	12.2343	0.0496961	probable carboxylesterase 17	PF07859-alpha/beta hydrolase fold
MA_2233726g0010	DOWN	14.9717	0.00214769	germin subfamily 1 member 1
MA_10353668g0010	DOWN	17.8681	1.36717e-08	probable pectate lyase 18	PF00544-Pectate lyase
MA_9376357g0010	DOWN	19.6202	8.5e-18	chitinase 5-like	PF00182-Chitinase class I
MA_89670g0010	DOWN	19.844	3.38348e-16
MA_867716g0010	DOWN	20.0588	6.59954e-19	probable LRR receptor-like serine threonine- kinase At5g48740
MA_469808g0010	DOWN	20.1223	3.85086e-12	A Chain Structure Of A Three-Domain Sesquiterpene Synthase: A Prospective Target For Advanced Biofuels Production	PF03936-Terpene synthase family, metal binding domain
MA_186746g0010	DOWN	21.0406	4.66702e-08	WAT1-related At5g07050-like	PF00892-EamA-like transporter family
MA_9074162g0010	DOWN	23.7187	0.00672048	WAT1-related At5g07050-like
MA_90135g0010	DOWN	23.7776	6.38545e-07	polygalacturonase-like	PF00295-Glycosyl hydrolases family 28
MA_10374232g0010	DOWN	28.0086	5.70129e-08	homeobox-leucine zipper ROC3-like isoform X1
MA_10318273g0010	DOWN	32.9317	3.91482e-10	homeobox-leucine zipper HDG11
MA_58746g0010	DOWN	35.5462	1.07878e-08	sucrose-binding -like	PF00190-Cupin;PF00190-Cupin
MA_32060g0010	DOWN	43.4663	2.3285e-43	2-methyl-3-buten-2-ol synthase

[truncated: 8 more sheets: 8590_87087_8_5dpi, 8590_87087_8_21dpi, 1977_L12_1_5dpi, 1977_L12_1_21dpi, 1977_Sä16_4_5 dpi, 1977_Sä16_4_21dpi, 1977_87087_8_5dpi, 1977_87087_8_21dpi]
