# Supplementary material for: Genotype-by-genotype interactions reveal transcription patterns underlying resistance responses in Norway spruce to Heterobasidion annosum s.s
Source: BMC Plant Biol. 2025 Oct 6;25:1326. doi: 10.1186/s12870-025-07438-1 (PMC12502169; doi:10.1186/s12870-025-07438-1)
Supplement: Supplementary file 4 — Supplementary Material 4. [file 12870_2025_7438_MOESM4_ESM.xlsx]

## Sheet: 8590_5dpi
	Upregulated at 5 dpi in 8590 after inoculation with L12-1							Downregulated at 5 dpi in 8590 after inoculation with L12-1
	ID	Description	Statistics	P-value	q-value			ID	Description	Statistics	P-value	q-value
	PF13410	Glutathione S-transferase, C-terminal domain	34/34399 | 3/46	0.00001301	0.0005723			PF00255	Glutathione peroxidase	19/34399 | 1/5	0.002759	0.01063
	PF02798	Glutathione S-transferase, N-terminal domain	60/34399 | 3/46	0.00007260	0.001416			PF03931	Skp1 family, tetramerisation domain	33/34399 | 1/5	0.004788	0.01063
	PF00155	Aminotransferase class I and II	66/34399 | 3/46	0.00009653	0.001416			PF00112	Papain family cysteine protease	44/34399 | 1/5	0.006380	0.01063
	PF00394	Multicopper oxidase	103/34399 | 3/46	0.0003604	0.003964			PF00190	Cupin	64/34399 | 1/5	0.009269	0.01159
	PF07731	Multicopper oxidase	115/34399 | 3/46	0.0004975	0.004378			PF03936	Terpene synthase family, metal binding domain	88/34399 | 1/5	0.01273	0.01273
	PF08627	CRT-like, chloroquine-resistance transporter-like	3/34399 | 1/46	0.004006	0.02938
	PF07732	Multicopper oxidase	79/34399 | 2/46	0.005048	0.03173
	PF00153	Mitochondrial carrier protein	103/34399 | 2/46	0.008434	0.04558
	PF03659	Glycosyl hydrolase family 71	7/34399 | 1/46	0.009324	0.04558
	Upregulated at 5 dpi in 8590 after inoculation with Sä16-4							Downregulated at 5 dpi in 8590 after inoculation with Sä16-4
	ID	Description	Statistics	P-value	q-value			ID	Description	Statistics	P-value	q-value
	PF03321	GH3 auxin-responsive promoter	16/34399 | 1/10	0.004642	0.02824			PF00295	Glycosyl hydrolases family 28	38/34399 | 1/3	0.003310	0.007655
	PF08246	Cathepsin propeptide inhibitor domain (I29)	20/34399 | 1/10	0.005800	0.02824			PF03330	Lytic transglycolase	69/34399 | 1/3	0.006006	0.007655
	PF00234	Protease inhibitor/seed storage/LTP family	26/34399 | 1/10	0.007534	0.02824			PF03936	Terpene synthase family, metal binding domain	88/34399 | 1/3	0.007655	0.007655
	PF00150	Cellulase (glycosyl hydrolase family 5)	30/34399 | 1/10	0.008688	0.02824
	PF00112	Papain family cysteine protease	44/34399 | 1/10	0.01272	0.03307
	PF00155	Aminotransferase class I and II	66/34399 | 1/10	0.01902	0.03694
	PF00892	EamA-like transporter family	77/34399 | 1/10	0.02216	0.03694
	PF03018	Dirigent-like protein	79/34399 | 1/10	0.02273	0.03694
	Upregulated at 5 dpi in 8590 after inoculation with 87087/8							Downregulated at 5 dpi in 8590 after inoculation with 87087/8
	ID	Description	Statistics	P-value	q-value			ID	Description	Statistics	P-value	q-value
	PF08246	Cathepsin propeptide inhibitor domain (I29)	20/34399 | 1/8	0.004642	0.01739			PF00295	Glycosyl hydrolases family 28	38/34399 | 1/4	0.004412	0.01597
	PF01852	START domain	20/34399 | 1/8	0.004642	0.01739			PF07732	Multicopper oxidase	79/34399 | 1/4	0.009155	0.01597
	PF00234	Protease inhibitor/seed storage/LTP family	26/34399 | 1/8	0.006031	0.01739			PF03936	Terpene synthase family, metal binding domain	88/34399 | 1/4	0.01019	0.01597
	PF00150	Cellulase (glycosyl hydrolase family 5)	30/34399 | 1/8	0.006956	0.01739			PF00394	Multicopper oxidase	103/34399 | 1/4	0.01192	0.01597
	PF00112	Papain family cysteine protease	44/34399 | 1/8	0.01019	0.02038			PF07731	Multicopper oxidase	115/34399 | 1/4	0.01331	0.01597
	PF05922	Peptidase inhibitor I9	57/34399 | 1/8	0.01318	0.02197			PF00141	Peroxidase	287/34399 | 1/4	0.03296	0.03296
	PF00892	EamA-like transporter family	77/34399 | 1/8	0.01777	0.02278
	PF03018	Dirigent-like protein	79/34399 | 1/8	0.01823	0.02278
	PF00082	Subtilase family	89/34399 | 1/8	0.02051	0.02279

## Sheet: 8590_21dpi
	Upregulated at 21 dpi in 8590 after inoculation with L12-1							Downregulated at 21 dpi in 8590 after inoculation with L12-1
	No significant enrichment (q-value <0.05)							ID	Description	Statistics	P-value	q-value
								PF00234	Protease inhibitor/seed storage/LTP family	26/34399 | 2/6	0.000008225	0.00004112
								PF01852	START domain	20/34399 | 1/6	0.003484	0.008709
								PF00046	Homeobox domain	72/34399 | 1/6	0.01249	0.01525
								PF07859	alpha/beta hydrolase fold	81/34399 | 1/6	0.01405	0.01525
								PF03936	Terpene synthase family, metal binding domain	88/34399 | 1/6	0.01525	0.01525
	Upregulated at 21 dpi in 8590 after inoculation with Sä16-4							Downregulated at 21 dpi in 8590 after inoculation with Sä16-4
	No upregulated genes							ID	Description	Statistics	P-value	q-value
								PF01852	START domain	20/34399 | 1/9	0.005221	0.02564
								PF00295	Glycosyl hydrolases family 28	38/34399 | 1/9	0.009899	0.02564
								PF00544	Pectate lyase	42/34399 | 1/9	0.01094	0.02564
								PF00182	Chitinase class I	54/34399 | 1/9	0.01404	0.02564
								PF00190	Cupin	64/34399 | 1/9	0.01662	0.02564
								PF00892	EamA-like transporter family	77/34399 | 1/9	0.01997	0.02564
								PF07859	alpha/beta hydrolase fold	81/34399 | 1/9	0.021	0.02564
								PF03936	Terpene synthase family, metal binding domain	88/34399 | 1/9	0.02279	0.02564
	Upregulated at 21 dpi in 8590 after inoculation with 87087/8							Downregulated at 21 dpi in 8590 after inoculation with 87087/8
	ID	Description	Statistics	P-value	q-value			ID	Description	Statistics	P-value	q-value
	PF06449	Mitochondrial domain of unknown function (DUF1082)	1/34399 | 1/2	0.00005814	0.0001454			PF01852	START domain	20/34399 | 1/7	0.004063	0.01628
	PF02326	Plant ATP synthase F0	1/34399 | 1/2	0.00005814	0.0001454			PF00234	Protease inhibitor/seed storage/LTP family	26/34399 | 1/7	0.005279	0.01628
	PF00560	Leucine Rich Repeat	486/34399 | 1/2	0.02806	0.04676			PF00295	Glycosyl hydrolases family 28	38/34399 | 1/7	0.007708	0.01628
								PF00190	Cupin	64/34399 | 1/7	0.01295	0.01628
								PF14368	Probable lipid transfer	69/34399 | 1/7	0.01396	0.01628
								PF03330	Lytic transglycolase	69/34399 | 1/7	0.01396	0.01628
								PF13639	Ring finger domain	266/34399 | 1/7	0.05289	0.05289

## Sheet: 0427_5dpi
	Upregulated at 5 dpi in 0427 after inoculation with L12-1							Downregulated at 5 dpi in 0427 after inoculation with L12-1
	ID	Description	Statistics	P-value	q-value			ID	Description	Statistics	P-value	q-value
	PF08282	haloacid dehalogenase-like hydrolase	5/34399 | 1/12	0.001743	0.02266			PF07058	Microtubule-associated protein 70	4/34399 | 1/12	0.001395	0.01133
	PF00063	Myosin head (motor domain)	16/34399 | 1/12	0.005568	0.03605			PF03079	ARD/ARD family	5/34399 | 1/12	0.001743	0.01133
	PF03031	NLI interacting factor-like phosphatase	28/34399 | 1/12	0.009726	0.03605			PF00026	Eukaryotic aspartyl protease	9/34399 | 1/12	0.003136	0.01359
	PF03931	Skp1 family, tetramerisation domain	33/34399 | 1/12	0.01145	0.03605			PF05633	Protein BYPASS1-related	14/34399 | 1/12	0.004874	0.01584
	PF09425	Divergent CCT motif	40/34399 | 1/12	0.01387	0.03605			PF05056	Protein of unknown function (DUF674)	19/34399 | 1/12	0.006609	0.01657
	PF00759	Glycosyl hydrolase family 9	54/34399 | 1/12	0.01868	0.03627			PF02535	ZIP Zinc transporter	22/34399 | 1/12	0.007649	0.01657
	PF06200	tify domain	57/34399 | 1/12	0.01971	0.03627			PF00179	Ubiquitin-conjugating enzyme	79/34399 | 1/12	0.02722	0.04178
	PF00892	EamA-like transporter family	77/34399 | 1/12	0.02654	0.03627			PF03018	Dirigent-like protein	79/34399 | 1/12	0.02722	0.04178
	PF03018	Dirigent-like protein	79/34399 | 1/12	0.02722	0.03627			PF03936	Terpene synthase family, metal binding domain	88/34399 | 1/12	0.03028	0.04178
	PF07859	alpha/beta hydrolase fold	81/34399 | 1/12	0.02790	0.03627			PF00332	Glycosyl hydrolases family 17	94/34399 | 1/12	0.03231	0.04178
	PF03140	Plant protein of unknown function	108/34399 | 1/12	0.03704	0.04377			PF00394	Multicopper oxidase	103/34399 | 1/12	0.03535	0.04178
								PF07731	Multicopper oxidase	115/34399 | 1/12	0.03939	0.04268
								PF02519	Auxin responsive protein	140/34399 | 1/12	0.04777	0.04777
	Upregulated at 5 dpi in 0427 after inoculation with Sä16-4							Downregulated at 5 dpi in 0427 after inoculation with Sä16-4
	ID	Description	Statistics	P-value	q-value			ID	Description	Statistics	P-value	q-value
	PF08282	haloacid dehalogenase-like hydrolase	5/34399 | 2/28	0.000006379	0.0001659			PF01852	START domain	20/34399 | 1/1	0.0005814	0.0005814
	PF13410	Glutathione S-transferase, C-terminal domain	34/34399 | 2/28	0.0003527	0.004237
	PF09425	Divergent CCT motif	40/34399 | 2/28	0.0004889	0.004237
	PF06200	tify domain	57/34399 | 2/28	0.0009919	0.006154
	PF13930	DNA/RNA non-specific endonuclease	2/34399 | 1/28	0.001627	0.006154
	PF02130	Uncharacterized protein family UPF0054	2/34399 | 1/28	0.001627	0.006154
	PF00892	EamA-like transporter family	77/34399 | 2/28	0.001800	0.006154
	PF03018	Dirigent-like protein	79/34399 | 2/28	0.001894	0.006154
	PF00967	Barwin family	8/34399 | 1/28	0.006494	0.01876
	PF00026	Eukaryotic aspartyl protease	9/34399 | 1/28	0.007303	0.01899
	PF14547	Hydrophobic seed protein	10/34399 | 1/28	0.008111	0.01917
	PF00724	NADH:flavin oxidoreductase / NADH oxidase family	27/34399 | 1/28	0.02175	0.04670
	PF14299	Phloem protein 2	29/34399 | 1/28	0.02335	0.04670
	PF03931	Skp1 family, tetramerisation domain	33/34399 | 1/28	0.02653	0.04926
	Upregulated at 5 dpi in 0427 after inoculation with 87087/8							Downregulated at 5 dpi in 0427 after inoculation with 87087/8
	ID	Description	Statistics	P-value	q-value			ID	Description	Statistics	P-value	q-value
	PF03018	Dirigent-like protein	79/34399 | 2/5	0.00005184	0.0002074			PF01852	START domain	20/34399 | 1/7	0.004063	0.01848
	PF03931	Skp1 family, tetramerisation domain	33/34399 | 1/5	0.004788	0.009575			PF00234	Protease inhibitor/seed storage/LTP family	26/34399 | 1/7	0.005279	0.01848
	PF00190	Cupin	64/34399 | 1/5	0.009269	0.01236			PF03330	Lytic transglycolase	69/34399 | 1/7	0.01396	0.02488
	PF00141	Peroxidase	287/34399 | 1/5	0.04103	0.04103			PF03018	Dirigent-like protein	79/34399 | 1/7	0.01597	0.02488
								PF03936	Terpene synthase family, metal binding domain	88/34399 | 1/7	0.01777	0.02488
								PF13639	Ring finger domain	266/34399 | 1/7	0.05289	0.06171
								PF00249	Myb-like DNA-binding domain	337/34399 | 1/7	0.06660	0.06660

## Sheet: 0427_21dpi
	Upregulated at 21 dpi in 0427 after inoculation with L12-1							Downregulated at 21 dpi in 0427 after inoculation with L12-1
	ID	Description	Statistics	P-value	q-value			ID	Description	Statistics	P-value	q-value
	PF01397	Terpene synthase, N-terminal domain	62/34399 | 4/38	6.743e-7	0.00002158			PF00234	Protease inhibitor/seed storage/LTP family	26/34399 | 2/2	5.493e-7	5.493e-7
	PF03936	Terpene synthase family, metal binding domain	88/34399 | 4/38	0.000002761	0.00004418
	PF13930	DNA/RNA non-specific endonuclease	2/34399 | 1/38	0.002208	0.01468
	PF00709	Adenylosuccinate synthetase	2/34399 | 1/38	0.002208	0.01468
	PF13306	Leucine rich repeats (6 copies)	64/34399 | 2/38	0.002294	0.01468
	PF10033	Autophagy-related protein 13	4/34399 | 1/38	0.004412	0.02353
	PF13855	Leucine rich repeat	791/34399 | 4/38	0.01102	0.03868
	PF00069	Protein kinase domain	1251/34399 | 5/38	0.01170	0.03868
	PF09117	MiAMP1	11/34399 | 1/38	0.01209	0.03868
	PF04734	Neutral/alkaline non-lysosomal ceramidase, N-terminal	11/34399 | 1/38	0.01209	0.03868
	Upregulated at 21 dpi in 0427 after inoculation with Sä16-4							Downregulated at 21 dpi in 0427 after inoculation with Sä16-4
	ID	Description	Statistics	P-value	q-value			ID	Description	Statistics	P-value	q-value
	PF01397	Terpene synthase, N-terminal domain	62/34399 | 3/15	0.000002498	0.00002498			PF00234	Protease inhibitor/seed storage/LTP family	26/34399 | 2/9	0.00001971	0.0001774
	PF03936	Terpene synthase family, metal binding domain	88/34399 | 3/15	0.000007199	0.00003599			PF00063	Myosin head (motor domain)	16/34399 | 1/9	0.004179	0.01880
	PF00544	Pectate lyase	42/34399 | 2/15	0.0001513	0.0005042			PF14299	Phloem protein 2	29/34399 | 1/9	0.007563	0.02269
	PF14306	PUA-like domain	2/34399 | 1/15	0.0008719	0.002180
	PF05050	Methyltransferase FkbM domain	7/34399 | 1/15	0.003049	0.006097
	PF00201	UDP-glucoronosyl and UDP-glucosyl transferase	254/34399 | 2/15	0.005352	0.008920
	PF00447	HSF-type DNA-binding	19/34399 | 1/15	0.008255	0.01140
	PF02668	Taurine catabolism dioxygenase TauD, TfdA family	21/34399 | 1/15	0.009120	0.01140
	PF00295	Glycosyl hydrolases family 28	38/34399 | 1/15	0.01645	0.01827
	Upregulated at 21 dpi in 0427 after inoculation with 87087/8							Downregulated at 21 dpi in 0427 after inoculation with 87087/8
	ID	Description	Statistics	P-value	q-value			ID	Description	Statistics	P-value	q-value
	PF13855	Leucine rich repeat	791/34399 | 2/4	0.003073	0.01219			PF14368	Probable lipid transfer	69/34399 | 2/10	0.0001766	0.0008799
	PF00544	Pectate lyase	42/34399 | 1/4	0.004875	0.01219			PF00892	EamA-like transporter family	77/34399 | 2/10	0.0002200	0.0008799
	PF07859	alpha/beta hydrolase fold	81/34399 | 1/4	0.009386	0.01564			PF13930	DNA/RNA non-specific endonuclease	2/34399 | 1/10	0.0005813	0.001550
								PF01852	START domain	20/34399 | 1/10	0.005800	0.01160
								PF00234	Protease inhibitor/seed storage/LTP family	26/34399 | 1/10	0.007534	0.01205
								PF03018	Dirigent-like protein	79/34399 | 1/10	0.02273	0.03031

## Sheet: 1977_5dpi
	Upregulated at 5 dpi in 1977 after inoculation with L12-1							Downregulated at 5 dpi in 1977 after inoculation with L12-1
	No significant enrichment (q-value <0.05)							ID	Description	Statistics	P-value	q-value
								PF00234	Protease inhibitor/seed storage/LTP family	26/34399 | 1/6	0.004527	0.02243
								PF00112	Papain family cysteine protease	44/34399 | 1/6	0.007651	0.02243
								PF03018	Dirigent-like protein	79/34399 | 1/6	0.0137	0.02243
								PF03936	Terpene synthase family, metal binding domain	88/34399 | 1/6	0.01525	0.02243
								PF03140	Plant protein of unknown function	108/34399 | 1/6	0.01869	0.02243
	Upregulated at 5 dpi in 1977 after inoculation with Sä16-4							Downregulated at 5 dpi in 1977 after inoculation with Sä16-4
	ID	Description	Statistics	P-value	q-value			ID	Description	Statistics	P-value	q-value
	PF01965	DJ-1/PfpI family	19/34399 | 2/7	6.06e-06	4.848e-05			PF02728	Copper amine oxidase, N3 domain	7/34399 | 2/70	8.516e-05	0.002895
	PF05055	Protein of unknown function (DUF677)	7/34399 | 1/7	0.001424	0.005695			PF02727	Copper amine oxidase, N2 domain	7/34399 | 2/70	8.516e-05	0.002895
	PF00063	Myosin head (motor domain)	16/34399 | 1/7	0.003252	0.008671			PF05056	Protein of unknown function (DUF674)	19/34399 | 2/70	0.0006826	0.01547
	PF14299	Phloem protein 2	29/34399 | 1/7	0.005887	0.01177			PF04520	Senescence regulator	26/34399 | 2/70	0.001285	0.01856
	PF03141	Putative S-adenosyl-L-methionine-dependent methyltransferase	62/34399 | 1/7	0.01255	0.02008			PF00067	Cytochrome P450	597/34399 | 6/70	0.001365	0.01856
	PF00646	F-box domain	171/34399 | 1/7	0.03429	0.04571			PF01946	Thi4 family	1/34399 | 1/70	0.002035	0.02306
								PF14543	Xylanase inhibitor N-terminal	148/34399 | 3/70	0.00346	0.03361
	Upregulated at 5 dpi in 1977 after inoculation with 87087/8							Downregulated at 5 dpi in 1977 after inoculation with 87087/8
	ID	Description	Statistics	P-value	q-value			ID	Description	Statistics	P-value	q-value
	PF14547	Hydrophobic seed protein	10/34399 | 1/3	0.0008719	0.002616			PF07058	Microtubule-associated protein 70	4/34399 | 1/4	0.0004651	0.002325
	PF00892	EamA-like transporter family	77/34399 | 1/3	0.0067	0.01005			PF03767	HAD superfamily, subfamily IIIB (Acid phosphatase)	27/34399 | 1/4	0.003136	0.00784
	PF00141	Peroxidase	287/34399 | 1/3	0.02482	0.02482			PF05922	Peptidase inhibitor I9	57/34399 | 1/4	0.006612	0.01031
								PF03936	Terpene synthase family, metal binding domain	88/34399 | 1/4	0.01019	0.01031
								PF00082	Subtilase family	89/34399 | 1/4	0.01031	0.01031

## Sheet: 1977_21dpi
	Upregulated at 21 dpi in 1977 after inoculation with L12-1							Downregulated at 21 dpi in 1977 after inoculation with L12-1
	ID	Description	Statistics	P-value	q-value			No significant enrichment (q-value <0.05)
	PF00234	Protease inhibitor/seed storage/LTP family	26/34399 | 1/6	0.004527	0.01322
	PF03181	BURP domain	34/34399 | 1/6	0.005916	0.01322
	PF00295	Glycosyl hydrolases family 28	38/34399 | 1/6	0.00661	0.01322
	PF00314	Thaumatin family	56/34399 | 1/6	0.009729	0.01333
	PF00190	Cupin	64/34399 | 1/6	0.01111	0.01333
	Upregulated at 21 dpi in 1977 after inoculation with Sä16-4							Downregulated at 21 dpi in 1977 after inoculation with Sä16-4
	ID	Description	Statistics	P-value	q-value			ID	Description	Statistics	P-value	q-value
	PF00182	Chitinase class I	54/34399 | 20/1625	1.879e-13	1.640e-10			PF00931	NB-ARC domain	669/34399 | 97/1383	4.170e-28	2.360e-25
	PF00255	Glutathione peroxidase	19/34399 | 11/1625	1.346e-10	5.876e-8			PF13855	Leucine rich repeat	791/34399 | 80/1383	4.802e-14	1.359e-11
	PF07992	Pyridine nucleotide-disulphide oxidoreductase	31/34399 | 12/1625	7.245e-9	0.000002108			PF00560	Leucine Rich Repeat	486/34399 | 51/1383	5.425e-10	1.024e-7
	PF01264	Chorismate synthase	20/34399 | 9/1625	1.199e-7	0.00002617			PF02309	AUX/IAA family	38/34399 | 13/1383	1.436e-9	2.032e-7
	PF02770	Acyl-CoA dehydrogenase, middle domain	5/34399 | 5/1625	2.339e-7	0.00004084			PF05512	AWPM-19-like family	24/34399 | 9/1383	2.024e-7	0.00002291
	PF00441	Acyl-CoA dehydrogenase, C-terminal domain	8/34399 | 6/1625	2.841e-7	0.00004133			PF04970	Lecithin retinol acyltransferase	10/34399 | 6/1383	7.634e-7	0.00007201
	PF00332	Glycosyl hydrolases family 17	94/34399 | 18/1625	3.671e-7	0.00004579			PF00504	Chlorophyll A-B binding protein	16/34399 | 7/1383	0.000001390	0.0001124
	PF00314	Thaumatin family	56/34399 | 13/1625	0.000001568	0.0001711			PF07983	X8 domain	38/34399 | 10/1383	0.000001803	0.0001276
	PF00732	GMC oxidoreductase	39/34399 | 10/1625	0.000009733	0.0009441			PF08263	Leucine rich repeat N-terminal domain	434/34399 | 39/1383	0.000002923	0.0001838
	PF00198	2-oxoacid dehydrogenases acyltransferase (catalytic domain)	8/34399 | 5/1625	0.00001162	0.001014			PF03000	NPH3 family	26/34399 | 8/1383	0.000005467	0.0003094
	PF00254	FKBP-type peptidyl-prolyl cis-trans isomerase	25/34399 | 8/1625	0.00001281	0.001017			PF06203	CCT motif	16/34399 | 6/1383	0.00002363	0.001216
	PF00108	Thiolase, N-terminal domain	14/34399 | 6/1625	0.00002382	0.001603			PF00082	Subtilase family	89/34399 | 13/1383	0.00005559	0.002622
	PF01756	Acyl-CoA oxidase	5/34399 | 4/1625	0.00002388	0.001603			PF04852	Protein of unknown function (DUF640)	3/34399 | 3/1383	0.00006485	0.002824
	PF00305	Lipoxygenase	54/34399 | 11/1625	0.00003704	0.002079			PF00643	B-box zinc finger	7/34399 | 4/1383	0.00008259	0.003339
	PF01263	Aldose 1-epimerase	15/34399 | 6/1625	0.00003811	0.002079			PF14541	Xylanase inhibitor C-terminal	151/34399 | 17/1383	0.0001285	0.004848
	PF00378	Enoyl-CoA hydratase/isomerase	15/34399 | 6/1625	0.00003811	0.002079			PF05183	RNA dependent RNA polymerase	15/34399 | 5/1383	0.0002234	0.007903
	PF00248	Aldo/keto reductase family	58/34399 | 11/1625	0.00007409	0.003805			PF12023	Domain of unknown function (DUF3511)	4/34399 | 3/1383	0.0002516	0.007925
	PF02496	ABA/WDS induced protein	49/34399 | 10/1625	0.00008180	0.003967			PF13516	Leucine Rich repeat	103/34399 | 13/1383	0.0002520	0.007925
	PF04209	homogentisate 1,2-dioxygenase	3/34399 | 3/1625	0.0001052	0.004835			PF03140	Plant protein of unknown function	108/34399 | 13/1383	0.0004031	0.01201
	PF00285	Citrate synthase, C-terminal domain	12/34399 | 5/1625	0.0001401	0.006115			PF14309	Domain of unknown function (DUF4378)	10/34399 | 4/1383	0.0004496	0.01272
	PF05691	Raffinose synthase or seed imbibition protein Sip1	26/34399 | 7/1625	0.0001542	0.006412			PF12819	Carbohydrate-binding protein of the ER	101/34399 | 12/1383	0.0007476	0.02015
	PF00187	Chitin recognition protein	13/34399 | 5/1625	0.0002188	0.008682			PF07714	Protein tyrosine kinase	586/34399 | 40/1383	0.0008863	0.02208
	PF00890	FAD binding domain	8/34399 | 4/1625	0.0002980	0.01110			PF14543	Xylanase inhibitor N-terminal	148/34399 | 15/1383	0.0009522	0.02208
	PF00085	Thioredoxin	57/34399 | 10/1625	0.0003050	0.01110			PF03547	Membrane transport protein	20/34399 | 5/1383	0.0009753	0.02208
	PF01566	Natural resistance-associated macrophage protein	21/34399 | 6/1625	0.0003235	0.01130			PF02800	Glyceraldehyde 3-phosphate dehydrogenase, C-terminal domain	20/34399 | 5/1383	0.0009753	0.02208
	PF00153	Mitochondrial carrier protein	103/34399 | 14/1625	0.0003491	0.01172			PF00305	Lipoxygenase	54/34399 | 8/1383	0.001343	0.02770
	PF00564	PB1 domain	30/34399 | 7/1625	0.0004045	0.01266			PF02714	Calcium-dependent channel, 7TM region, putative phosphate	13/34399 | 4/1383	0.001390	0.02770
	PF00342	Phosphoglucose isomerase	4/34399 | 3/1625	0.0004061	0.01266			PF07859	alpha/beta hydrolase fold	81/34399 | 10/1383	0.001501	0.02770
	PF00982	Glycosyltransferase family 20	15/34399 | 5/1625	0.0004716	0.01364			PF05142	Domain of unknown function (DUF702)	2/34399 | 2/1383	0.001615	0.02770
	PF02779	Transketolase, pyrimidine binding domain	15/34399 | 5/1625	0.0004716	0.01364			PF12680	SnoaL-like domain	2/34399 | 2/1383	0.001615	0.02770
	PF13520	Amino acid permease	40/34399 | 8/1625	0.0004844	0.01364			PF02915	Rubrerythrin	2/34399 | 2/1383	0.001615	0.02770
	PF03727	Hexokinase	9/34399 | 4/1625	0.0005163	0.01409			PF01241	Photosystem I psaG / psaK	2/34399 | 2/1383	0.001615	0.02770
	PF03106	WRKY DNA -binding domain	73/34399 | 11/1625	0.0006062	0.01604			PF06405	Red chlorophyll catabolite reductase (RCC reductase)	2/34399 | 2/1383	0.001615	0.02770
	PF00443	Ubiquitin carboxyl-terminal hydrolase	52/34399 | 9/1625	0.0006705	0.01705			PF08670	MEKHLA domain	7/34399 | 3/1383	0.002009	0.03345
	PF05199	GMC oxidoreductase	42/34399 | 8/1625	0.0006837	0.01705			PF01095	Pectinesterase	116/34399 | 12/1383	0.002494	0.04033
	PF00569	Zinc finger, ZZ type	10/34399 | 4/1625	0.0008283	0.02009			PF06955	Xyloglucan endo-transglycosylase (XET) C-terminus	73/34399 | 9/1383	0.002570	0.04040
	PF00725	3-hydroxyacyl-CoA dehydrogenase, C-terminal domain	5/34399 | 3/1625	0.0009793	0.02311			PF00722	Glycosyl hydrolases family 16	102/34399 | 11/1383	0.002679	0.04098
	PF00155	Aminotransferase class I and II	66/34399 | 10/1625	0.001015	0.02331			PF13839	GDSL/SGNH-like Acyl-Esterase family found in Pmr5 and Cas1p	48/34399 | 7/1383	0.002910	0.04334
	PF04884	Vitamin B6 photo-protection and homoeostasis	11/34399 | 4/1625	0.001253	0.02805			PF03999	Microtubule associated protein (MAP65/ASE1 family)	8/34399 | 3/1383	0.003119	0.04527
	PF07059	Protein of unknown function (DUF1336)	19/34399 | 5/1625	0.001559	0.03357			PF14416	PMR5 N terminal Domain	37/34399 | 6/1383	0.003333	0.04717
	PF08240	Alcohol dehydrogenase GroES-like domain	71/34399 | 10/1625	0.001795	0.03357
	PF01704	UTP--glucose-1-phosphate uridylyltransferase	12/34399 | 4/1625	0.001809	0.03357
	PF02817	e3 binding domain	6/34399 | 3/1625	0.001890	0.03357
	PF01256	Carbohydrate kinase	2/34399 | 2/1625	0.002230	0.03357
	PF05742	Transport and Golgi organisation 2	2/34399 | 2/1625	0.002230	0.03357
	PF04733	Coatomer epsilon subunit	2/34399 | 2/1625	0.002230	0.03357
	PF07231	Hs1pro-1 N-terminus	2/34399 | 2/1625	0.002230	0.03357
	PF02910	Fumarate reductase flavoprotein C-term	2/34399 | 2/1625	0.002230	0.03357
	PF01274	Malate synthase	2/34399 | 2/1625	0.002230	0.03357
	PF02348	Cytidylyltransferase	2/34399 | 2/1625	0.002230	0.03357
	PF03224	V-ATPase subunit H	2/34399 | 2/1625	0.002230	0.03357
	PF14845	beta-acetyl hexosaminidase like	2/34399 | 2/1625	0.002230	0.03357
	PF10369	Small subunit of acetolactate synthase	2/34399 | 2/1625	0.002230	0.03357
	PF00491	Arginase family	2/34399 | 2/1625	0.002230	0.03357
	PF00567	Tudor domain	2/34399 | 2/1625	0.002230	0.03357
	PF04091	Exocyst complex subunit Sec15-like	2/34399 | 2/1625	0.002230	0.03357
	PF04107	Glutamate-cysteine ligase family 2(GCS2)	2/34399 | 2/1625	0.002230	0.03357
	PF00852	Glycosyltransferase family 10 (fucosyltransferase) C-term	2/34399 | 2/1625	0.002230	0.03357
	PF14226	non-haem dioxygenase in morphine synthesis N-terminal	167/34399 | 17/1625	0.002453	0.03543
	PF09425	Divergent CCT motif	40/34399 | 7/1625	0.002454	0.03543
	PF00995	Sec1 family	13/34399 | 4/1625	0.002516	0.03543
	PF13419	Haloacid dehalogenase-like hydrolase	13/34399 | 4/1625	0.002516	0.03543
	PF10533	Plant zinc cluster domain	7/34399 | 3/1625	0.003191	0.04286
	PF03659	Glycosyl hydrolase family 71	7/34399 | 3/1625	0.003191	0.04286
	PF05055	Protein of unknown function (DUF677)	7/34399 | 3/1625	0.003191	0.04286
	PF08244	Glycosyl hydrolases family 32 C terminal	14/34399 | 4/1625	0.003392	0.04487
	Upregulated at 21 dpi in 1977 after inoculation with 87087/8							Downregulated at 21 dpi in 1977 after inoculation with 87087/8
	ID	Description	Statistics	P-value	q-value			ID	Description	Statistics	P-value	q-value
	PF00182	Chitinase class I	54/34399 | 15/557	5.541e-15	2.106e-12			PF05512	AWPM-19-like family	24/34399 | 6/541	0.000001557	0.0004921
	PF00255	Glutathione peroxidase	19/34399 | 9/557	5.740e-12	1.091e-9			PF00305	Lipoxygenase	54/34399 | 7/541	0.00002139	0.002894
	PF00314	Thaumatin family	56/34399 | 10/557	2.087e-8	0.000002644			PF13855	Leucine rich repeat	791/34399 | 29/541	0.00002748	0.002894
	PF13410	Glutathione S-transferase, C-terminal domain	34/34399 | 7/557	0.000001035	0.00009833			PF00082	Subtilase family	89/34399 | 8/541	0.00008224	0.006497
	PF04209	homogentisate 1,2-dioxygenase	3/34399 | 3/557	0.000004223	0.0003209			PF13839	GDSL/SGNH-like Acyl-Esterase family found in Pmr5 and Cas1p	48/34399 | 6/541	0.0001031	0.006518
	PF08240	Alcohol dehydrogenase GroES-like domain	71/34399 | 8/557	0.00001953	0.001237			PF07714	Protein tyrosine kinase	586/34399 | 22/541	0.0001804	0.009501
	PF00305	Lipoxygenase	54/34399 | 7/557	0.00002576	0.001398			PF14416	PMR5 N terminal Domain	37/34399 | 5/541	0.0002717	0.01226
	PF01756	Acyl-CoA oxidase	5/34399 | 3/557	0.00004122	0.001572			PF03140	Plant protein of unknown function	108/34399 | 8/541	0.0003162	0.01249
	PF02770	Acyl-CoA dehydrogenase, middle domain	5/34399 | 3/557	0.00004122	0.001572			PF00931	NB-ARC domain	669/34399 | 23/541	0.0004506	0.01582
	PF00248	Aldo/keto reductase family	58/34399 | 7/557	0.00004136	0.001572			PF14541	Xylanase inhibitor C-terminal	151/34399 | 9/541	0.0006765	0.01810
	PF00108	Thiolase, N-terminal domain	14/34399 | 4/557	0.00005984	0.002067			PF01734	Patatin-like phospholipase	26/34399 | 4/541	0.0006872	0.01810
	PF01263	Aldose 1-epimerase	15/34399 | 4/557	0.00008055	0.002355			PF03000	NPH3 family	26/34399 | 4/541	0.0006872	0.01810
	PF00378	Enoyl-CoA hydratase/isomerase	15/34399 | 4/557	0.00008055	0.002355			PF12023	Domain of unknown function (DUF3511)	4/34399 | 2/541	0.001451	0.03274
	PF00332	Glycosyl hydrolases family 17	94/34399 | 8/557	0.0001477	0.004010			PF14365	Neprosin activation peptide	4/34399 | 2/541	0.001451	0.03274
	PF03822	NAF domain	51/34399 | 6/557	0.0001703	0.004314			PF00335	Tetraspanin family	16/34399 | 3/541	0.001860	0.03673
	PF01274	Malate synthase	2/34399 | 2/557	0.0002617	0.005525			PF06203	CCT motif	16/34399 | 3/541	0.001860	0.03673
	PF00491	Arginase family	2/34399 | 2/557	0.0002617	0.005525			PF14543	Xylanase inhibitor N-terminal	148/34399 | 8/541	0.002458	0.04568
	PF07231	Hs1pro-1 N-terminus	2/34399 | 2/557	0.0002617	0.005525
	PF03727	Hexokinase	9/34399 | 3/557	0.0003298	0.006565
	PF00083	Sugar (and other) transporter	163/34399 | 10/557	0.0003456	0.006565
	PF01501	Glycosyl transferase family 8	39/34399 | 5/557	0.0003995	0.007229
	PF14226	non-haem dioxygenase in morphine synthesis N-terminal	167/34399 | 10/557	0.0004187	0.007233
	PF10509	Galactokinase galactose-binding signature	3/34399 | 2/557	0.0007767	0.01266
	PF00285	Citrate synthase, C-terminal domain	12/34399 | 3/557	0.0008331	0.01266
	PF04646	Protein of unknown function, DUF604	12/34399 | 3/557	0.0008331	0.01266
	PF00724	NADH:flavin oxidoreductase / NADH oxidase family	27/34399 | 4/557	0.0008879	0.01298
	PF00187	Chitin recognition protein	13/34399 | 3/557	0.001070	0.01506
	PF03106	WRKY DNA -binding domain	73/34399 | 6/557	0.001193	0.01620
	PF00107	Zinc-binding dehydrogenase	74/34399 | 6/557	0.001281	0.01679
	PF02737	3-hydroxyacyl-CoA dehydrogenase, NAD binding domain	4/34399 | 2/557	0.001537	0.01884
	PF02338	OTU-like cysteine protease	4/34399 | 2/557	0.001537	0.01884
	PF00982	Glycosyltransferase family 20	15/34399 | 3/557	0.001662	0.01914
	PF01477	PLAT/LH2 domain	15/34399 | 3/557	0.001662	0.01914
	PF13417	Glutathione S-transferase, N-terminal domain	16/34399 | 3/557	0.002021	0.02259
	PF00171	Aldehyde dehydrogenase family	58/34399 | 5/557	0.002472	0.02407
	PF00725	3-hydroxyacyl-CoA dehydrogenase, C-terminal domain	5/34399 | 2/557	0.002534	0.02407
	PF03153	Transcription factor IIA, alpha/beta subunit	5/34399 | 2/557	0.002534	0.02407
	PF07014	Hs1pro-1 protein C-terminus	5/34399 | 2/557	0.002534	0.02407
	PF06418	CTP synthase N-terminus	5/34399 | 2/557	0.002534	0.02407
	PF00370	FGGY family of carbohydrate kinases, N-terminal domain	5/34399 | 2/557	0.002534	0.02407
	PF13370	4Fe-4S single cluster domain of Ferredoxin I	6/34399 | 2/557	0.003760	0.03239
	PF02803	Thiolase, C-terminal domain	6/34399 | 2/557	0.003760	0.03239
	PF02782	FGGY family of carbohydrate kinases, C-terminal domain	6/34399 | 2/557	0.003760	0.03239
	PF09425	Divergent CCT motif	40/34399 | 4/557	0.003918	0.03239
	PF13520	Amino acid permease	40/34399 | 4/557	0.003918	0.03239
	PF01264	Chorismate synthase	20/34399 | 3/557	0.003921	0.03239
	PF04927	Seed maturation protein	7/34399 | 2/557	0.005208	0.04211
