# Supplementary material for: Genotype-by-genotype interactions reveal transcription patterns underlying resistance responses in Norway spruce to Heterobasidion annosum s.s
Source: BMC Plant Biol. 2025 Oct 6;25:1326. doi: 10.1186/s12870-025-07438-1 (PMC12502169; doi:10.1186/s12870-025-07438-1)
Supplement: Supplementary file 5 — Supplementary Material 5. [file 12870_2025_7438_MOESM5_ESM.xlsx]

## Sheet: cadetblue_df
Column1	Gene	Description	moduleColor	deg_name
42532	MA_7937586g0010	cardiolipin synthase (CMP-forming) mitochondrial	cadetblue	3.51266645215075e-09
41953	MA_775844g0010	glycerol-3-phosphate acyltransferase 3-like	cadetblue	3.20067548856874e-11
48037	MA_9324347g0010	pentatricopeptide repeat-containing chloroplastic	cadetblue	2.20114640812739e-14
43322	MA_81771g0010	leucine-rich repeat-containing DDB_G0290503 isoform X2	cadetblue	1.47139085973153e-05
11328	MA_10433809g0010	aminoacylase-1 isoform X2	cadetblue	1.4572261363532e-09
29789	MA_36094g0010	WD repeat-containing 13	cadetblue	1.07890279299384e-14
48433	MA_9404897g0010	unknown	cadetblue	1.01827132599992e-05
26907	MA_26837g0010	calmodulin-interacting 111 isoform X1	cadetblue	0.824831481487234
37386	MA_616596g0010	cysteine-rich repeat secretory 55-like	cadetblue	0.435171658450567
22797	MA_182653g0010	dihydropyrimidinase isoform X1	cadetblue	0.354434619437694
6333	MA_10428240g0010	probable aldo-keto reductase 2	cadetblue	0.255038440387475
37430	MA_618219g0010	purple acid phosphatase 23 isoform X1	cadetblue	0.156836395550031
11742	MA_10434264g0010	kinase US3	cadetblue	0.145909538280005
9012	MA_10431256g0010	polypyrimidine tract-binding homolog 1 isoform X3	cadetblue	0.131145904032831
48995	MA_951659g0010	E3 ubiquitin- ligase SINAT5-like	cadetblue	0.117017724721333
38736	MA_66570g0010	hydroxyphenylpyruvate reductase	cadetblue	0.0853889424727454
5224	MA_10426992g0010	solute carrier family 25 member 44-like	cadetblue	0.0843227592073435
49789	MA_96944g0010	CYP450 716 (mitochondrion)	cadetblue	0.0775418992220599
21410	MA_169976g0010	NADH dehydrogenase [ubiquinone] 1 alpha subcomplex subunit 6	cadetblue	0.0681961860560573
12951	MA_10435562g0010	calmodulin-binding ion transporter	cadetblue	0.0666883821987219
23580	MA_19102g0010	probable receptor-like serine threonine- kinase At5g57670 isoform X2	cadetblue	0.0606657209762419
36344	MA_576452g0010	CHROMATIN REMODELING 20 isoform X1	cadetblue	0.0531157449229181
18135	MA_129800g0020	internalin A	cadetblue	0.0387207289526717
44098	MA_8401227g0010	BTB POZ domain-containing	cadetblue	0.034160839171415
12936	MA_10435550g0030	cytochrome P450 CYP82D47-like	cadetblue	0.0297324068618794
2094	MA_10253742g0010	---NA---	cadetblue	0.0187571381890384
8009	MA_10430162g0010	unknown	cadetblue	0.0169256364082767
32515	MA_446504g0010	---NA---	cadetblue	0.00765544564009649
28121	MA_308084g0010	calmodulin-binding ion transporter	cadetblue	0.00626278818016085
13803	MA_10436246g0010	GDP-Man:Man(3) c(2)-PP-Dol alpha-1,2-mannosyltransferase	cadetblue	0.00297073322912214
18134	MA_129800g0010	NBS-LRR	cadetblue	0.00212472988403113
12446	MA_10435068g0010	UPF0161 At3g09310	cadetblue	0.00193291919026272
12040	MA_10434607g0020	poly [ADP-ribose] polymerase 6	cadetblue	0.0015391495822802
33345	MA_471858g0010	FAM135B isoform X2	cadetblue	0.00150513470430907
18902	MA_136974g0020	RING-H2 finger ATL40-like	cadetblue	0.0012854991777991
43646	MA_827389g0010	ethylene-forming enzyme	cadetblue	0.000910931206421041
20720	MA_162630g0010	GDP-L-galactose phosphorylase 2	cadetblue	0.000424466491614461
28849	MA_33148g0010	F-box LRR-repeat 15	cadetblue	0.000357156374544993
1733	MA_10215114g0010	ABC1-like	cadetblue	0.000240702252434647
45787	MA_8845129g0010	G-type lectin S-receptor-like serine threonine- kinase At5g35370	cadetblue	0.000180070647886245
165	MA_10025182g0010	Heat shock 70 kDa 8	cadetblue	1
927	MA_10130413g0010	tRNA (guanine(37)-N1)-methyltransferase 1	cadetblue	1
1038	MA_101436g0010	unknown	cadetblue	1
1099	MA_10149957g0010	glucuronosyltransferase PGSIP8	cadetblue	1
4240	MA_10425859g0010	---NA---	cadetblue	1
4241	MA_10425859g0020	---NA---	cadetblue	1
6472	MA_10428413g0040	callose synthase 5	cadetblue	1
6609	MA_10428560g0010	probable beta-1,3-galactosyltransferase 12	cadetblue	1
7085	MA_10429105g0010	---NA---	cadetblue	1
8170	MA_10430347g0010	pseudouridine-metabolizing bifunctional	cadetblue	1
8625	MA_10430839g0010	BTB POZ domain-containing At3g56230	cadetblue	1
9085	MA_10431329g0010	phosphatidylinositol 4-phosphate 5-kinase 9	cadetblue	1
9393	MA_10431654g0010	U-box domain-containing 17-like	cadetblue	1
9753	MA_10432070g0010	rhomboid mitochondrial	cadetblue	1
10321	MA_10432681g0010	AT-hook motif nuclear-localized 28-like	cadetblue	1
10747	MA_10433155g0010	SWI SNF-related matrix-associated actin-dependent regulator of chromatin subfamily A 1 isoform X2	cadetblue	1
11221	MA_10433703g0010	E3 ubiquitin- ligase PRT1-like isoform X1	cadetblue	1
11889	MA_10434425g0010	probable LRR receptor-like serine threonine- kinase At3g47570	cadetblue	1
12370	MA_10434987g0010	DNA-binding SMUBP-2 isoform X2	cadetblue	1
16832	MA_1179g0010	phosphatase 1 regulatory subunit pprA-like	cadetblue	1
17560	MA_124597g0010	dihydropyrimidinase isoform X1	cadetblue	1
17764	MA_126277g0010	alpha-soluble NSF attachment -like	cadetblue	1
18448	MA_132807g0010	kinase superfamily with octicosapeptide Phox Bem1p domain	cadetblue	1
19783	MA_14836g0010	TRANSPORT INHIBITOR RESPONSE 1-like	cadetblue	1
24490	MA_203641g0010	probable transcription factor At5g28040	cadetblue	1
25755	MA_2308g0010	mitogen-activated kinase homolog MMK1	cadetblue	1
26765	MA_26383g0010	importin subunit alpha-1	cadetblue	1
29027	MA_3370g0020	unknown	cadetblue	1
30918	MA_39587g0010	pentatricopeptide repeat-containing mitochondrial-like	cadetblue	1
32453	MA_444738g0010	---NA---	cadetblue	1
33761	MA_484050g0010	pyrophosphate-energized membrane proton pump 3	cadetblue	1
37882	MA_634003g0010	WD-40 repeat family	cadetblue	1
38528	MA_658115g0010	---NA---	cadetblue	1
38568	MA_6591632g0010	AMP-dependent synthetase and ligase family	cadetblue	1
40056	MA_713767g0010	tau class glutathione S-transferase	cadetblue	1
40518	MA_72769g0010	monoglyceride lipase	cadetblue	1
40810	MA_73800g0010	probable LRR receptor-like serine threonine- kinase At1g56140 isoform X2	cadetblue	1
41552	MA_762836g0010	---NA---	cadetblue	1
42923	MA_805959g0010	dihydropyrimidinase isoform X2	cadetblue	1
43218	MA_8145156g0010	phenylpropenal double-bond reductase	cadetblue	1
45177	MA_870g0010	suppressor of disruption of TFIIS-like	cadetblue	1
47637	MA_924698g0010	hydroxyproline O-arabinosyltransferase 1	cadetblue	1
50759	MA_9958895g0010	delta-1-pyrroline-5-carboxylate synthase-like isoform X3	cadetblue	1

## Sheet: blue 1_df
Column1	Gene	Description	moduleColor	deg_name
49899	MA_9734805g0010	probable disease resistance At4g27220 isoform X1	blue.1	9.87543943863702e-08
40070	MA_714164g0010	---NA---	blue.1	9.79006027295092e-07
7184	MA_10429204g0010	---NA---	blue.1	9.65516238893469e-12
23542	MA_19049g0010	dehydrin 4	blue.1	9.57059296026109e-08
44170	MA_842040g0010	serine threonine- kinase STY8	blue.1	8.93377547280714e-11
48634	MA_9447304g0010	probable disease resistance At5g63020	blue.1	8.90841028071627e-05
38830	MA_66888g0010	unknown	blue.1	8.82585266313656e-07
46816	MA_90677g0020	multicopper oxidase LPR1-like	blue.1	8.64939063043498e-07
36147	MA_568538g0010	extensin	blue.1	8.62976866451395e-05
27699	MA_2946784g0010	Heat shock cognate 70 kDa	blue.1	8.40104307781695e-10
41335	MA_7560124g0010	TIR P-loop LRR	blue.1	8.23623920063096e-07
38332	MA_6512268g0010	unknown	blue.1	8.16567174250848e-06
2563	MA_10294773g0010	disease resistance At4g27190 isoform X1	blue.1	7.98917857312031e-08
38414	MA_654419g0010	probable LRR receptor-like serine threonine- kinase At1g56140	blue.1	7.9301902579912e-05
32211	MA_43581g0010	unknown	blue.1	7.89643075941774e-07
14996	MA_10437181g0020	disease resistance RGA1	blue.1	7.70615889480556e-14
41001	MA_745086g0010	TIR P-loop LRR	blue.1	7.40514119218509e-07
10409	MA_10432780g0010	truncated TIR-NBS-LRR	blue.1	7.30226763739299e-20
710	MA_10102670g0010	benzyl alcohol O-benzoyltransferase-like	blue.1	7.13196552503115e-05
50893	MA_9981270g0010	unknown	blue.1	6.85771184308879e-13
20433	MA_159434g0010	queuine tRNA-ribosyltransferase catalytic subunit 1 isoform X3	blue.1	6.82259480456491e-06
10174	MA_10432522g0010	probable disease resistance At1g15890	blue.1	6.79595216578801e-14
4943	MA_10426653g0020	unknown	blue.1	6.79477966688796e-07
32615	MA_4501g0010	leucine-rich repeat domain-containing	blue.1	6.648523848536e-14
29873	MA_3635554g0010	TIR P-loop LRR	blue.1	6.49973283647931e-13
31091	MA_402193g0010	TIR NBS LRR disease resistance	blue.1	6.29700923927099e-05
33987	MA_4904859g0010	---NA---	blue.1	6.26139123771841e-07
50506	MA_9902372g0010	disease resistance At4g27190-like	blue.1	6.11499296979355e-10
40303	MA_72139g0010	---NA---	blue.1	6.04567879009585e-10
2264	MA_10268298g0010	UDP-glycosyltransferase 74E1-like	blue.1	5.88951574120754e-13
33186	MA_468133g0010	receptor kinase At4g00960	blue.1	5.72193176356471e-11
4181	MA_10425791g0010	protease Do-like 7	blue.1	5.26365418326888e-11
29535	MA_353807g0010	AIG1-like	blue.1	4.67423137451245e-09
35352	MA_5378609g0010	UPF0481 At3g02645	blue.1	4.51768637710896e-08
35852	MA_5564564g0010	unknown	blue.1	4.34968790488591e-07
27972	MA_30352g0010	UDP-rhamnose:rhamnosyltransferase 1	blue.1	4.27662991367264e-05
17384	MA_122722g0010	NRT1 PTR FAMILY	blue.1	4.07270839455195e-05
29835	MA_362293g0010	probable receptor kinase At1g67000	blue.1	3.71500388932272e-05
11060	MA_10433498g0010	unknown	blue.1	3.68874097825499e-05
38546	MA_6585286g0010	unknown	blue.1	3.62004032790354e-06
27142	MA_27619g0010	pentatricopeptide repeat-containing At5g66520-like	blue.1	3.56892220851852e-09
37270	MA_612817g0010	disease resistance RPS2	blue.1	3.55018549137401e-09
23258	MA_186444g0010	calcium-transporting ATPase plasma membrane-type	blue.1	3.23558149883419e-13
33091	MA_465285g0010	histone H4-like	blue.1	3.03219412825735e-05
14667	MA_10436946g0030	TIR NBS LRR disease resistance	blue.1	3.019241543235e-06
150	MA_10022588g0010	internalin A	blue.1	2.96314110508447e-05
11420	MA_10433913g0010	---NA---	blue.1	2.84826961448529e-07
40933	MA_7423700g0010	Aspartic ase nepenthesin-1	blue.1	2.80209733430799e-07
42006	MA_777544g0010	leucine rich repeat	blue.1	2.77114538021978e-11
22085	MA_17628g0010	---NA---	blue.1	2.73229521909277e-05
11269	MA_10433747g0020	LEAF RUST 10 DISEASE-RESISTANCE LOCUS RECEPTOR-LIKE PROTEIN KINASE-like	blue.1	2.70061252420102e-13
34561	MA_506698g0010	unknown	blue.1	2.61120299322236e-05
17534	MA_124239g0010	UPF0481 At3g02645	blue.1	2.6108356576513e-05
47583	MA_923430g0010	predicted protein	blue.1	2.57123534558138e-09
12604	MA_10435248g0010	coat	blue.1	2.53059562751986e-11
36206	MA_5708g0010	G-type lectin S-receptor-like serine threonine- kinase SD2-5	blue.1	2.3534817257948e-10
33246	MA_469572g0010	unknown	blue.1	2.07872150170647e-07
48870	MA_9488975g0010	---NA---	blue.1	2.07292649011359e-05
50577	MA_9921441g0010	disease resistance RGA4	blue.1	1.98435047141603e-06
37318	MA_61439g0010	TMV resistance N-like	blue.1	1.87306955183251e-05
37161	MA_608524g0010	putative CC-NBS-LRR protein, partial	blue.1	1.82431543560391e-18
35473	MA_542770g0010	NBS-LRR	blue.1	1.80113631890892e-11
10771	MA_10433186g0010	extracellular ribonuclease LE-like	blue.1	1.75853746303247e-06
24060	MA_1978413g0010	TIR P-loop LRR	blue.1	1.7096330605588e-06
25771	MA_2311816g0010	---NA---	blue.1	1.62114818161766e-17
34133	MA_494797g0010	L-lactate dehydrogenase B-like	blue.1	1.57798639474325e-10
26204	MA_24584g0010	Craniofacial development isoform 1	blue.1	1.48910196753967e-12
3125	MA_10332751g0010	unknown	blue.1	1.48142544292756e-05
27870	MA_300128g0010	hypothetical protein AXG93_2278s1260	blue.1	1.45967106740713e-08
28712	MA_3269885g0010	disease resistance	blue.1	1.44097744169434e-05
19101	MA_138611g0010	TIR P-loop LRR	blue.1	1.42822057317916e-07
30205	MA_3739695g0010	component of oligomeric golgi complex 1	blue.1	1.40997010949566e-05
24009	MA_197089g0010	---NA---	blue.1	1.3979340297019e-07
25849	MA_2339417g0010	TIR P-loop LRR	blue.1	1.35648780225186e-07
38165	MA_64485g0010	probable E3 ubiquitin- ligase RNF217	blue.1	1.30605406303862e-08
38878	MA_6711351g0010	21 kDa -like	blue.1	1.24023130724633e-06
7969	MA_10430121g0020	WAT1-related At5g64700-like	blue.1	1.20751105896899e-06
44024	MA_8377857g0010	unknown	blue.1	1.18911855595433e-11
7968	MA_10430121g0010	unknown	blue.1	1.18623564292209e-14
9286	MA_10431550g0010	retinol dehydrogenase 12-like	blue.1	1.10613721146236e-05
12657	MA_10435310g0010	unknown	blue.1	1.09502358385093e-11
25817	MA_232715g0010	hypothetical protein ABT39_MTgene4046 (mitochondrion)	blue.1	1.08052298392073e-05
29522	MA_35345g0010	unknown	blue.1	1.07300369184225e-15
37998	MA_6382703g0010	internalin A	blue.1	1.04418643533441e-06
26771	MA_2640g0010	WAT1-related At5g47470-like	blue.1	1.02534602744613e-06
41297	MA_754320g0010	benzyl alcohol O-benzoyltransferase-like	blue.1	0.978659213214657
41411	MA_758665g0010	probable disease resistance At4g27220	blue.1	0.8882449261756
46396	MA_89836g0010	Erythronate-4-phosphate dehydrogenase family	blue.1	0.868933176383504
31616	MA_4175g0010	low temprature induced	blue.1	0.8625272941802
45325	MA_8737624g0010	Rhodanese Cell cycle control phosphatase superfamily	blue.1	0.738328051958407
26043	MA_2410818g0010	unknown	blue.1	0.70075544198362
16471	MA_11503g0010	---NA---	blue.1	0.589856076144153
17234	MA_121286g0010	cytochrome P450 71A1-like	blue.1	0.571909959086447
36265	MA_5730455g0010	unknown	blue.1	0.495710917906838
17089	MA_120084g0010	disease resistance (TIR-NBS-LRR class)	blue.1	0.436838049453192
20844	MA_163972g0010	calcium-transporting ATPase plasma membrane-type-like isoform X1	blue.1	0.429635482174273
39956	MA_71027g0010	unknown	blue.1	0.42558333803366
30178	MA_373239g0010	disease resistance RPM1-like isoform X1	blue.1	0.40627561192015
27044	MA_2730980g0010	resistance family	blue.1	0.396920944201641
50771	MA_9960663g0010	---NA---	blue.1	0.382732414297323
44897	MA_8631155g0010	disease resistance At4g27190-like	blue.1	0.370076826729763
19559	MA_143248g0010	peroxidase 56-like	blue.1	0.340763405126736
32990	MA_46214g0010	unknown	blue.1	0.331230043328014
19699	MA_14663g0010	cytochrome P450 71A26-like	blue.1	0.31342209273615
45279	MA_872543g0010	EVE domain-containing	blue.1	0.288692208411624
25059	MA_212866g0010	---NA---	blue.1	0.284955248446448
23749	MA_19342g0010	unknown	blue.1	0.262651416509992
31395	MA_4112g0010	cinnamoyl- reductase 1-like	blue.1	0.216748510775054
26767	MA_263876g0010	bifunctional epoxide hydrolase 2-like	blue.1	0.206665247128885
43214	MA_8144033g0010	unknown	blue.1	0.203589676573789
43617	MA_8264428g0010	unknown	blue.1	0.190227451674014
25848	MA_233928g0020	disease resistance At4g27190-like	blue.1	0.177008851066473
7095	MA_10429115g0010	methylesterase chloroplastic	blue.1	0.166727783693496
18374	MA_132098g0020	unknown	blue.1	0.160777308894582
41228	MA_7519647g0010	aldehyde dehydrogenase family 3 member H1-like isoform X2	blue.1	0.159015104180317
45420	MA_876100g0010	---NA---	blue.1	0.127433331942351
44924	MA_863836g0010	pentatricopeptide repeat-containing At3g23330	blue.1	0.126645194663356
20176	MA_156062g0010	Pentatricopeptide repeat	blue.1	0.122234035821184
20502	MA_16025g0010	---NA---	blue.1	0.107033969494609
14787	MA_10437035g0010	TIR NBS LRR disease resistance	blue.1	0.104176705507236
15096	MA_10437246g0020	unknown	blue.1	0.101772858396679
16630	MA_116181g0010	ATP-binding cassette transporter	blue.1	0.0981366624945327
13589	MA_10436071g0020	disease resistance At4g27190 isoform X1	blue.1	0.0874001732052651
11860	MA_10434390g0020	probable histone	blue.1	0.0862839830508253
41885	MA_7735182g0010	probable leucine-rich repeat receptor kinase At5g49770	blue.1	0.0823466134152846
14892	MA_10437104g0020	disease resistance (TIR-NBS-LRR class)	blue.1	0.0807564014225784
32548	MA_44783g0020	NEN1	blue.1	0.0805649715945469
49527	MA_96060g0010	LIM and calponin domains-containing	blue.1	0.0789507833226252
19000	MA_137828g0010	glutathione S-transferase-like	blue.1	0.0783691527461501
44782	MA_8598972g0010	CBL-interacting serine threonine- kinase 20-like	blue.1	0.074077962676492
23807	MA_194302g0020	unknown	blue.1	0.0704957264976987
17840	MA_127040g0010	scopoletin glucosyltransferase-like	blue.1	0.0698687146743423
32573	MA_448849g0010	transcription factor ICE1-like	blue.1	0.0686710105219157
38425	MA_65477g0010	pentatricopeptide repeat-containing mitochondrial-like	blue.1	0.0648804959050548
23902	MA_195682g0010	phytochrome	blue.1	0.0597014744723584
32561	MA_448422g0010	UDP-glycosyltransferase 1	blue.1	0.0579618037052875
42560	MA_7944811g0010	probable disease resistance At4g27220	blue.1	0.0540924239905679
874	MA_10122714g0010	---NA---	blue.1	0.0479042999600605
9927	MA_10432259g0010	DOWNY MILDEW RESISTANCE 6	blue.1	0.0432634485368667
40833	MA_7390381g0010	heavy metal-associated isoprenylated plant 39-like	blue.1	0.0401316952128833
2056	MA_10250336g0010	---NA---	blue.1	0.0400959079075262
16746	MA_117157g0010	---NA---	blue.1	0.0398098321576704
49869	MA_9723953g0010	disease resistance At4g27190	blue.1	0.0355826227984203
36349	MA_5766420g0010	UDP-glycosyltransferase 89B2	blue.1	0.0349663452402291
47214	MA_915294g0010	glucan 1,3-beta-glucosidase A-like	blue.1	0.032461057882706
13856	MA_10436289g0010	plastid division PDV1	blue.1	0.0307069761629727
30641	MA_387725g0010	ATP-dependent DNA helicase Q-like 3 isoform X2	blue.1	0.0306613114996099
6682	MA_10428648g0010	peroxidase A2-like	blue.1	0.0294204696184776
29021	MA_3367945g0010	probable disease resistance At1g61180 isoform X2	blue.1	0.028599382774695
16534	MA_115456g0010	disease resistance (TIR-NBS-LRR class)	blue.1	0.0252412708818708
42864	MA_8041753g0010	TIR P-loop LRR	blue.1	0.0189136970406896
37396	MA_616952g0010	tannin-related R2R3 MYB transcription	blue.1	0.0138583226146821
17235	MA_121286g0020	cytochrome P450 71A1-like	blue.1	0.0125593223005023
49683	MA_96547g0010	WAT1-related At1g21890	blue.1	0.0120667826920197
15017	MA_10437195g0020	benzyl alcohol O-benzoyltransferase	blue.1	0.0118822979049823
45243	MA_871602g0010	histone -like	blue.1	0.011672321552008
7265	MA_10429303g0010	PHLOEM PROTEIN 2-LIKE A1-like	blue.1	0.0115578818768602
38547	MA_6585587g0010	internalin A	blue.1	0.0108842046193496
37473	MA_6192626g0010	pentatricopeptide repeat-containing mitochondrial-like isoform X2	blue.1	0.0103301934631833
32490	MA_44585g0010	ATP-dependent DNA helicase SRS2 At4g25120 isoform X1	blue.1	0.00928920409019757
5080	MA_10426810g0010	pentatricopeptide repeat-containing At1g09680	blue.1	0.00910528830395161
16845	MA_118031g0010	unknown	blue.1	0.00676192645247052
17166	MA_120806g0010	EXORDIUM-like 2	blue.1	0.0058850009208824
19809	MA_149004g0010	peroxidase 56-like	blue.1	0.00548140914200706
36594	MA_5854361g0010	26S proteasome non-ATPase regulatory subunit 11 homolog	blue.1	0.00522375977028682
46121	MA_892200g0010	deoxycytidine kinase	blue.1	0.00473309104543267
33141	MA_466704g0010	large ribosomal RNA subunit accumulation YCED homolog chloroplastic	blue.1	0.00472198938975225
13736	MA_10436191g0010	F-box only 13-like isoform X3	blue.1	0.00410256026177263
44992	MA_8650904g0010	unknown	blue.1	0.00406812678661818
8847	MA_10431079g0010	disease resistance RPS2	blue.1	0.00364677776441052
26536	MA_256527g0010	---NA---	blue.1	0.00344082233631531
31816	MA_423032g0010	disease resistance RGA2-like	blue.1	0.00339893381422552
585	MA_10087424g0010	LEAF RUST 10 DISEASE-RESISTANCE LOCUS RECEPTOR-LIKE PROTEIN KINASE-like	blue.1	0.0033190522181614
30626	MA_387234g0010	alpha-expansin 9 precursor family	blue.1	0.00259935962439782
49854	MA_9718623g0010	UPF0481 At3g47200	blue.1	0.0021827698304766
29937	MA_36535g0010	beta-glucosidase-like chloroplastic	blue.1	0.00206112073936203
48683	MA_9455524g0010	universal stress PHOS32-like	blue.1	0.00197961353173496
39542	MA_6956534g0010	disease resistance At4g27190-like	blue.1	0.0019688706269885
42506	MA_7929538g0010	unknown	blue.1	0.00183768629621913
49125	MA_954157g0010	disease resistance RGA3	blue.1	0.0015737141663687
25424	MA_2203062g0010	TIR P-loop LRR	blue.1	0.00129819411791601
1547	MA_10197498g0020	peroxiredoxin chloroplastic	blue.1	0.00124202143349293
41223	MA_751798g0010	unknown	blue.1	0.0012134018791656
21447	MA_170302g0010	probable carboxylesterase 15	blue.1	0.00117246420554239
6814	MA_10428802g0010	disease resistance RGA3	blue.1	0.001059387601653
42244	MA_7850640g0010	---NA---	blue.1	0.000759065398967164
374	MA_10056699g0010	disease resistance RPP13 1	blue.1	0.00071223066264048
5143	MA_10426892g0010	uncharacterized membrane At3g27390 isoform X1	blue.1	0.000702353584421324
21556	MA_171361g0010	benzyl alcohol O-benzoyltransferase-like	blue.1	0.000645981263719693
15016	MA_10437195g0010	benzyl alcohol O-benzoyltransferase	blue.1	0.000596676344752799
32475	MA_445446g0010	L-ascorbate peroxidase 6	blue.1	0.000442154267761228
15638	MA_108416g0010	calcium-transporting ATPase plasma membrane-type-like	blue.1	0.000411153383384663
14065	MA_10436472g0010	isoflavone reductase homolog	blue.1	0.000383947945950973
1984	MA_10242381g0010	hypothetical protein 0_17711_02, partial	blue.1	0.000339532851831421
35772	MA_55344g0020	7-deoxyloganetin glucosyltransferase-like	blue.1	0.000331491292008196
10389	MA_10432753g0010	heat shock 70 kDa -like	blue.1	0.000296729649596405
42730	MA_7992984g0010	ORANGE- chloroplastic	blue.1	0.000248256314841806
47575	MA_9232233g0010	LRR receptor-like serine threonine- kinase GSO1	blue.1	0.000225326482688971
3384	MA_10350490g0010	probable LRR receptor-like serine threonine- kinase At3g47570	blue.1	0.000224830047180081
19311	MA_140467g0010	methylesterase chloroplastic	blue.1	0.00022285049063052
32823	MA_4567103g0010	unknown	blue.1	0.000218701640254418
29742	MA_35951g0010	uncharacterized protein LOC18445307 isoform X3	blue.1	0.000194134697728835
18	MA_10003984g0010	TPR domain-containing	blue.1	1
226	MA_10033839g0010	---NA---	blue.1	1
326	MA_10051073g0010	---NA---	blue.1	1
421	MA_10064329g0010	probable leucine-rich repeat receptor kinase At1g35710	blue.1	1
495	MA_10074049g0010	sodium hydrogen exchanger 8	blue.1	1
633	MA_10095405g0010	queuine tRNA-ribosyltransferase catalytic subunit 1 isoform X2	blue.1	1
708	MA_101024g0010	TIR NBS LRR disease resistance	blue.1	1
971	MA_101364g0010	transcription initiation factor TFIID subunit 14b	blue.1	1
1126	MA_10153873g0010	ubiquitin-conjugating enzyme E2-17 kDa	blue.1	1
1149	MA_101560g0010	elongation factor	blue.1	1
1180	MA_10158783g0010	thylakoid lumenal kDa chloroplastic	blue.1	1
1410	MA_10184261g0010	Calcium-transporting ATPase plasma membrane-type	blue.1	1
1483	MA_10192333g0010	unknown	blue.1	1
1529	MA_10196198g0010	---NA---	blue.1	1
1573	MA_10199850g0010	---NA---	blue.1	1
1673	MA_10209922g0010	ethylene-responsive transcription factor ERF017-like	blue.1	1
1757	MA_10218234g0010	---NA---	blue.1	1
1944	MA_10237636g0010	DEAD-box ATP-dependent RNA helicase 35	blue.1	1
2585	MA_10296249g0010	cysteine-rich receptor kinase 10	blue.1	1
2657	MA_10302395g0010	---NA---	blue.1	1
3081	MA_10330278g0010	TIR NBS LRR disease resistance	blue.1	1
3083	MA_10330412g0010	NA	blue.1	1
3382	MA_10350414g0010	---NA---	blue.1	1
3896	MA_10385181g0010	---NA---	blue.1	1
3897	MA_10385255g0010	bidirectional sugar transporter SWEET3-like	blue.1	1
3927	MA_10388060g0010	uncharacterized protein LOC105648080	blue.1	1
4026	MA_10396301g0010	---NA---	blue.1	1
4030	MA_10396518g0010	Acetyl-coenzyme A carboxylase carboxyl transferase subunit beta	blue.1	1
4053	MA_10397774g0010	probable ubiquitin-conjugating enzyme E2 23	blue.1	1
4246	MA_10425865g0020	TMV resistance N-like	blue.1	1
4349	MA_10425987g0010	UPF0481 At3g02645	blue.1	1
4397	MA_10426033g0010	lipase-like PAD4	blue.1	1
4708	MA_10426371g0010	DNA repair RAD50	blue.1	1
4780	MA_10426459g0010	unknown	blue.1	1
4960	MA_10426673g0010	unknown	blue.1	1
5084	MA_10426814g0010	septin and tuftelin-interacting 1 homolog 1-like	blue.1	1
5127	MA_10426875g0010	---NA---	blue.1	1
5375	MA_10427168g0010	zeaxanthin chloroplastic isoform X3	blue.1	1
6232	MA_10428119g0010	ras GTPase-activating -binding 1-like	blue.1	1
6304	MA_10428202g0010	WW domain-binding 4	blue.1	1
6413	MA_10428348g0010	pentatricopeptide repeat-containing At1g62350-like	blue.1	1
6804	MA_10428784g0010	ribulose bisphosphate carboxylase oxygenase chloroplastic isoform X2	blue.1	1
6876	MA_10428882g0020	---NA---	blue.1	1
7216	MA_10429247g0010	TIR NBS LRR disease resistance	blue.1	1
7601	MA_10429714g0010	26S proteasome non-ATPase regulatory subunit 11 homolog	blue.1	1
7894	MA_10430034g0020	ruvB-like 2	blue.1	1
8379	MA_10430557g0010	biotin carboxyl carrier of acetyl- carboxylase chloroplastic isoform X2	blue.1	1
8397	MA_10430582g0010	unknown	blue.1	1
8467	MA_10430671g0010	unknown	blue.1	1
8563	MA_10430781g0010	cytoplasmic tRNA 2-thiolation 2	blue.1	1
8819	MA_10431044g0010	LOW PSII ACCUMULATION chloroplastic	blue.1	1
8951	MA_10431194g0010	PAN domain-containing At5g03700	blue.1	1
9668	MA_10431983g0010	ribose-phosphate pyrophosphokinase 1	blue.1	1
9729	MA_10432054g0010	SEC12 2	blue.1	1
9897	MA_10432222g0010	probable disease resistance At5g43730	blue.1	1
9964	MA_10432299g0020	caffeic acid O-methyl transferase	blue.1	1
10067	MA_10432405g0010	probable carboxylesterase 15	blue.1	1
10075	MA_10432415g0010	dynein light chain type 1 family	blue.1	1
10356	MA_10432719g0010	Quino amine dehydrogenase beta chain-like	blue.1	1
10456	MA_10432841g0010	desiccation-related PCC13-62-like	blue.1	1
10550	MA_10432953g0010	unknown	blue.1	1
10595	MA_10432999g0010	uncharacterized protein LOC18433536	blue.1	1
10669	MA_10433075g0010	CCAAT enhancer-binding zeta	blue.1	1
10794	MA_10433207g0010	---NA---	blue.1	1
11074	MA_10433513g0010	B-box zinc finger 19-like isoform X1	blue.1	1
11148	MA_10433611g0020	AF428243_1 polyunsaturated fatty acid specific elongation enzyme 1	blue.1	1
11240	MA_10433721g0010	unknown	blue.1	1
11441	MA_10433938g0010	probable UDP-3-O-acyl-N-acetylglucosamine deacetylase 2 isoform X2	blue.1	1
11540	MA_10434042g0010	zinc transporter 11	blue.1	1
11740	MA_10434261g0020	---NA---	blue.1	1
11831	MA_10434357g0020	F-box PP2-B15-like	blue.1	1
11863	MA_10434395g0010	tRNA uridine 5-carboxymethylaminomethyl modification enzyme	blue.1	1
12386	MA_10435004g0020	pentatricopeptide repeat-containing mitochondrial-like	blue.1	1
12497	MA_10435124g0010	DNA polymerase delta small subunit	blue.1	1
12622	MA_10435271g0020	-like Helicase	blue.1	1
12734	MA_10435394g0020	methylesterase chloroplastic	blue.1	1
12880	MA_10435504g0010	disease resistance RGA4	blue.1	1
12882	MA_10435504g0030	---NA---	blue.1	1
13323	MA_10435863g0010	probable leucine-rich repeat receptor kinase At1g35710	blue.1	1
13325	MA_10435864g0010	probable ribosome-binding factor chloroplastic	blue.1	1
13463	MA_10435968g0010	THUMP domain	blue.1	1
13590	MA_10436071g0030	unknown	blue.1	1
14320	MA_10436665g0030	proteasomal ubiquitin receptor ADRM1-like	blue.1	1
14647	MA_10436933g0020	cyclic dof factor 3-like	blue.1	1
14666	MA_10436946g0020	TIR NBS LRR disease resistance	blue.1	1
14690	MA_10436967g0010	probable disease resistance At1g61310 isoform X2	blue.1	1
14864	MA_10437087g0010	Phosphoglycerate mutase family	blue.1	1
14986	MA_10437172g0050	probable cytochrome P450 313a4	blue.1	1
15892	MA_110727g0010	splicing factor U2af large subunit B-like isoform X2	blue.1	1
16064	MA_1120245g0010	hemerythrin HHE cation-binding domain	blue.1	1
16099	MA_112260g0010	uncharacterized endoplasmic reticulum membrane -like	blue.1	1
16134	MA_11257g0010	uncharacterized acetyltransferase At3g50280-like	blue.1	1
16262	MA_113397g0010	unknown	blue.1	1
16365	MA_114187g0010	methylesterase 10	blue.1	1
16366	MA_114193g0010	UPF0565 C2orf69 homolog	blue.1	1
16470	MA_115019g0010	calcium-transporting ATPase plasma membrane-type	blue.1	1
16621	MA_116104g0010	NUCLEAR FUSION DEFECTIVE 4-like	blue.1	1
16990	MA_119267g0010	F-box GID2	blue.1	1
17341	MA_122262g0010	malonyl- mitochondrial isoform X1	blue.1	1
17507	MA_123994g0020	PREDICTED: uncharacterized protein LOC103707454	blue.1	1
17521	MA_124091g0010	pleiotropic drug resistance 1-like	blue.1	1
17778	MA_126392g0010	short-chain type dehydrogenase reductase-like	blue.1	1
17985	MA_128299g0010	---NA---	blue.1	1
18107	MA_129582g0010	pentatricopeptide repeat-containing mitochondrial-like	blue.1	1
18296	MA_131288g0010	unknown	blue.1	1
18377	MA_132100g0010	auxin-responsive SAUR36-like	blue.1	1
18452	MA_132844g0010	lysine-specific demethylase JMJ25-like	blue.1	1
18664	MA_134789g0010	L-ascorbate peroxidase 6	blue.1	1
18712	MA_135295g0010	---NA---	blue.1	1
18744	MA_135547g0010	UDP-N-acetylmuramoyl-tripeptide--D-alanyl-D-alanine ligase-like isoform X1	blue.1	1
18815	MA_136222g0010	---NA---	blue.1	1
18847	MA_13648g0010	transcription elongation factor SPT6 homolog	blue.1	1
18893	MA_136890g0010	unknown	blue.1	1
19077	MA_138402g0020	ubiquitin-conjugating enzyme E2 36	blue.1	1
19088	MA_13851g0010	L-ascorbate peroxidase 6	blue.1	1
19190	MA_139433g0010	universal stress A	blue.1	1
19546	MA_14307g0010	---NA---	blue.1	1
19567	MA_14352g0010	transcription factor bHLH118	blue.1	1
19656	MA_14566g0010	metal-nicotianamine transporter YSL3-like isoform X3	blue.1	1
19839	MA_14958g0010	peptidyl-tRNA hydrolase mitochondrial	blue.1	1
20072	MA_154142g0010	resistance family	blue.1	1
20195	MA_15646g0010	glutamyl-tRNA(Gln) amidotransferase subunit chloroplastic mitochondrial	blue.1	1
20325	MA_15842g0010	TRANSPORT INHIBITOR RESPONSE 1-like	blue.1	1
20390	MA_158965g0020	---NA---	blue.1	1
20395	MA_159002g0010	disease resistance RPM1-like	blue.1	1
20396	MA_159002g0020	---NA---	blue.1	1
20576	MA_161085g0010	HAT dimerization Ribonuclease H-like domain	blue.1	1
20793	MA_163492g0010	dna-directed rna polymerase subunit alpha	blue.1	1
21040	MA_166041g0010	multiple chloroplast division site 1	blue.1	1
21166	MA_167437g0010	probable serine threonine kinase IREH1	blue.1	1
21595	MA_171767g0010	DNA damage-binding 1a	blue.1	1
21637	MA_172155g0010	internalin A	blue.1	1
21698	MA_172776g0010	serine threonine kinase	blue.1	1
22049	MA_175970g0010	phenylpropenal double-bond reductase	blue.1	1
22498	MA_180000g0020	disease resistance RGA3	blue.1	1
22543	MA_180342g0010	---NA---	blue.1	1
22649	MA_181360g0010	CChain Crystal Structure Of Designed Pentatricopeptide Repeat Dppr- U8c2 In Complex With Its Target Rna U8c2	blue.1	1
23114	MA_185156g0010	2-alkenal reductase (NADP(+)-dependent)-like	blue.1	1
23581	MA_191025g0010	related to rad8 and Rdh54p	blue.1	1
23783	MA_193932g0010	zinc finger CCCH domain-containing 17-like	blue.1	1
24001	MA_196893g0010	unknown	blue.1	1
24038	MA_1974574g0010	ubiquitin-activating enzyme E1 1	blue.1	1
24076	MA_19813g0010	---NA---	blue.1	1
24092	MA_19837g0010	unknown	blue.1	1
24487	MA_203631g0010	ABC transporter C family member 15	blue.1	1
24489	MA_203639g0010	BTB POZ domain-containing At4g08455	blue.1	1
24938	MA_210381g0010	---NA---	blue.1	1
24945	MA_210497g0010	3 -5 -exoribonuclease family	blue.1	1
24991	MA_211677g0020	---NA---	blue.1	1
25392	MA_219500g0010	truncated TIR-NBS-LRR	blue.1	1
25676	MA_2283459g0010	1-aminocyclopropane-1-carboxylate oxidase-like	blue.1	1
25682	MA_228493g0010	---NA---	blue.1	1
25689	MA_22856g0010	KH domain-containing At5g56140-like isoform X1	blue.1	1
25754	MA_2307640g0010	---NA---	blue.1	1
25858	MA_234217g0010	probable LRR receptor-like serine threonine- kinase At5g48740	blue.1	1
25877	MA_234941g0010	probable membrane-associated 30 kDa chloroplastic	blue.1	1
25885	MA_2351567g0010	nuclear transcription factor Y subunit B-3	blue.1	1
25909	MA_2360g0010	senescence-associated family	blue.1	1
26022	MA_24045g0010	bromodomain-containing DDB_G0280777	blue.1	1
26185	MA_245407g0010	receptor-like kinase LIP2	blue.1	1
26235	MA_246798g0010	unknown	blue.1	1
26298	MA_248613g0010	dof zinc finger -like	blue.1	1
26321	MA_249305g0010	ribosomal S21	blue.1	1
26544	MA_25670g0010	binding partner of ACD11 1 isoform X1	blue.1	1
26561	MA_257380g0010	---NA---	blue.1	1
26562	MA_257380g0020	hypothetical protein, partial	blue.1	1
26952	MA_2700875g0010	---NA---	blue.1	1
27009	MA_2719287g0010	disease resistance RGA2	blue.1	1
27043	MA_273090g0010	cupin-like domain-containing	blue.1	1
27254	MA_279963g0010	XAP5 CIRCADIAN TIMEKEEPER	blue.1	1
27467	MA_286762g0010	sucrose-binding -like	blue.1	1
27480	MA_287168g0010	ribosomal S21	blue.1	1
27713	MA_295186g0010	---NA---	blue.1	1
27906	MA_301241g0010	pentatricopeptide repeat-containing mitochondrial	blue.1	1
27931	MA_301927g0010	---NA---	blue.1	1
27964	MA_303165g0010	DNA-directed RNA polymerase subunit beta	blue.1	1
28021	MA_304854g0010	pectinesterase 11	blue.1	1
28039	MA_305505g0010	leucine-rich repeat receptor-like serine threonine- kinase At2g24130	blue.1	1
28498	MA_320221g0010	isoflavone reductase homolog	blue.1	1
28542	MA_32168g0010	TMV resistance N-like	blue.1	1
28569	MA_322646g0010	Nucleolar 27S pre-rRNA Urb2 C-terminal	blue.1	1
28718	MA_32711g0010	cold-regulated 413 plasma membrane 2	blue.1	1
28764	MA_32857g0010	TMV resistance N-like	blue.1	1
28817	MA_3306g0010	probable xyloglucan endotransglucosylase hydrolase 6	blue.1	1
29215	MA_34295g0010	Sphingomyelin synthetase family isoform 1	blue.1	1
29559	MA_3545535g0010	TIR P-loop LRR	blue.1	1
30027	MA_368207g0010	-like Helicase	blue.1	1
30309	MA_377091g0010	receptor kinase	blue.1	1
30315	MA_377322g0010	acetyl- carboxylase beta (plastid)	blue.1	1
30394	MA_37965g0010	calmodulin 5	blue.1	1
30520	MA_383231g0010	SQUAMOSA promoter-binding	blue.1	1
30700	MA_389522g0010	unknown	blue.1	1
30755	MA_39093g0010	C2-DOMAIN ABA-RELATED 4-like isoform X2	blue.1	1
30888	MA_395055g0010	cinnamoyl- reductase	blue.1	1
31110	MA_402680g0010	gibberellin-regulated 6-like	blue.1	1
31261	MA_407464g0010	BAHD family clade I	blue.1	1
31326	MA_4094664g0010	TMV resistance N-like	blue.1	1
31366	MA_41035g0010	late embryo abundance	blue.1	1
31435	MA_41234g0010	glycerol-3-phosphate dehydrogenase [NAD(+)] chloroplastic	blue.1	1
31459	MA_412791g0010	---NA---	blue.1	1
31624	MA_417755g0010	pentatricopeptide repeat-containing At5g02860	blue.1	1
32254	MA_436912g0020	disease resistance TAO1-like isoform X2	blue.1	1
32476	MA_445450g0010	sugar transporter ERD6-like 6	blue.1	1
32603	MA_449628g0010	probable ubiquitin-like-specific protease 2A isoform X1	blue.1	1
32978	MA_4619g0010	plant UBX domain-containing 7 isoform X1	blue.1	1
33007	MA_4625g0010	cysteine-rich repeat secretory 55-like	blue.1	1
33021	MA_4629275g0010	NBS-LRR	blue.1	1
33606	MA_47937g0010	condensin-2 complex subunit	blue.1	1
33612	MA_479657g0010	sterol 3-beta-glucosyltransferase UGT80B1 isoform X1	blue.1	1
33647	MA_480510g0010	unknown	blue.1	1
33783	MA_484946g0010	---NA---	blue.1	1
33967	MA_48966g0010	SMG9-like	blue.1	1
34057	MA_492174g0010	NRT1 PTR FAMILY	blue.1	1
34195	MA_4963318g0010	---NA---	blue.1	1
34369	MA_501041g0010	embryo-specific ATS3A-like	blue.1	1
34453	MA_502954g0010	phosphoenolpyruvate carboxylase kinase 1-like	blue.1	1
34481	MA_503650g0010	membrane-associated chloroplastic	blue.1	1
34550	MA_505860g0010	coproporphyrinogen III oxidase	blue.1	1
34910	MA_52192g0010	NB-ARC domain-containing disease resistance	blue.1	1
34935	MA_5229197g0010	hypothetical protein 0_12973_01, partial	blue.1	1
35313	MA_536531g0010	LRR receptor-like serine threonine- kinase ERECTA	blue.1	1
35424	MA_5406361g0010	cytochrome P450 76AD1	blue.1	1
35703	MA_55097g0010	binding partner of ACD11 1 isoform X1	blue.1	1
35863	MA_556767g0010	persulfide dioxygenase ETHE1 mitochondrial-like	blue.1	1
35873	MA_557110g0010	glycine-rich RNA-binding mitochondrial-like	blue.1	1
36024	MA_56343g0010	subtilisin-like protease	blue.1	1
36185	MA_57g0010	MARD1-like	blue.1	1
36303	MA_574441g0010	---NA---	blue.1	1
36341	MA_57634g0010	ATP-dependent DNA helicase SRS2 At4g25120 isoform X1	blue.1	1
36346	MA_57654g0010	proline-rich receptor kinase PERK3	blue.1	1
36350	MA_5766675g0010	dnaJ homolog subfamily C member 17	blue.1	1
36354	MA_57678g0010	cytochrome P450 4d2-like	blue.1	1
36535	MA_583606g0010	unknown	blue.1	1
36690	MA_58875g0010	---NA---	blue.1	1
36732	MA_59064g0020	haloacid dehalogenase-like hydrolase family	blue.1	1
36895	MA_5980116g0010	probable leucine-rich repeat receptor kinase At1g35710	blue.1	1
36924	MA_599277g0010	C75A1_PINTA ame: Full=Cytochrome P450 750A1 ame: Full=Cytochrome P450 CYPC	blue.1	1
37299	MA_6139794g0010	glyceraldehyde-3-phosphate dehydrogenase chloroplastic	blue.1	1
37335	MA_614726g0010	ATP-dependent DNA helicase Q-like 5	blue.1	1
37421	MA_617970g0010	pentatricopeptide repeat-containing mitochondrial	blue.1	1
37906	MA_6348298g0010	---NA---	blue.1	1
38098	MA_64240g0010	meiotic recombination SPO11-2	blue.1	1
38317	MA_6507965g0010	probable beta-D-xylosidase 7	blue.1	1
38853	MA_67006g0010	glucan endo-1,3-beta-glucosidase 7	blue.1	1
38876	MA_6710592g0010	---NA---	blue.1	1
39015	MA_676007g0010	lysM domain receptor-like kinase 3	blue.1	1
39344	MA_6887044g0010	F-box kelch-repeat At1g80440	blue.1	1
39490	MA_6939493g0010	disease resistance RPP13 1	blue.1	1
39539	MA_69557g0020	toll interleukin-1 receptor	blue.1	1
39712	MA_7012661g0010	phytochrome	blue.1	1
39876	MA_707428g0010	NBS-LRR	blue.1	1
40132	MA_716312g0010	probable ubiquitin-conjugating enzyme E2 16	blue.1	1
40254	MA_719972g0010	structural maintenance of chromosomes 6B-like isoform X1	blue.1	1
40649	MA_7320553g0010	---NA---	blue.1	1
40718	MA_73460g0010	auxin response factor 6-like isoform X1	blue.1	1
40840	MA_7392805g0010	PREDICTED: uncharacterized protein LOC104598491 isoform X5	blue.1	1
40842	MA_739366g0010	---NA---	blue.1	1
41000	MA_745059g0010	---NA---	blue.1	1
41071	MA_7472632g0010	disease resistance RPS2	blue.1	1
41144	MA_7492540g0010	THO complex subunit 5B	blue.1	1
41209	MA_7514124g0010	pathogen-related isoform X2	blue.1	1
41312	MA_7547761g0010	disease resistance RGA1 isoform X1	blue.1	1
41663	MA_766447g0010	NBS-LRR	blue.1	1
41890	MA_7735940g0010	trans-2-enoyl- mitochondrial-like	blue.1	1
41914	MA_77433g0010	glutaredoxin-C1-like	blue.1	1
42004	MA_7774828g0010	GTP-binding SAR1A	blue.1	1
42017	MA_77785g0010	TIR NBS LRR disease resistance	blue.1	1
42536	MA_7938511g0010	TPA: poly	blue.1	1
42876	MA_8045497g0010	heat shock 70 kDa	blue.1	1
42949	MA_8066162g0010	probable linoleate 9S-lipoxygenase 5	blue.1	1
42956	MA_8067211g0010	LRR and NB-ARC domains-containing disease resistance	blue.1	1
43261	MA_8158787g0010	TMV resistance N-like	blue.1	1
43385	MA_8192911g0010	disease resistance	blue.1	1
43508	MA_8228669g0010	---NA---	blue.1	1
43849	MA_8330g0010	mannan endo-1,4-beta-mannosidase 5-like	blue.1	1
43880	MA_8338668g0010	unknown	blue.1	1
43997	MA_8370602g0010	probable disease resistance At1g61310 isoform X2	blue.1	1
44298	MA_845882g0010	poly(rC)-binding 4 isoform X1	blue.1	1
44451	MA_85047g0010	histone deacetylase 6	blue.1	1
44523	MA_8530170g0010	---NA---	blue.1	1
44528	MA_8531728g0010	---NA---	blue.1	1
44626	MA_8555036g0010	---NA---	blue.1	1
44783	MA_85992g0010	Alcohol dehydrogenase-like 6	blue.1	1
45140	MA_8689617g0010	uridine-cytidine kinase C	blue.1	1
45531	MA_8787g0010	serine carboxypeptidase-like 20	blue.1	1
45901	MA_886752g0010	MADS box transcription factor 4	blue.1	1
45930	MA_8872348g0020	unknown	blue.1	1
46187	MA_893819g0010	carboxyl-terminal-processing peptidase chloroplastic isoform X1	blue.1	1
46210	MA_8942289g0010	uncharacterized oxidoreductase At4g09670-like	blue.1	1
46521	MA_9009317g0010	truncated TIR-NBS-LRR	blue.1	1
46529	MA_9010869g0010	disease resistance At4g27190	blue.1	1
46547	MA_9013682g0010	cysteine-rich repeat secretory 38-like	blue.1	1
46575	MA_9018690g0010	cytochrome P450 704C1-like	blue.1	1
46678	MA_90407g0010	DNA-binding ESCAROLA	blue.1	1
46930	MA_9094542g0010	---NA---	blue.1	1
47284	MA_9168890g0010	probable LRR receptor-like serine threonine- kinase At5g48740	blue.1	1
47458	MA_9208522g0010	magnesium transporter MRS2-3	blue.1	1
47581	MA_92338g0010	---NA---	blue.1	1
47620	MA_924208g0010	serine threonine- kinase D6PK-like	blue.1	1
47678	MA_925334g0010	PREDICTED: uncharacterized protein LOC108511139	blue.1	1
47696	MA_925728g0010	probable thimet oligopeptidase isoform X4	blue.1	1
47744	MA_926757g0010	---NA---	blue.1	1
47829	MA_9283076g0010	hypothetical protein KFL_000510170	blue.1	1
47891	MA_9295544g0010	---NA---	blue.1	1
47901	MA_929727g0010	probable zinc metalloprotease chloroplastic isoform X1	blue.1	1
47903	MA_9297421g0010	EXORDIUM-like 2	blue.1	1
48073	MA_9331395g0010	Sad1 UNC-like carboxy-terminal	blue.1	1
48563	MA_9432601g0010	disease resistance RPS2	blue.1	1
48874	MA_9489673g0010	probable disease resistance At4g27220	blue.1	1
49027	MA_95231g0010	---NA---	blue.1	1
49148	MA_95456g0010	cold-regulated 413 plasma membrane 2	blue.1	1
49393	MA_9585696g0010	benzyl alcohol O-benzoyltransferase-like	blue.1	1
49806	MA_97009g0010	pectin acetylesterase 8-like	blue.1	1
50103	MA_98013g0010	unknown	blue.1	1
50173	MA_9821370g0010	21 kDa -like	blue.1	1
50494	MA_9898952g0010	hypothetical protein BVC80_1467g10	blue.1	1
50501	MA_9901411g0010	uncharacterized protein LOC110941130	blue.1	1
50516	MA_9905513g0010	---NA---	blue.1	1
50916	MA_9984688g0010	cationic peroxidase 1-like	blue.1	1
50926	MA_99854g0010	---NA---	blue.1	1
50976	MA_99940g0010	unknown	blue.1	1
319	MA_1005g0010	homeodomain-leucine zipper trancription factor HB-3	blue.1	NA
3636	MA_10367070g0010	peroxidase 5-like	blue.1	NA
6312	MA_10428211g0020	---NA---	blue.1	NA
9604	MA_10431907g0010	fatty acyl- reductase 3-like	blue.1	NA
15428	MA_106830g0010	plastidic glucose transporter 4	blue.1	NA
22104	MA_176455g0020	SAUR-like auxin-responsive family	blue.1	NA
23328	MA_18736g0010	multidrug resistance	blue.1	NA
24359	MA_20217g0010	Leucine-rich repeat (LRR) family	blue.1	NA
25278	MA_217276g0010	hypothetical protein GLYMA_09G082500	blue.1	NA
27017	MA_272217g0010	G-type lectin S-receptor-like serine threonine- kinase At2g19130	blue.1	NA
34622	MA_5090144g0010	pectinesterase-like	blue.1	NA
44435	MA_8499709g0010	CS domain-containing	blue.1	NA
45027	MA_866g0020	disease resistance RPP5-like	blue.1	NA
45212	MA_870874g0010	transcription factor jumonji ( ) domain	blue.1	NA
46721	MA_90480g0010	lipid-transfer DIR1	blue.1	NA
48984	MA_9514701g0010	7-deoxyloganetin glucosyltransferase-like	blue.1	NA

## Sheet: paleturquoise3_df
Column1	Gene	Description	moduleColor	deg_name
41584	MA_76403g0010	---NA---	paleturquoise3	2.88321238681976e-05
13837	MA_10436274g0010	unknown	paleturquoise3	0.57109350700317
23808	MA_194304g0010	transcription factor PAR2	paleturquoise3	0.570011960126673
23218	MA_186091g0010	probable LRR receptor-like serine threonine- kinase At1g53430	paleturquoise3	0.487367292314405
19922	MA_15122g0010	MADS-box transcription factor 57	paleturquoise3	0.082160081015092
34068	MA_4923858g0010	disease resistance RGA3 isoform X1	paleturquoise3	0.0428674217156976
15055	MA_10437224g0020	enhanced disease susceptibility	paleturquoise3	0.038761892169645
1704	MA_10212234g0010	unknown	paleturquoise3	0.0261216080739905
41516	MA_7617132g0010	SUPPRESSOR OF npr1- CONSTITUTIVE 1-like	paleturquoise3	0.0110867788872365
36212	MA_5709505g0010	NBS-LRR	paleturquoise3	0.00039246947347018
38472	MA_656523g0010	probable beta-D-xylosidase 7	paleturquoise3	0.000159690029915457
419	MA_10064139g0010	EF hand family	paleturquoise3	1
772	MA_10110965g0010	cytochrome P450 90A1-like	paleturquoise3	1
885	MA_1012394g0010	NBS-LRR	paleturquoise3	1
1069	MA_10146532g0010	O-acyltransferase WSD1-like	paleturquoise3	1
1102	MA_10150037g0010	BnaC02g10000D	paleturquoise3	1
1173	MA_10158g0010	LOB domain-containing 1-like	paleturquoise3	1
1208	MA_101621g0020	lipase-like PAD4	paleturquoise3	1
1416	MA_101849g0010	NAC domain-containing 35-like	paleturquoise3	1
2396	MA_102795g0010	pathogenesis-related PR-1-like	paleturquoise3	1
2664	MA_10302927g0020	abscisic acid receptor PYR1-like	paleturquoise3	1
3831	MA_10381g0010	tetratricopeptide repeat 7A-like	paleturquoise3	1
3908	MA_10385961g0010	unknown	paleturquoise3	1
4698	MA_10426361g0020	unknown	paleturquoise3	1
5041	MA_10426768g0020	disease resistance RGA2	paleturquoise3	1
5460	MA_10427262g0010	accelerated cell death 11	paleturquoise3	1
5727	MA_10427555g0020	---NA---	paleturquoise3	1
6025	MA_10427890g0010	GDSL esterase lipase At2g42990-like	paleturquoise3	1
6210	MA_10428089g0010	lipase-like PAD4	paleturquoise3	1
6299	MA_10428199g0010	rust resistance kinase Lr10-like	paleturquoise3	1
8494	MA_10430702g0010	patatin 2	paleturquoise3	1
8553	MA_10430770g0010	epoxide hydrolase	paleturquoise3	1
9134	MA_10431379g0010	---NA---	paleturquoise3	1
9882	MA_10432205g0010	---NA---	paleturquoise3	1
9979	MA_10432318g0010	scopoletin glucosyltransferase-like	paleturquoise3	1
10057	MA_10432394g0010	unknown	paleturquoise3	1
10284	MA_10432636g0020	prenylated RAB acceptor	paleturquoise3	1
10537	MA_10432939g0010	---NA---	paleturquoise3	1
10608	MA_10433007g0010	hypothetical protein 0_18622_01, partial	paleturquoise3	1
10906	MA_10433337g0010	methyltransferase NSUN6 isoform X1	paleturquoise3	1
11333	MA_10433815g0020	probable nucleoredoxin 1	paleturquoise3	1
12134	MA_10434709g0010	cytochrome P450 71A1-like	paleturquoise3	1
13285	MA_10435835g0010	calcium binding with EF-hand	paleturquoise3	1
14634	MA_10436925g0010	unc-45 B	paleturquoise3	1
15013	MA_10437194g0010	patatin 2	paleturquoise3	1
15014	MA_10437194g0020	patatin 2	paleturquoise3	1
15054	MA_10437224g0010	enhanced disease susceptibility	paleturquoise3	1
15084	MA_10437240g0010	disease resistance	paleturquoise3	1
16380	MA_114300g0010	STRUBBELIG-RECEPTOR FAMILY 8-like isoform X2	paleturquoise3	1
17706	MA_125844g0010	patatin 2	paleturquoise3	1
18184	MA_13026g0010	dirigent 11-like	paleturquoise3	1
18292	MA_131224g0010	patatin 2	paleturquoise3	1
18393	MA_132265g0010	heavy metal-associated isoprenylated plant 39 isoform X2	paleturquoise3	1
18493	MA_133123g0010	---NA---	paleturquoise3	1
18535	MA_133537g0010	receptor 12	paleturquoise3	1
18687	MA_13504g0010	probable xyloglucan glycosyltransferase 12	paleturquoise3	1
19251	MA_139996g0010	G-type lectin S-receptor-like serine threonine- kinase At2g19130	paleturquoise3	1
19410	MA_141148g0010	DNA (cytosine-5)-methyltransferase 1-like	paleturquoise3	1
19412	MA_14116g0020	---NA---	paleturquoise3	1
19639	MA_14531g0010	probable E3 ubiquitin- ligase DTX3	paleturquoise3	1
20117	MA_155098g0010	leucine-rich repeat receptor kinase At2g19210	paleturquoise3	1
20119	MA_155137g0010	pathogenesis-related 10- -	paleturquoise3	1
20189	MA_15630g0010	flavonol synthase	paleturquoise3	1
20280	MA_158072g0010	cytochrome P450 71A1-like	paleturquoise3	1
20285	MA_158125g0010	probable GMP synthase [glutamine-hydrolyzing]	paleturquoise3	1
20769	MA_16314g0010	receptor kinase HSL1	paleturquoise3	1
20853	MA_164052g0010	ARM repeat	paleturquoise3	1
20865	MA_16413g0010	tannin-related R2R3 MYB transcription	paleturquoise3	1
20900	MA_164487g0010	unknown	paleturquoise3	1
21027	MA_165908g0010	---NA---	paleturquoise3	1
21062	MA_166320g0010	probable LRR receptor-like serine threonine- kinase At5g59680	paleturquoise3	1
21271	MA_168626g0010	lipase-like PAD4	paleturquoise3	1
21517	MA_170936g0020	uncharacterized protein LOC110719893	paleturquoise3	1
23146	MA_18551g0020	unknown	paleturquoise3	1
23821	MA_194544g0010	unknown	paleturquoise3	1
24673	MA_205724g0010	LURP-one-related 15	paleturquoise3	1
24681	MA_20582g0010	disease resistance (TIR-NBS-LRR class)	paleturquoise3	1
25327	MA_218197g0010	cytochrome P450 709B2-like	paleturquoise3	1
25328	MA_218197g0020	cytochrome P450 709B2-like	paleturquoise3	1
25661	MA_2276692g0010	unknown	paleturquoise3	1
25730	MA_230170g0010	AAA-ATPase mitochondrial-like	paleturquoise3	1
25887	MA_2352237g0010	unknown	paleturquoise3	1
25960	MA_2379305g0010	Lipase 1	paleturquoise3	1
26081	MA_2420391g0010	Lipase 1	paleturquoise3	1
26318	MA_2492g0010	short-chain dehydrogenase reductase 2a	paleturquoise3	1
26352	MA_2509g0020	xyloglucan endotransglycosylase	paleturquoise3	1
26635	MA_259471g0010	---NA---	paleturquoise3	1
26699	MA_261585g0010	unknown	paleturquoise3	1
27078	MA_2739992g0010	disease resistance RGA3	paleturquoise3	1
27534	MA_28927g0010	Senescence regulator S40	paleturquoise3	1
27762	MA_2966g0010	unknown	paleturquoise3	1
28067	MA_306494g0010	unknown	paleturquoise3	1
28260	MA_312356g0010	leucine-rich repeat receptor-like serine threonine- kinase At2g24130	paleturquoise3	1
28502	MA_320316g0010	cytochrome P450 82C4	paleturquoise3	1
28788	MA_32960g0010	late blight resistance homolog R1B-19	paleturquoise3	1
28799	MA_32997g0010	TMV resistance N-like	paleturquoise3	1
28846	MA_33140g0010	heavy metal-associated isoprenylated plant 39-like	paleturquoise3	1
29031	MA_3370963g0010	TIR NBS LRR disease resistance	paleturquoise3	1
29429	MA_35003g0010	unknown	paleturquoise3	1
29933	MA_365297g0010	UDP-glycosyltransferase 73C3-like	paleturquoise3	1
29943	MA_36555g0010	G-type lectin S-receptor-like serine threonine- kinase SD2-5 isoform X1	paleturquoise3	1
30155	MA_37240g0010	unknown	paleturquoise3	1
30194	MA_3737618g0010	---NA---	paleturquoise3	1
30687	MA_389168g0010	probable LRR receptor-like serine threonine- kinase At3g47570	paleturquoise3	1
30716	MA_39002g0010	AT-hook motif nuclear-localized 20-like	paleturquoise3	1
30811	MA_392462g0010	O-methyltransferase OMT2	paleturquoise3	1
30861	MA_39405g0010	acyl-coenzyme A thioesterase 13	paleturquoise3	1
31163	MA_404562g0010	unknown	paleturquoise3	1
31419	MA_411983g0010	actin related 1	paleturquoise3	1
31606	MA_417207g0010	purple acid phosphatase 3	paleturquoise3	1
31863	MA_424151g0010	NFX1-type zinc finger-containing 1	paleturquoise3	1
32396	MA_442701g0010	disease resistance gene	paleturquoise3	1
32406	MA_44302g0010	heavy metal-associated isoprenylated plant 27-like	paleturquoise3	1
32600	MA_44957g0020	Tubulin beta-4 chain	paleturquoise3	1
32761	MA_454774g0010	fatty acid amide hydrolase-like	paleturquoise3	1
32974	MA_461761g0010	zinc-finger homeodomain 4-like	paleturquoise3	1
33112	MA_46585g0010	probable LRR receptor-like serine threonine- kinase At3g47570	paleturquoise3	1
33685	MA_481697g0010	NADPH-dependent aldehyde reductase chloroplastic-like	paleturquoise3	1
34044	MA_491766g0010	DUF724 domain-containing 3-like	paleturquoise3	1
34091	MA_493319g0010	Geranylgeranyl pyrophosphate	paleturquoise3	1
34170	MA_495777g0010	unknown	paleturquoise3	1
34230	MA_497337g0010	peroxidase	paleturquoise3	1
34259	MA_49815g0010	mediator of RNA polymerase II transcription subunit	paleturquoise3	1
34382	MA_501247g0010	jacalin-related lectin 3 isoform X1	paleturquoise3	1
34389	MA_501402g0010	WD repeat-containing RUP2	paleturquoise3	1
35556	MA_546180g0010	---NA---	paleturquoise3	1
35588	MA_5471g0010	NDR1 HIN1-Like 3-like	paleturquoise3	1
35706	MA_55123g0010	MYB31 transcription factor31	paleturquoise3	1
35980	MA_5613432g0010	LOB domain-containing 1-like	paleturquoise3	1
36775	MA_59283g0010	unknown	paleturquoise3	1
36805	MA_594g0010	argonaute 10	paleturquoise3	1
38310	MA_65052g0010	lipid-transfer DIR1	paleturquoise3	1
38650	MA_66200g0010	peroxidase	paleturquoise3	1
38739	MA_6658088g0010	indole-3-acetate O-methyltransferase 1-like	paleturquoise3	1
38864	MA_6704169g0010	ase inhibitor PSI-	paleturquoise3	1
39149	MA_6814260g0010	unknown	paleturquoise3	1
39435	MA_6920995g0010	NUCLEAR FUSION DEFECTIVE 4-like	paleturquoise3	1
39719	MA_701545g0010	PREDICTED: LOW QUALITY PROTEIN: uncharacterized protein LOC104599625	paleturquoise3	1
39977	MA_7109593g0010	DUF724 domain-containing 3-like	paleturquoise3	1
39992	MA_711519g0010	EDS1L-like isoform X1	paleturquoise3	1
40017	MA_712558g0010	unknown	paleturquoise3	1
40247	MA_71979g0010	NDR1 HIN1-Like 3-like	paleturquoise3	1
40532	MA_728213g0010	unknown	paleturquoise3	1
40965	MA_7437g0010	metallothiol transferase	paleturquoise3	1
41037	MA_74610g0010	peroxidase 72-like	paleturquoise3	1
41091	MA_747695g0010	uncharacterized oxidoreductase At4g09670-like	paleturquoise3	1
41165	MA_749769g0020	UPF0481 At3g47200-like	paleturquoise3	1
42229	MA_7845295g0010	tocopherol O- chloroplastic	paleturquoise3	1
42533	MA_79376g0010	acyl- thioesterase II	paleturquoise3	1
42538	MA_7939163g0010	rust resistance kinase Lr10-like	paleturquoise3	1
42548	MA_7941351g0010	endo-1,4-beta-xylanase A-like	paleturquoise3	1
42566	MA_79466g0010	receptor kinase At4g00960 isoform X1	paleturquoise3	1
42761	MA_8007323g0010	NUCLEAR FUSION DEFECTIVE 4-like	paleturquoise3	1
42785	MA_801600g0010	Heavy metal transport detoxification superfamily	paleturquoise3	1
42817	MA_8028267g0010	---NA---	paleturquoise3	1
43010	MA_808345g0010	HMA domain-containing	paleturquoise3	1
43098	MA_81097g0010	probable N-acetyltransferase HLS1	paleturquoise3	1
43137	MA_8121598g0010	Hcr2-	paleturquoise3	1
43151	MA_81237g0020	Major facilitator superfamily isoform 2	paleturquoise3	1
43274	MA_8162851g0010	unknown	paleturquoise3	1
43468	MA_82166g0010	acyl- thioesterase II	paleturquoise3	1
43506	MA_8228g0010	Major facilitator superfamily	paleturquoise3	1
43669	MA_827806g0010	LRR receptor-like serine threonine- kinase GSO1	paleturquoise3	1
43742	MA_8300450g0010	isoflavone reductase	paleturquoise3	1
43844	MA_8328499g0010	TIR NBS LRR disease resistance	paleturquoise3	1
43845	MA_8328500g0010	TIR NBS LRR disease resistance	paleturquoise3	1
43908	MA_83452g0010	TPA_inf: ARO1	paleturquoise3	1
44001	MA_8371325g0010	unknown	paleturquoise3	1
44127	MA_8408g0010	---NA---	paleturquoise3	1
44422	MA_8497143g0010	phospholipase A1- chloroplastic-like	paleturquoise3	1
44458	MA_8508118g0010	hypothetical protein, partial	paleturquoise3	1
44463	MA_8508937g0010	---NA---	paleturquoise3	1
44658	MA_8565262g0010	serine threonine- kinase SAPK10-like	paleturquoise3	1
44764	MA_8594504g0010	unknown	paleturquoise3	1
44970	MA_8647889g0010	At1g12220	paleturquoise3	1
45294	MA_8729989g0010	SIEVE ELEMENT OCCLUSION B-like	paleturquoise3	1
45796	MA_884894g0010	metal transporter Nramp5-like	paleturquoise3	1
46272	MA_895755g0010	unknown	paleturquoise3	1
46292	MA_89624g0010	Transcription factor MYB44	paleturquoise3	1
46463	MA_899736g0010	senescence dehydration-associated chloroplastic	paleturquoise3	1
46632	MA_903265g0010	MLO homolog 1-like	paleturquoise3	1
46795	MA_906240g0010	heavy metal-associated isoprenylated plant 39 isoform X1	paleturquoise3	1
47159	MA_9143512g0010	early light-induced chloroplastic	paleturquoise3	1
48179	MA_9351029g0010	LOB domain-containing 1-like	paleturquoise3	1
48420	MA_9403528g0010	lipase-like PAD4	paleturquoise3	1
48434	MA_94049g0010	agamous-like MADS-box AGL19	paleturquoise3	1
48783	MA_9473645g0010	unknown	paleturquoise3	1
48892	MA_949310g0010	jacalin-related lectin 3-like	paleturquoise3	1
48971	MA_9511096g0010	---NA---	paleturquoise3	1
49308	MA_95729g0010	---NA---	paleturquoise3	1
49434	MA_959359g0010	probable sugar phosphate phosphate translocator At2g25520	paleturquoise3	1
49657	MA_96441g0010	DUF724 domain-containing 3-like	paleturquoise3	1
49876	MA_9725777g0020	serine arginine-rich splicing factor RS41-like isoform X1	paleturquoise3	1
50013	MA_9774g0010	unknown	paleturquoise3	1
50244	MA_9833426g0010	---NA---	paleturquoise3	1
50831	MA_9969570g0010	uncharacterized protein LOC107475226	paleturquoise3	1
428	MA_100658g0020	---NA---	paleturquoise3	NA
13377	MA_10435902g0030	---NA---	paleturquoise3	NA
17342	MA_122285g0010	unknown	paleturquoise3	NA
18075	MA_129289g0010	probable proline transporter 2	paleturquoise3	NA
23789	MA_1940135g0010	Geranylgeranyl pyrophosphate	paleturquoise3	NA
28097	MA_307211g0010	CELLULOSE SYNTHASE INTERACTIVE 3	paleturquoise3	NA
30183	MA_3734g0010	unknown	paleturquoise3	NA
35928	MA_559399g0010	unknown	paleturquoise3	NA
41709	MA_76783g0010	S-type anion channel SLAH3	paleturquoise3	NA
43058	MA_80971g0010	NA	paleturquoise3	NA
48260	MA_9371g0010	L-ascorbate oxidase homolog	paleturquoise3	NA
48782	MA_9473600g0010	mavicyanin-like isoform X1	paleturquoise3	NA
50722	MA_99523g0010	Proline transporter 2	paleturquoise3	NA

## Sheet: lightcyan1_df
Column1	Gene	Description	moduleColor	deg_name
9215	MA_10431475g0010	---NA---	lightcyan1	0.0202071007474316
32068	MA_430684g0030	L-type lectin-domain containing receptor kinase -like	lightcyan1	0.000444978114672828
518	MA_10078741g0010	---NA---	lightcyan1	1
815	MA_101156g0010	DJ-1 homolog B	lightcyan1	1
1666	MA_10209232g0010	Small G signaling modulator 1	lightcyan1	1
2746	MA_10308338g0020	unknown	lightcyan1	1
2812	MA_10312576g0010	NA	lightcyan1	1
3020	MA_10326151g0010	Glycosyl family 2	lightcyan1	1
3486	MA_10357876g0010	---NA---	lightcyan1	1
4011	MA_103948g0010	shikimate O-hydroxycinnamoyltransferase-like	lightcyan1	1
4600	MA_10426263g0010	Cyclopropane-fatty-acyl-phospholipid synthase	lightcyan1	1
5228	MA_10426996g0010	mitogen-activated kinase kinase kinase YODA-like	lightcyan1	1
6197	MA_10428078g0010	NA	lightcyan1	1
6518	MA_10428459g0010	transcription factor MYB30	lightcyan1	1
8165	MA_10430341g0010	Mycolic acid cyclopropane synthase	lightcyan1	1
9336	MA_10431599g0020	---NA---	lightcyan1	1
11213	MA_10433693g0010	Glycosyl family 2	lightcyan1	1
13497	MA_10435995g0030	---NA---	lightcyan1	1
13498	MA_10435995g0040	disease resistance At4g27190	lightcyan1	1
13937	MA_10436359g0010	type I inositol polyphosphate 5-phosphatase 2-like	lightcyan1	1
15843	MA_110289g0010	DETOXIFICATION 12-like	lightcyan1	1
19627	MA_145059g0010	dirigent	lightcyan1	1
20415	MA_159231g0010	---NA---	lightcyan1	1
20664	MA_162063g0010	CDC73 homolog	lightcyan1	1
20702	MA_16252g0020	---NA---	lightcyan1	1
21600	MA_171801g0020	Dimer_Tnp_hAT domain-containing	lightcyan1	1
21802	MA_173744g0010	Methyltransferase 1	lightcyan1	1
21859	MA_174297g0010	tannin-related R2R3 MYB transcription	lightcyan1	1
22068	MA_17614g0010	dof zinc finger -like	lightcyan1	1
23018	MA_184339g0010	rust resistance kinase Lr10-like	lightcyan1	1
23652	MA_192049g0010	---NA---	lightcyan1	1
23725	MA_19293g0020	unknown	lightcyan1	1
24236	MA_200333g0010	unknown	lightcyan1	1
26735	MA_262774g0010	rust resistance kinase Lr10-like	lightcyan1	1
27310	MA_281597g0010	flavonoid 3 5 -	lightcyan1	1
27681	MA_29396g0010	basic 7S globulin-like	lightcyan1	1
27829	MA_29857g0020	organic cation carnitine transporter 1	lightcyan1	1
28344	MA_3150905g0010	leucine rich repeat	lightcyan1	1
28549	MA_321906g0010	---NA---	lightcyan1	1
28566	MA_322586g0010	DJ-1 homolog C	lightcyan1	1
28758	MA_328440g0010	transcription factor TT2-like	lightcyan1	1
28887	MA_332544g0010	---NA---	lightcyan1	1
32066	MA_430684g0010	L-type lectin-domain containing receptor kinase -like	lightcyan1	1
32083	MA_431291g0010	calcium uniporter mitochondrial-like	lightcyan1	1
32179	MA_434292g0010	---NA---	lightcyan1	1
32346	MA_440429g0010	---NA---	lightcyan1	1
32420	MA_443729g0010	probable mediator of RNA polymerase II transcription subunit 37c	lightcyan1	1
33402	MA_473550g0010	jacalin-related lectin 3 isoform X1	lightcyan1	1
37008	MA_6023807g0010	disease resistance	lightcyan1	1
38237	MA_647658g0010	dihydroflavonol 4-reductase	lightcyan1	1
38459	MA_6559015g0010	7-deoxyloganetin glucosyltransferase	lightcyan1	1
38761	MA_666458g0010	methionine gamma-lyase-like	lightcyan1	1
40603	MA_73037g0020	probable LRR receptor-like serine threonine- kinase At3g47570	lightcyan1	1
40901	MA_7416011g0010	unknown	lightcyan1	1
41264	MA_753225g0010	probable LRR receptor-like serine threonine- kinase At3g47570 isoform X1	lightcyan1	1
42919	MA_8057223g0010	transcription factor MYB31	lightcyan1	1
43051	MA_8095859g0010	probable thiol methyltransferase 2 isoform X1	lightcyan1	1
43541	MA_8239g0010	probable LRR receptor-like serine threonine- kinase At3g47570	lightcyan1	1
43949	MA_83559g0010	---NA---	lightcyan1	1
43967	MA_8360514g0010	snurportin-1 isoform X1	lightcyan1	1
44756	MA_859316g0010	tannin-related R2R3 MYB transcription	lightcyan1	1
44832	MA_8612719g0010	---NA---	lightcyan1	1
46131	MA_89246g0010	water deficit inducible LP3	lightcyan1	1
46432	MA_8989838g0010	---NA---	lightcyan1	1
46566	MA_90171g0020	cytochrome P450 CYP76AA24	lightcyan1	1
47408	MA_9196249g0010	(R)-mandelonitrile lyase-like	lightcyan1	1
47765	MA_9271360g0010	rust resistance kinase Lr10-like	lightcyan1	1
48351	MA_9388188g0010	Nuclear autoantigenic sperm	lightcyan1	1
48409	MA_9399920g0010	probable peroxygenase 3	lightcyan1	1
48719	MA_9461825g0010	glycosyltransferase family 2	lightcyan1	1
49509	MA_9602835g0010	receptor kinase At4g00960 isoform X2	lightcyan1	1
50155	MA_981701g0010	---NA---	lightcyan1	1
80	MA_10013774g0010	---NA---	lightcyan1	NA
936	MA_10132215g0010	lysM domain-containing GPI-anchored 1-like	lightcyan1	NA
1307	MA_10172800g0010	leucine-rich repeat receptor kinase family	lightcyan1	NA
1499	MA_10193989g0010	---NA---	lightcyan1	NA
2163	MA_10260266g0010	---NA---	lightcyan1	NA
2186	MA_10261967g0010	---NA---	lightcyan1	NA
2274	MA_10269615g0010	---NA---	lightcyan1	NA
2334	MA_10274315g0010	---NA---	lightcyan1	NA
3424	MA_10353146g0010	---NA---	lightcyan1	NA
3428	MA_10353431g0010	---NA---	lightcyan1	NA
4854	MA_10426551g0010	longifolene synthase	lightcyan1	NA
5027	MA_10426757g0010	unknown	lightcyan1	NA
7437	MA_10429519g0010	probable disease resistance At4g33300	lightcyan1	NA
10106	MA_10432446g0010	geraniol 8-hydroxylase	lightcyan1	NA
11303	MA_10433784g0010	clavaminate synthase At3g21360	lightcyan1	NA
12632	MA_10435279g0010	nuclear pore complex NUP133	lightcyan1	NA
12666	MA_10435318g0010	Serine threonine phosphatase 2A 57 kDa regulatory subunit B beta isoform	lightcyan1	NA
13496	MA_10435995g0020	---NA---	lightcyan1	NA
15226	MA_105121g0010	---NA---	lightcyan1	NA
15650	MA_108506g0010	---NA---	lightcyan1	NA
17260	MA_121504g0010	---NA---	lightcyan1	NA
17761	MA_126263g0010	transcription factor FER-LIKE IRON DEFICIENCY-INDUCED TRANSCRIPTION FACTOR	lightcyan1	NA
18013	MA_128616g0010	plant intracellular Ras-group-related LRR 6-like	lightcyan1	NA
18696	MA_13510g0010	---NA---	lightcyan1	NA
18959	MA_137441g0010	---NA---	lightcyan1	NA
19963	MA_152128g0010	probable leucine-rich repeat receptor kinase At5g63930	lightcyan1	NA
20064	MA_15401g0010	actin cytoskeleton-regulatory complex pan1-like	lightcyan1	NA
21480	MA_170568g0010	---NA---	lightcyan1	NA
22301	MA_178144g0020	unknown	lightcyan1	NA
22706	MA_181769g0010	pyruvate dehydrogenase E1 component subunit alpha- mitochondrial	lightcyan1	NA
23147	MA_185511g0010	LOB domain-containing 4	lightcyan1	NA
23571	MA_190936g0010	unknown	lightcyan1	NA
23596	MA_191290g0010	ethylene-responsive transcription factor ERF091	lightcyan1	NA
23724	MA_19293g0010	unknown	lightcyan1	NA
23882	MA_19540g0010	dynamin-related 5A	lightcyan1	NA
24277	MA_201096g0010	TIR P-loop LRR	lightcyan1	NA
25058	MA_212851g0010	tuberculostearic acid methyltransferase 1-like isoform X3	lightcyan1	NA
26292	MA_248471g0010	probable aspartyl protease At4g16563	lightcyan1	NA
26495	MA_255417g0010	longifolene synthase	lightcyan1	NA
26797	MA_2649271g0010	---NA---	lightcyan1	NA
27549	MA_28968g0010	rust resistance kinase Lr10-like	lightcyan1	NA
27863	MA_299880g0010	glyceraldehyde-3-phosphate dehydrogenase (chloroplast)	lightcyan1	NA
28419	MA_31722g0010	AP2-like ethylene-responsive transcription factor ANT	lightcyan1	NA
29710	MA_358581g0010	indole-3-acetate O-methyltransferase 1	lightcyan1	NA
30142	MA_371984g0010	probable disease resistance At5g66900	lightcyan1	NA
30223	MA_37456g0020	probable LRR receptor-like serine threonine- kinase At3g47570	lightcyan1	NA
30423	MA_38048g0010	sinapyl alcohol	lightcyan1	NA
30590	MA_38618g0020	caffeoylshikimate esterase-like	lightcyan1	NA
31275	MA_407850g0010	unknown	lightcyan1	NA
31753	MA_4213998g0010	---NA---	lightcyan1	NA
32546	MA_4478233g0010	poly(rC) binding 3 L homeolog isoform X1	lightcyan1	NA
33066	MA_4647107g0010	TIR/NBS, partial	lightcyan1	NA
33772	MA_48451g0020	shikimate O-hydroxycinnamoyltransferase-like	lightcyan1	NA
33792	MA_4852026g0010	unknown	lightcyan1	NA
34012	MA_491032g0010	longifolene synthase	lightcyan1	NA
34078	MA_4927795g0010	---NA---	lightcyan1	NA
34931	MA_522798g0010	probable disease resistance At4g33300	lightcyan1	NA
35610	MA_54803g0010	---NA---	lightcyan1	NA
35685	MA_55031g0010	SCF ubiquitin ligase	lightcyan1	NA
35833	MA_5557694g0010	---NA---	lightcyan1	NA
35944	MA_56007g0010	---NA---	lightcyan1	NA
37305	MA_6141836g0010	peroxidase 12-like	lightcyan1	NA
37898	MA_63455g0010	---NA---	lightcyan1	NA
38300	MA_65017g0010	hypothetical protein 0_11381_01, partial	lightcyan1	NA
38687	MA_6636229g0010	---NA---	lightcyan1	NA
39483	MA_6936875g0010	---NA---	lightcyan1	NA
39637	MA_698598g0010	---NA---	lightcyan1	NA
39940	MA_7098112g0010	unknown	lightcyan1	NA
40060	MA_7138672g0010	unknown	lightcyan1	NA
40252	MA_7199g0010	TIR NBS LRR disease resistance	lightcyan1	NA
41157	MA_7495546g0010	UPF0481 At3g47200	lightcyan1	NA
41315	MA_7549g0010	unknown	lightcyan1	NA
41939	MA_77517g0010	DNA mismatch repair MLH3 isoform X1	lightcyan1	NA
42320	MA_7872413g0010	disease resistance RGA3	lightcyan1	NA
43558	MA_824463g0010	LIM domain-containing WLIM1-like	lightcyan1	NA
44307	MA_8461448g0010	---NA---	lightcyan1	NA
44308	MA_8461448g0020	---NA---	lightcyan1	NA
44855	MA_8618849g0010	unknown	lightcyan1	NA
44982	MA_86497g0010	---NA---	lightcyan1	NA
45339	MA_874g0010	UPF0481 At3g02645	lightcyan1	NA
45453	MA_876860g0010	tRNA dimethylallyltransferase 2 isoform X1	lightcyan1	NA
46222	MA_8945517g0010	Mycolic acid cyclopropane synthase	lightcyan1	NA
46394	MA_8982931g0010	---NA---	lightcyan1	NA
46858	MA_9078214g0010	disease resistance RGA3 isoform X1	lightcyan1	NA
47798	MA_9276320g0010	---NA---	lightcyan1	NA
48035	MA_9324236g0010	GTPase LSG1-2	lightcyan1	NA
48129	MA_9341688g0020	shikimate O-hydroxycinnamoyltransferase-like	lightcyan1	NA
48655	MA_945058g0010	---NA---	lightcyan1	NA
49214	MA_95575g0010	methyltransferase 1	lightcyan1	NA
49688	MA_965550g0010	NA	lightcyan1	NA
50386	MA_987092g0010	unknown	lightcyan1	NA
50397	MA_9873241g0010	unknown	lightcyan1	NA
50605	MA_9927163g0010	---NA---	lightcyan1	NA

## Sheet: blanchedalmond_df
Column1	Gene	Description	moduleColor	deg_name
3130	MA_10333127g0010	glutathione S-transferase	blanchedalmond	9.10923940318819e-05
13181	MA_10435752g0010	U3 small nucleolar RNA-associated 4 homolog	blanchedalmond	7.4446377477382e-05
15925	MA_111005g0010	UDP-glycosyltransferase 86A1 isoform X2	blanchedalmond	7.02968821509727e-09
8880	MA_10431114g0020	AF448201_1 alpha-xylosidase	blanchedalmond	6.18882648217365e-08
9324	MA_10431590g0010	bidirectional sugar transporter SWEET3-like	blanchedalmond	5.92804364076079e-10
43750	MA_8302314g0010	UDP-glycosyltransferase 74E2-like	blanchedalmond	4.49059976460198e-05
48448	MA_94070g0010	EXORDIUM-like 2	blanchedalmond	4.22793928482441e-05
39307	MA_687088g0010	methyltransferase DDB_G0268948	blanchedalmond	2.64041168132248e-06
18072	MA_12927g0010	CO(2)-response secreted protease	blanchedalmond	2.60568827899596e-05
37291	MA_6136648g0010	cytokinin hydroxylase	blanchedalmond	2.32240874200002e-06
37100	MA_60620g0010	WD repeat-containing 74	blanchedalmond	2.05786644226208e-06
25898	MA_23562g0010	probable inactive purple acid phosphatase 27	blanchedalmond	2.00950183799684e-05
21723	MA_173020g0010	tannin-related R2R3 MYB transcription	blanchedalmond	1.81973381162698e-06
46084	MA_891338g0010	sugar transporter ERD6-like 6	blanchedalmond	0.930163084795934
44035	MA_8379917g0010	flavonol synthase flavanone 3-hydroxylase-like	blanchedalmond	0.877438122543295
10834	MA_10433252g0020	probable pectate lyase 5	blanchedalmond	0.830409219688265
28876	MA_33207g0010	vacuolar amino acid transporter 1-like	blanchedalmond	0.596405071568232
5520	MA_10427339g0010	basic endochitinase	blanchedalmond	0.574615629643973
33681	MA_4815g0010	mitochondrial phosphate carrier mitochondrial-like	blanchedalmond	0.550346005730046
10709	MA_10433117g0010	auxin induced cell wall	blanchedalmond	0.426531418904155
47686	MA_9254514g0010	UDP-glycosyltransferase 86A1-like	blanchedalmond	0.41088666927683
37941	MA_63611g0010	Receptor kinase THESEUS 1	blanchedalmond	0.344316120111141
17437	MA_12327g0010	DEAD-box ATP-dependent RNA helicase 39	blanchedalmond	0.278980718109712
41136	MA_74917g0010	CS domain	blanchedalmond	0.220397180026997
39117	MA_68024g0010	probable WRKY transcription factor 1	blanchedalmond	0.201170210208359
17489	MA_123833g0010	multiple organellar RNA editing factor mitochondrial	blanchedalmond	0.151613967593357
18978	MA_137604g0010	Allene oxide cyclase chloroplastic	blanchedalmond	0.143452677996549
10620	MA_10433022g0010	tryptophan synthase beta chain 2	blanchedalmond	0.126478865095872
31551	MA_415344g0010	E3 ubiquitin- ligase PUB23-like	blanchedalmond	0.125735622607233
38573	MA_65940g0020	(+)-3-carene synthase	blanchedalmond	0.113970410783446
41715	MA_7681743g0010	hexokinase-1 isoform X3	blanchedalmond	0.0845318103759193
21346	MA_169317g0010	cysteine-rich receptor kinase 10	blanchedalmond	0.0830622528651691
22796	MA_182649g0010	EXORDIUM-like	blanchedalmond	0.0783710387256817
49515	MA_9603551g0010	cysteine-rich repeat secretory 38	blanchedalmond	0.071639057634918
108	MA_10017564g0010	EXORDIUM-like 2	blanchedalmond	0.0666478290638117
50273	MA_9839901g0010	Auxin-responsive SAUR32	blanchedalmond	0.0650017147862395
49318	MA_9574226g0010	receptor kinase HAIKU2	blanchedalmond	0.0580715897467695
5443	MA_10427240g0010	queuine tRNA-ribosyltransferase subunit QTRTD1-like	blanchedalmond	0.0429100942221899
13220	MA_10435787g0020	glucose-6-phosphate 1- cytoplasmic isoform	blanchedalmond	0.0363314143018517
50195	MA_98236g0010	nematode resistance -like HSPRO2	blanchedalmond	0.0361123589319773
8787	MA_10431015g0010	PRRC2C-like isoform X2	blanchedalmond	0.024861468751446
36353	MA_57676g0010	transcription factor SCREAM2-like	blanchedalmond	0.0240890682222623
13009	MA_10435613g0010	Chromatin assembly factor 1 subunit	blanchedalmond	0.0229931466625914
9638	MA_10431941g0020	DETOXIFICATION 40	blanchedalmond	0.0153930359121264
31114	MA_4028g0010	late embryogenesis abundant	blanchedalmond	0.00966214807337014
20419	MA_159244g0020	class IV chitinase	blanchedalmond	0.00571316716138293
31195	MA_40561g0010	probable aldo-keto reductase 2	blanchedalmond	0.00194124385752719
1177	MA_10158313g0010	UDP-glycosyltransferase 86A1-like	blanchedalmond	0.00188384878045014
46998	MA_9110880g0010	cytochrome P450 CYP76AA26	blanchedalmond	0.00184927017340746
11000	MA_10433442g0020	TMV resistance N-like	blanchedalmond	0.00163883488292222
41323	MA_75520g0010	ADP,ATP carrier mitochondrial	blanchedalmond	0.00107079208782569
9921	MA_10432249g0010	aspartate-semialdehyde dehydrogenase	blanchedalmond	0.00101872867320179
11488	MA_10433991g0010	methyltransferase DDB_G0268948	blanchedalmond	0.00100902472823861
40065	MA_71399g0010	methyltransferase DDB_G0268948	blanchedalmond	0.000986199929872909
11725	MA_10434250g0010	NAC domain-containing 35-like	blanchedalmond	0.000877679813381902
32758	MA_4547g0010	probable inactive purple acid phosphatase 1	blanchedalmond	0.00087206529301481
5119	MA_10426863g0010	---NA---	blanchedalmond	0.000771518574419714
10710	MA_10433117g0020	argonaute 10-like	blanchedalmond	0.000434027616650718
14973	MA_10437164g0020	receptor kinase HSL1	blanchedalmond	0.000347466246527287
16607	MA_11600g0010	DETOXIFICATION 16-like	blanchedalmond	0.000333798643101127
7717	MA_10429842g0010	G-type lectin S-receptor-like serine threonine- kinase SD2-5	blanchedalmond	0.000100931411853524
71	MA_10012769g0010	FT-interacting 1	blanchedalmond	1
131	MA_10020141g0010	---NA---	blanchedalmond	1
164	MA_10025130g0010	DMR6-LIKE OXYGENASE 2-like	blanchedalmond	1
311	MA_10048467g0010	transcription repressor MYB5-like	blanchedalmond	1
362	MA_10055333g0010	NRT1 PTR FAMILY -like	blanchedalmond	1
404	MA_10061167g0010	GDSL esterase lipase At3g26430	blanchedalmond	1
753	MA_10107625g0010	serine carboxypeptidase-like 50	blanchedalmond	1
770	MA_10110718g0010	glutamate receptor	blanchedalmond	1
829	MA_101171g0010	pectate lyase	blanchedalmond	1
978	MA_10137141g0010	pumilio homolog 24	blanchedalmond	1
1176	MA_10158078g0010	CRT (chloroquine-resistance transporter)-like	blanchedalmond	1
1220	MA_10163020g0010	6-phosphogluconate dehydrogenase	blanchedalmond	1
1327	MA_10175544g0010	peroxidase 12-like	blanchedalmond	1
1334	MA_101764g0010	polygalacturonase At1g48100-like	blanchedalmond	1
1574	MA_10199979g0010	kDa proline-rich -like	blanchedalmond	1
1922	MA_102349g0010	Beta-D-xylosidase 4	blanchedalmond	1
2059	MA_10250686g0010	unknown	blanchedalmond	1
2125	MA_10256834g0010	MADS-box SOC1	blanchedalmond	1
2138	MA_10257598g0010	---NA---	blanchedalmond	1
2198	MA_1026335g0010	mediator of RNA polymerase II transcription subunit 15a isoform X2	blanchedalmond	1
2201	MA_10263488g0010	NRT1 PTR FAMILY -like	blanchedalmond	1
2226	MA_10265740g0010	G-type lectin S-receptor-like serine threonine- kinase At1g34300	blanchedalmond	1
2267	MA_10268536g0010	bidirectional sugar transporter SWEET1-like	blanchedalmond	1
2591	MA_10296822g0010	acyl- -binding domain-containing 4 isoform X1	blanchedalmond	1
2750	MA_10308567g0020	formate--tetrahydrofolate ligase	blanchedalmond	1
3080	MA_10330250g0010	indole-3-acetic acid-amido synthetase	blanchedalmond	1
3107	MA_10331743g0010	Cation-transporting P-type ATPase	blanchedalmond	1
3284	MA_10342253g0030	Formate--tetrahydrofolate ligase	blanchedalmond	1
3289	MA_10342832g0010	pentatricopeptide repeat-containing mitochondrial	blanchedalmond	1
3320	MA_10345268g0010	resistance family	blanchedalmond	1
3833	MA_103810g0020	triosephosphate chloroplastic	blanchedalmond	1
4043	MA_10397430g0010	transcription factor VOZ1	blanchedalmond	1
4125	MA_104187g0010	alpha,alpha-trehalose-phosphate synthase [UDP-forming] 5-like	blanchedalmond	1
4238	MA_10425856g0010	MIZU-KUSSEI 1-like	blanchedalmond	1
4360	MA_10425998g0010	mediator of RNA polymerase II transcription subunit 15a isoform X1	blanchedalmond	1
4441	MA_10426081g0020	pyruvate cytosolic isozyme	blanchedalmond	1
4585	MA_10426249g0010	glutathione S-transferase	blanchedalmond	1
4702	MA_10426365g0010	NAC domain-containing 86-like isoform X2	blanchedalmond	1
4706	MA_10426369g0010	tRNA ligase 1 isoform X6	blanchedalmond	1
4895	MA_10426602g0010	DNA-directed RNA polymerase III subunit RPC10	blanchedalmond	1
4914	MA_10426627g0010	elongation factor mitochondrial	blanchedalmond	1
4977	MA_10426694g0020	ERBB-3 BINDING PROTEIN 1	blanchedalmond	1
5029	MA_10426758g0020	elongation factor 2	blanchedalmond	1
5092	MA_10426822g0020	probable pectate lyase 18	blanchedalmond	1
5194	MA_10426950g0010	receptor kinase HAIKU2	blanchedalmond	1
5197	MA_10426953g0010	methionine gamma-lyase-like	blanchedalmond	1
5250	MA_10427025g0010	glutamate receptor	blanchedalmond	1
5302	MA_10427079g0010	3-ketoacyl- synthase 17-like	blanchedalmond	1
5470	MA_10427277g0010	ribosomal L1 domain-containing 1-like	blanchedalmond	1
5629	MA_10427450g0010	FACT complex subunit SPT16-like	blanchedalmond	1
5713	MA_10427540g0030	SUPPRESSOR OF npr1- CONSTITUTIVE 1-like	blanchedalmond	1
5796	MA_10427634g0010	group 1 family glycosyltransferase	blanchedalmond	1
5817	MA_10427660g0010	ureide permease 2-like	blanchedalmond	1
5839	MA_10427683g0010	ABC transporter G family member 35-like	blanchedalmond	1
6063	MA_10427931g0010	receptor kinase HSL1	blanchedalmond	1
6221	MA_10428105g0010	cysteine-rich repeat secretory 38-like	blanchedalmond	1
6222	MA_10428105g0020	cysteine-rich repeat secretory 38-like	blanchedalmond	1
6245	MA_10428135g0010	zinc finger RNA-binding -like isoform X1	blanchedalmond	1
6298	MA_10428197g0020	calcium-dependent kinase 10-like	blanchedalmond	1
6317	MA_10428218g0010	flowering locus K homology domain	blanchedalmond	1
6434	MA_10428371g0010	cysteine-rich receptor kinase 2	blanchedalmond	1
6922	MA_10428926g0010	F-box GID2	blanchedalmond	1
7044	MA_10429054g0030	coatomer subunit alpha-1-like	blanchedalmond	1
7246	MA_10429284g0010	mitochondrial	blanchedalmond	1
7392	MA_10429469g0010	ras GTPase-activating -binding 1-like	blanchedalmond	1
7453	MA_10429540g0020	pentatricopeptide repeat-containing At4g14850	blanchedalmond	1
7555	MA_10429662g0010	potassium transporter 6-like	blanchedalmond	1
7624	MA_10429736g0010	LEAF RUST 10 DISEASE-RESISTANCE LOCUS RECEPTOR-LIKE PROTEIN KINASE-like	blanchedalmond	1
7885	MA_10430021g0010	potassium channel AKT1-like	blanchedalmond	1
8275	MA_10430454g0020	hypothetical protein 0_6799_01, partial	blanchedalmond	1
8340	MA_10430516g0020	NBS-LRR	blanchedalmond	1
8520	MA_10430728g0020	lysosomal Pro-X carboxypeptidase-like	blanchedalmond	1
8555	MA_10430772g0010	citrate mitochondrial	blanchedalmond	1
8576	MA_10430797g0010	COP9 signalosome complex subunit 5b	blanchedalmond	1
8831	MA_10431056g0010	probable phosphatase 2C 33	blanchedalmond	1
9175	MA_10431424g0020	hypothetical protein 0_8573_01, partial	blanchedalmond	1
9227	MA_10431488g0010	ubiquitin carboxyl-terminal hydrolase 23 isoform X2	blanchedalmond	1
9511	MA_10431792g0010	sodium pyruvate cotransporter chloroplastic	blanchedalmond	1
9585	MA_10431883g0010	UDP-glycosyltransferase 89B2	blanchedalmond	1
9607	MA_10431910g0010	probable transcription factor At5g28040	blanchedalmond	1
9615	MA_10431918g0010	endoglucanase 23-like	blanchedalmond	1
9708	MA_10432031g0010	chaperone dnaJ 13	blanchedalmond	1
9937	MA_10432272g0030	---NA---	blanchedalmond	1
9973	MA_10432311g0010	ABC transporter G family member 35-like	blanchedalmond	1
10269	MA_10432625g0010	AP2 domain transcription factor	blanchedalmond	1
10339	MA_10432703g0020	glutamate receptor -like	blanchedalmond	1
10473	MA_10432862g0010	vestitone reductase	blanchedalmond	1
10477	MA_10432865g0010	peroxidase 12	blanchedalmond	1
10478	MA_10432865g0020	peroxidase 12	blanchedalmond	1
11030	MA_10433470g0010	NA	blanchedalmond	1
11130	MA_10433581g0010	laccase-1	blanchedalmond	1
11358	MA_10433846g0010	E3 ubiquitin- ligase PUB23-like	blanchedalmond	1
11741	MA_10434262g0010	unknown	blanchedalmond	1
11966	MA_10434509g0020	methylesterase chloroplastic	blanchedalmond	1
11997	MA_10434552g0010	28S ribosomal mitochondrial	blanchedalmond	1
12000	MA_10434559g0010	transferase transferring acyl groups	blanchedalmond	1
12159	MA_10434749g0010	lon protease homolog mitochondrial-like	blanchedalmond	1
12453	MA_10435074g0010	Peptidyl-prolyl cis-trans isomerase CYP20-3	blanchedalmond	1
12594	MA_10435234g0010	cytochrome P450 CYP736A12-like	blanchedalmond	1
12615	MA_10435265g0010	FT-interacting 1-like	blanchedalmond	1
12685	MA_10435334g0020	A Chain Structure Of A Three-Domain Sesquiterpene Synthase: A Prospective Target For Advanced Biofuels Production	blanchedalmond	1
12955	MA_10435565g0010	EXORDIUM-like 2	blanchedalmond	1
13186	MA_10435757g0010	serine carboxypeptidase-like enzyme	blanchedalmond	1
13232	MA_10435794g0010	glucan endo-1,3-beta-glucosidase 5	blanchedalmond	1
13382	MA_10435905g0020	transcription factor MYC2-like	blanchedalmond	1
13494	MA_10435993g0020	ribosomal lysine N-methyltransferase 3	blanchedalmond	1
13601	MA_10436080g0010	bifunctional 3-dehydroquinate dehydratase shikimate chloroplastic	blanchedalmond	1
13631	MA_10436102g0010	Exostosin family isoform 1	blanchedalmond	1
13733	MA_10436190g0020	ABC transporter C family member 10-like	blanchedalmond	1
13734	MA_10436190g0030	ABC transporter C family member 10	blanchedalmond	1
13927	MA_10436352g0010	---NA---	blanchedalmond	1
14012	MA_10436423g0030	receptor kinase HAIKU2	blanchedalmond	1
14253	MA_10436610g0010	pentatricopeptide repeat-containing mitochondrial	blanchedalmond	1
14313	MA_10436659g0010	arginine methyltransferase	blanchedalmond	1
14386	MA_10436730g0020	Formate--tetrahydrofolate ligase	blanchedalmond	1
14609	MA_10436904g0010	CO(2)-response secreted protease	blanchedalmond	1
14610	MA_10436904g0020	CO(2)-response secreted protease-like	blanchedalmond	1
14715	MA_10436984g0020	40S ribosomal SA	blanchedalmond	1
14733	MA_10436994g0040	potassium channel AKT1-like	blanchedalmond	1
14950	MA_10437150g0010	DEFECTIVE IN EXINE FORMATION 1	blanchedalmond	1
15026	MA_10437203g0010	cysteine-rich receptor kinase 2	blanchedalmond	1
15027	MA_10437203g0020	cysteine-rich receptor kinase 42	blanchedalmond	1
15059	MA_10437227g0020	probable pectate lyase 8	blanchedalmond	1
15118	MA_10437263g0010	polynucleotide 5 -hydroxyl-kinase NOL9	blanchedalmond	1
15161	MA_104500g0010	NRT1 PTR FAMILY	blanchedalmond	1
15316	MA_105948g0010	aspartokinase chloroplastic isoform X1	blanchedalmond	1
15329	MA_10604g0010	receptor kinase At4g00960	blanchedalmond	1
15449	MA_10694g0010	endoglucanase 8	blanchedalmond	1
15476	MA_1071602g0010	RING-H2 finger ATL78-like	blanchedalmond	1
15687	MA_108808g0010	pentatricopeptide repeat-containing At4g17915	blanchedalmond	1
15730	MA_109134g0010	pentatricopeptide repeat-containing At1g20230	blanchedalmond	1
15766	MA_109548g0010	cytochrome P450 98A2	blanchedalmond	1
15794	MA_109804g0010	auxin down-regulated	blanchedalmond	1
15814	MA_109969g0010	DEAD-box ATP-dependent RNA helicase 51	blanchedalmond	1
15899	MA_110817g0010	zinc phosphodiesterase ELAC 2-like isoform X2	blanchedalmond	1
15969	MA_11137g0020	chloroplastic isoform X2	blanchedalmond	1
16437	MA_11473g0010	uncharacterized LOC8273042	blanchedalmond	1
16450	MA_114866g0010	ribosomal RNA processing 1 homolog	blanchedalmond	1
16545	MA_1154988g0010	auxin transport BIG	blanchedalmond	1
16608	MA_116011g0010	Calreticulin calnexin	blanchedalmond	1
16619	MA_1160818g0020	probable serine threonine- kinase DDB_G0280111	blanchedalmond	1
16836	MA_11792g0010	(R)-mandelonitrile lyase-like	blanchedalmond	1
16837	MA_11792g0020	(R)-mandelonitrile lyase-like	blanchedalmond	1
16895	MA_118509g0010	Ramosa 1 enhancer locus 2	blanchedalmond	1
16973	MA_119111g0010	trichome birefringence-like 36	blanchedalmond	1
17010	MA_119385g0020	beta-amylase chloroplastic-like	blanchedalmond	1
17044	MA_119766g0010	NA	blanchedalmond	1
17113	MA_120375g0010	pantothenate kinase 2	blanchedalmond	1
17478	MA_1236560g0010	beta-xylosidase alpha-L-arabinofuranosidase 2	blanchedalmond	1
17723	MA_125984g0010	inactive RESTRICTED TEV MOVEMENT 2-like	blanchedalmond	1
17972	MA_128146g0010	methyltransferase DDB_G0268948	blanchedalmond	1
18271	MA_131013g0010	disease resistance TAO1-like	blanchedalmond	1
18474	MA_132958g0020	peroxidase 19	blanchedalmond	1
18476	MA_132963g0010	DEAD-box ATP-dependent RNA helicase 53-like isoform X2	blanchedalmond	1
18655	MA_134698g0010	Core-2 I-branching beta-1,6-N-acetylglucosaminyltransferase family isoform 5	blanchedalmond	1
18656	MA_13470g0010	vegetative cell wall gp1	blanchedalmond	1
18852	MA_136493g0010	prostaglandin E synthase 2-like	blanchedalmond	1
19129	MA_138855g0010	unknown	blanchedalmond	1
19141	MA_13899g0010	---NA---	blanchedalmond	1
19342	MA_14068g0010	glutamate synthase 1 [NADH] chloroplastic isoform X1	blanchedalmond	1
19551	MA_143140g0010	UDP-glycosyltransferase 74B1-like	blanchedalmond	1
19672	MA_14604g0010	endoglucanase 17-like	blanchedalmond	1
19717	MA_14711g0010	DETOXIFICATION 16-like	blanchedalmond	1
19880	MA_1503419g0010	caffeic acid O-methyl transferase	blanchedalmond	1
19991	MA_1527239g0010	UDP-glucosyltransferase	blanchedalmond	1
20011	MA_15311g0010	RING-H2 finger ATL8-like	blanchedalmond	1
20108	MA_15502g0010	R2R3-MYB transcription factor MYB12	blanchedalmond	1
20301	MA_158219g0010	probable ribosome biogenesis RLP24	blanchedalmond	1
20346	MA_15852g0010	phenylalanine ammonia-lyase-like	blanchedalmond	1
20453	MA_159666g0010	PHD finger At1g33420	blanchedalmond	1
20547	MA_160708g0010	tau class glutathione S-transferase	blanchedalmond	1
20594	MA_161252g0010	unknown	blanchedalmond	1
20829	MA_163839g0010	reverse transcriptase	blanchedalmond	1
20970	MA_165229g0020	AAA-ATPase At4g25835-like	blanchedalmond	1
20977	MA_1653g0010	pentatricopeptide repeat-containing At5g14080 isoform X1	blanchedalmond	1
21031	MA_165943g0010	probable LRR receptor-like serine threonine- kinase At2g24230	blanchedalmond	1
21278	MA_168700g0010	---NA---	blanchedalmond	1
21593	MA_171759g0010	alpha-L-fucosidase 1	blanchedalmond	1
21652	MA_172275g0010	amino acid transporter ANT1	blanchedalmond	1
21724	MA_17305g0010	receptor-like serine threonine- kinase ALE2 isoform X7	blanchedalmond	1
21794	MA_173695g0010	cytokinin dehydrogenase 7	blanchedalmond	1
22058	MA_17608g0020	(+)-3-carene synthase	blanchedalmond	1
22059	MA_17609g0010	dipeptidyl-peptidase 5-like isoform X1	blanchedalmond	1
22342	MA_178522g0010	receptor kinase HAIKU2	blanchedalmond	1
22388	MA_178981g0010	bidirectional sugar transporter SWEET1	blanchedalmond	1
22462	MA_179643g0010	DMR6-LIKE OXYGENASE 2	blanchedalmond	1
22554	MA_180449g0010	transcription factor TT2-like	blanchedalmond	1
22651	MA_181386g0010	bidirectional sugar transporter SWEET3	blanchedalmond	1
22666	MA_181500g0010	glutathione S-transferase	blanchedalmond	1
22686	MA_181629g0010	RNA-binding 41-like	blanchedalmond	1
23389	MA_188288g0010	ferredoxin--nitrite chloroplastic	blanchedalmond	1
23419	MA_188810g0010	tau class glutathione S-transferase	blanchedalmond	1
23420	MA_188822g0010	arogenate dehydrogenase chloroplastic-like	blanchedalmond	1
23511	MA_190002g0010	DAZ-associated 1-like isoform X2	blanchedalmond	1
23535	MA_190437g0010	21 kDa -like	blanchedalmond	1
23601	MA_19134g0010	---NA---	blanchedalmond	1
23880	MA_19538g0010	D-3-phosphoglycerate dehydrogenase chloroplastic-like	blanchedalmond	1
23897	MA_195595g0010	BES1 BZR1 homolog 4-like	blanchedalmond	1
23918	MA_195838g0010	UDP-glycosyltransferase 74G1-like	blanchedalmond	1
24080	MA_198162g0010	elongation factor mitochondrial	blanchedalmond	1
24182	MA_19975g0010	LOB domain-containing 1-like	blanchedalmond	1
24266	MA_2008916g0010	endoglucanase 17	blanchedalmond	1
24278	MA_20110g0010	T-complex 1 subunit eta	blanchedalmond	1
24418	MA_20274g0010	tRNA dimethylallyltransferase 2	blanchedalmond	1
24472	MA_203436g0010	---NA---	blanchedalmond	1
24475	MA_20346g0020	unknown	blanchedalmond	1
24481	MA_2035449g0010	ETHYLENE INSENSITIVE 3-like 1	blanchedalmond	1
24618	MA_2052211g0010	D-3-phosphoglycerate dehydrogenase chloroplastic	blanchedalmond	1
24675	MA_205762g0010	pentatricopeptide repeat-containing At4g02750	blanchedalmond	1
24685	MA_20585g0010	inducer of CBF expression 1	blanchedalmond	1
24694	MA_20588g0020	unknown	blanchedalmond	1
24775	MA_207021g0010	cationic peroxidase 1-like	blanchedalmond	1
24846	MA_208415g0010	NAC domain-containing 35	blanchedalmond	1
24850	MA_20853g0010	probable pectinesterase 53	blanchedalmond	1
24851	MA_208557g0010	phosphoribosylaminoimidazole-succinocarboxamide chloroplastic	blanchedalmond	1
25140	MA_21465g0010	zinc finger	blanchedalmond	1
25144	MA_214717g0010	unknown	blanchedalmond	1
25215	MA_216008g0010	SAUR-like auxin-responsive family	blanchedalmond	1
25260	MA_216772g0010	G-type lectin S-receptor-like serine threonine- kinase SD2-5	blanchedalmond	1
25300	MA_217625g0010	ABC transporter B family member 20-like	blanchedalmond	1
25359	MA_218732g0010	DUF4228 domain-containing	blanchedalmond	1
25566	MA_22454g0010	aspartyl protease family 2-like	blanchedalmond	1
25664	MA_22787g0010	L-type lectin-domain containing receptor kinase -like	blanchedalmond	1
25825	MA_2329g0010	probable phosphatase 2C 6	blanchedalmond	1
26108	MA_242662g0010	unknown	blanchedalmond	1
26268	MA_2477265g0010	2-oxoglutarate-Iron(II)-dependent oxygenase	blanchedalmond	1
26324	MA_24945g0010	ATPase family AAA domain-containing 3	blanchedalmond	1
26433	MA_25308g0010	---NA---	blanchedalmond	1
26480	MA_254759g0010	probable calcium-binding mitochondrial carrier CBG00135	blanchedalmond	1
26605	MA_258707g0010	molybdate-anion transporter-like	blanchedalmond	1
26784	MA_264506g0010	NUCLEAR FUSION DEFECTIVE 4-like	blanchedalmond	1
26892	MA_267904g0010	adenine nucleotide transporter chloroplastic mitochondrial	blanchedalmond	1
27148	MA_27638g0010	serine threonine receptor-like kinase NFP	blanchedalmond	1
27165	MA_2770g0010	---NA---	blanchedalmond	1
27247	MA_279819g0010	unknown	blanchedalmond	1
27267	MA_280399g0010	RING-H2 finger ATL78	blanchedalmond	1
27336	MA_28222g0010	flavonoid 3 -hydroxylase	blanchedalmond	1
27357	MA_283090g0010	probable inorganic phosphate transporter 1-3	blanchedalmond	1
27369	MA_283564g0010	40S ribosomal S28	blanchedalmond	1
27399	MA_2847g0010	amino acid permease 3-like	blanchedalmond	1
27418	MA_285318g0010	pentatricopeptide repeat-containing At5g16860	blanchedalmond	1
27446	MA_28617g0020	probable LRR receptor-like serine threonine- kinase At2g24230	blanchedalmond	1
27477	MA_287080g0010	UBP1-associated 2C-like	blanchedalmond	1
27521	MA_28894g0010	ethylene-responsive element binding factor	blanchedalmond	1
27706	MA_295001g0010	abscisic acid 8 -hydroxylase 1-like	blanchedalmond	1
28046	MA_305654g0010	UDP-glycosyltransferase 84B1-like	blanchedalmond	1
28146	MA_30903g0010	receptor kinase HSL1	blanchedalmond	1
28202	MA_31075g0010	DUF21 domain-containing At2g14520-like	blanchedalmond	1
28361	MA_3157125g0010	3-ketoacyl- synthase 4-like	blanchedalmond	1
28442	MA_318090g0010	uncharacterized protein LOC18425033	blanchedalmond	1
28497	MA_3202g0010	---NA---	blanchedalmond	1
28532	MA_321399g0010	hevein-like prepro	blanchedalmond	1
28632	MA_32466g0010	non-symbiotic hemoglobin 1-like	blanchedalmond	1
28932	MA_3341222g0010	---NA---	blanchedalmond	1
29074	MA_338690g0010	cytokinin hydroxylase-like	blanchedalmond	1
29121	MA_33989g0010	---NA---	blanchedalmond	1
29175	MA_34171g0010	dolichyl-diphosphooligosaccharide-- glycosyltransferase 48 kDa subunit	blanchedalmond	1
29177	MA_3417591g0010	RING-H2 finger ATL3	blanchedalmond	1
29264	MA_34492g0020	pentatricopeptide repeat-containing At2g39620	blanchedalmond	1
29278	MA_34530g0020	BAHD acyltransferase DCR	blanchedalmond	1
29352	MA_34778g0010	importin subunit beta-1-like	blanchedalmond	1
29493	MA_35233g0010	cysteine-rich repeat secretory 55	blanchedalmond	1
29623	MA_356354g0010	hypothetical protein 0_5630_02, partial	blanchedalmond	1
29691	MA_3578714g0010	unknown	blanchedalmond	1
29849	MA_36292g0010	---NA---	blanchedalmond	1
29918	MA_365001g0010	anti-microbial	blanchedalmond	1
30051	MA_36895g0010	bidirectional sugar transporter SWEET3	blanchedalmond	1
30079	MA_3697513g0010	Kinase superfamily	blanchedalmond	1
30381	MA_37935g0030	unknown	blanchedalmond	1
30531	MA_38395g0020	cationic peroxidase 1-like	blanchedalmond	1
30975	MA_3981252g0010	elongation factor 2-like	blanchedalmond	1
31142	MA_4039171g0010	ras GTPase-activating -binding 1-like	blanchedalmond	1
31166	MA_404696g0010	WAT1-related At1g21890	blanchedalmond	1
31189	MA_405456g0020	probable acyl-activating enzyme peroxisomal	blanchedalmond	1
31522	MA_414577g0010	Nitric oxide synthase-interacting	blanchedalmond	1
31557	MA_41556g0010	tRNA dimethylallyltransferase 2	blanchedalmond	1
31613	MA_41735g0010	---NA---	blanchedalmond	1
31898	MA_4251g0010	---NA---	blanchedalmond	1
32031	MA_42946g0010	uncharacterized protein LOC18422404 isoform X2	blanchedalmond	1
32038	MA_429746g0010	---NA---	blanchedalmond	1
32055	MA_4303154g0010	EXORDIUM-like 2	blanchedalmond	1
32195	MA_43501g0010	glutamate receptor -like isoform X1	blanchedalmond	1
32528	MA_44691g0010	---NA---	blanchedalmond	1
32802	MA_45625g0020	probable LRR receptor-like serine threonine- kinase At1g51810	blanchedalmond	1
32860	MA_4577g0010	beta-D-xylosidase 4	blanchedalmond	1
32969	MA_461651g0010	prohibitin- mitochondrial	blanchedalmond	1
33145	MA_4668468g0010	Phosphate-induced 1	blanchedalmond	1
33180	MA_467865g0010	Aquaporin TIP2-1	blanchedalmond	1
33507	MA_476625g0010	probable pectate lyase 5	blanchedalmond	1
33786	MA_485042g0010	probable envelope ADP,ATP carrier chloroplastic	blanchedalmond	1
34080	MA_492792g0010	peptide-N4-(N-acetyl-beta-glucosaminyl)asparagine amidase A-like	blanchedalmond	1
34354	MA_50056g0010	GRIP	blanchedalmond	1
34379	MA_501220g0010	SRG1	blanchedalmond	1
34435	MA_502530g0010	cationic peroxidase 1-like	blanchedalmond	1
34483	MA_5037g0010	pentatricopeptide repeat-containing mitochondrial-like	blanchedalmond	1
34694	MA_511739g0010	hypothetical protein ZEAMMB73_Zm00001d041531	blanchedalmond	1
34803	MA_5170784g0010	glutathione S-transferase	blanchedalmond	1
34993	MA_524889g0010	cysteine-rich RLK (RECEPTOR kinase) 10	blanchedalmond	1
35069	MA_5279581g0010	FT-interacting 1	blanchedalmond	1
35133	MA_530154g0010	peroxidase 21	blanchedalmond	1
35183	MA_5319g0010	RING-H2 finger ATL78	blanchedalmond	1
35277	MA_5355g0010	endoglucanase 23-like	blanchedalmond	1
35325	MA_53693g0010	abscisic acid receptor PYL2-like	blanchedalmond	1
35416	MA_5403533g0010	EXORDIUM-like 2	blanchedalmond	1
35646	MA_549g0010	mitochondrial uncoupling 5-like	blanchedalmond	1
35848	MA_556337g0010	ABC transporter C family member 14-like	blanchedalmond	1
35923	MA_55931g0010	pentatricopeptide repeat-containing mitochondrial	blanchedalmond	1
35927	MA_55939g0010	probable carboxylesterase 15	blanchedalmond	1
36015	MA_56308g0010	chaperone dnaJ chloroplastic-like	blanchedalmond	1
36042	MA_564112g0010	Haloacid dehalogenase-like hydrolase family isoform 4	blanchedalmond	1
36120	MA_56709g0010	3-ketoacyl- synthase 4-like	blanchedalmond	1
36310	MA_5748192g0010	B3 domain-containing transcription factor NGA1-like	blanchedalmond	1
36334	MA_5762206g0010	cationic peroxidase 1-like	blanchedalmond	1
36406	MA_5780677g0010	tannin-related R2R3 MYB transcription	blanchedalmond	1
36527	MA_58335g0010	elongation factor mitochondrial	blanchedalmond	1
36741	MA_591153g0010	40S ribosomal S4-3-like	blanchedalmond	1
36894	MA_5979847g0010	2-3 ethylene-responsive transcription factor	blanchedalmond	1
36910	MA_5985827g0010	receptor kinase HSL1	blanchedalmond	1
37064	MA_60485g0010	---NA---	blanchedalmond	1
37127	MA_607295g0010	ABC transporter C family member 10-like	blanchedalmond	1
37196	MA_6098646g0010	---NA---	blanchedalmond	1
37358	MA_61548g0010	p21-activated kinase-interacting 1-like	blanchedalmond	1
37435	MA_61830g0010	bidirectional sugar transporter SWEET3	blanchedalmond	1
37495	MA_6198238g0010	---NA---	blanchedalmond	1
37532	MA_62112g0010	probable pectate lyase 8	blanchedalmond	1
37546	MA_62189g0010	auxin induced	blanchedalmond	1
37621	MA_6245599g0010	ethylene-responsive transcription factor ERF017-like	blanchedalmond	1
37655	MA_625682g0010	UDP-glycosyltransferase 74E2-like	blanchedalmond	1
37737	MA_6291g0010	bifunctional L-3-cyanoalanine synthase cysteine synthase mitochondrial	blanchedalmond	1
37752	MA_6297286g0010	40S ribosomal SA-like	blanchedalmond	1
37916	MA_63512g0010	---NA---	blanchedalmond	1
37984	MA_637565g0010	clustered mitochondria isoform X1	blanchedalmond	1
38059	MA_640601g0010	polygalacturonase At1g48100-like	blanchedalmond	1
38185	MA_6455559g0010	methionine gamma-lyase-like	blanchedalmond	1
38247	MA_6481365g0010	peroxidase 21	blanchedalmond	1
38500	MA_6571812g0010	electron transfer flavo subunit mitochondrial	blanchedalmond	1
38572	MA_65940g0010	(+)-3-carene synthase	blanchedalmond	1
38582	MA_6595614g0010	S-locus lectin kinase family	blanchedalmond	1
38622	MA_661077g0010	protease Do-like 7	blanchedalmond	1
38644	MA_6618g0020	PREDICTED: uncharacterized protein LOC104607157	blanchedalmond	1
38735	MA_665641g0010	---NA---	blanchedalmond	1
38795	MA_66756g0010	auxin-responsive SAUR71-like	blanchedalmond	1
38819	MA_668521g0010	DMR6-LIKE OXYGENASE 2-like	blanchedalmond	1
38995	MA_6752784g0010	probable pectate lyase 18	blanchedalmond	1
39084	MA_678835g0010	ribosomal	blanchedalmond	1
39099	MA_6794817g0010	receptor kinase HSL1	blanchedalmond	1
39209	MA_6836753g0010	60S acidic ribosomal P0	blanchedalmond	1
39211	MA_68372g0010	heavy metal-associated isoprenylated plant 7-like	blanchedalmond	1
39255	MA_6854673g0010	triosephosphate chloroplastic	blanchedalmond	1
39305	MA_6870g0010	ABC transporter B family member 15-like	blanchedalmond	1
39461	MA_6931619g0010	RING-H2 finger ATL78	blanchedalmond	1
39497	MA_69434g0020	transcription factor	blanchedalmond	1
39616	MA_697806g0010	peroxidase 12-like	blanchedalmond	1
39700	MA_7009035g0010	branched-chain-amino-acid aminotransferase 2	blanchedalmond	1
39718	MA_70145g0010	(+)-3-carene synthase	blanchedalmond	1
39812	MA_705145g0010	scopoletin glucosyltransferase-like	blanchedalmond	1
40045	MA_7133366g0010	zinc finger BRUTUS-like At1g18910 isoform X1	blanchedalmond	1
40064	MA_71398g0020	---NA---	blanchedalmond	1
40129	MA_716242g0010	AAA-ATPase At3g50940-like	blanchedalmond	1
40194	MA_7181659g0010	DNA mismatch repair MSH4	blanchedalmond	1
40275	MA_7206900g0010	subtilisin-like protease	blanchedalmond	1
40277	MA_7207868g0010	plant F18G18-20	blanchedalmond	1
40313	MA_7218g0010	---NA---	blanchedalmond	1
40401	MA_724597g0010	WAT1-related At3g18200	blanchedalmond	1
40523	MA_72791g0020	phosphatase 2C 29	blanchedalmond	1
40580	MA_729913g0010	probable LRR receptor-like serine threonine- kinase At5g10290	blanchedalmond	1
40598	MA_73034g0010	peroxidase	blanchedalmond	1
40628	MA_7312499g0010	methylesterase chloroplastic	blanchedalmond	1
40638	MA_73153g0010	phytochrome C	blanchedalmond	1
40664	MA_732668g0010	UDP-glycosyltransferase 84B1	blanchedalmond	1
40733	MA_7352263g0010	cyclin-T1-4-like isoform X1	blanchedalmond	1
40979	MA_74427g0010	abscisic acid receptor PYL4-like	blanchedalmond	1
41044	MA_74623g0010	---NA---	blanchedalmond	1
41201	MA_75109g0010	auxin-induced 15A	blanchedalmond	1
41225	MA_75186g0010	protease Do-like 7	blanchedalmond	1
41500	MA_761338g0010	rust resistance kinase Lr10-like	blanchedalmond	1
41620	MA_7650g0030	receptor kinase THESEUS 1	blanchedalmond	1
41692	MA_7672564g0010	EXORDIUM-like 2	blanchedalmond	1
41737	MA_769g0010	serine carboxypeptidase-like 31	blanchedalmond	1
41750	MA_769354g0010	unknown	blanchedalmond	1
41817	MA_771456g0010	---NA---	blanchedalmond	1
41916	MA_77437g0010	pentatricopeptide repeat-containing At5g04780-like	blanchedalmond	1
41927	MA_774908g0010	inorganic phosphate transporter 1-4-like	blanchedalmond	1
42068	MA_77962g0010	TIFY 10A-like	blanchedalmond	1
42247	MA_7851434g0010	probable phosphatase 2C 33	blanchedalmond	1
42277	MA_78602g0010	probable methyltransferase PMT9	blanchedalmond	1
42333	MA_78766g0010	SAM-dependent methyltransferase	blanchedalmond	1
42368	MA_7887903g0010	---NA---	blanchedalmond	1
42423	MA_7903491g0010	SPA1-RELATED 4	blanchedalmond	1
42460	MA_79145g0010	cytochrome P450 709B2-like	blanchedalmond	1
42732	MA_799308g0010	60S ribosomal L6-like	blanchedalmond	1
42739	MA_7997902g0010	(+)-3-carene synthase	blanchedalmond	1
43365	MA_8187650g0010	---NA---	blanchedalmond	1
43394	MA_81952g0010	LRR receptor-like serine threonine- kinase FLS2	blanchedalmond	1
43512	MA_8230140g0010	unknown	blanchedalmond	1
43537	MA_8238167g0010	---NA---	blanchedalmond	1
43623	MA_826663g0010	aspartyl protease family 2-like	blanchedalmond	1
43734	MA_8298525g0010	ABC transporter C family member 10-like	blanchedalmond	1
43798	MA_8315329g0010	tau class glutathione S-transferase	blanchedalmond	1
43897	MA_8342116g0010	glucan endo-1,3-beta-glucosidase 5	blanchedalmond	1
44004	MA_83723g0010	bicaudal C homolog 1	blanchedalmond	1
44038	MA_83806g0010	ABC transporter B family member 15-like	blanchedalmond	1
44243	MA_8443026g0010	tau class glutathione S-transferase	blanchedalmond	1
44319	MA_8464559g0010	ATPase family AAA domain-containing 3-B	blanchedalmond	1
44322	MA_8465203g0010	glycosyl hydrolase	blanchedalmond	1
44340	MA_84713g0010	dirigent pDIR5	blanchedalmond	1
44364	MA_8478g0010	glucan endo-1,3-beta-glucosidase 5	blanchedalmond	1
44711	MA_857931g0010	transcription termination factor chloroplastic-like	blanchedalmond	1
44776	MA_8597812g0010	REVERSION-TO-ETHYLENE SENSITIVITY1	blanchedalmond	1
44788	MA_8600861g0010	cytochrome P450 family 71	blanchedalmond	1
44791	MA_860250g0010	sel-1 homolog 3	blanchedalmond	1
44850	MA_8617253g0010	elongation factor 1-gamma	blanchedalmond	1
45298	MA_873047g0010	mitochondrial substrate carrier family ucpB	blanchedalmond	1
45759	MA_8837420g0010	transmembrane -related	blanchedalmond	1
45894	MA_8866287g0010	uncharacterized protein LOC18425033	blanchedalmond	1
46005	MA_8893308g0010	pentatricopeptide repeat-containing At5g02860	blanchedalmond	1
46039	MA_8902024g0010	UDP-glycosyltransferase 74E1	blanchedalmond	1
46041	MA_8902379g0010	aspartokinase chloroplastic-like	blanchedalmond	1
46047	MA_890390g0010	GLUTAMINE DUMPER 5-like	blanchedalmond	1
46307	MA_8964512g0010	unknown	blanchedalmond	1
46379	MA_8979g0030	tRNA (cytosine(34)-C(5))-methyltransferase	blanchedalmond	1
46383	MA_8980g0010	NAC domain-containing 68-like	blanchedalmond	1
46767	MA_9058399g0020	---NA---	blanchedalmond	1
46798	MA_906393g0010	cinnamoyl- reductase 1-like isoform X2	blanchedalmond	1
46838	MA_907287g0010	elongation factor mitochondrial	blanchedalmond	1
47011	MA_91138g0010	---NA---	blanchedalmond	1
47076	MA_9125652g0010	NADPH-dependent thioredoxin reductase A	blanchedalmond	1
47246	MA_916g0010	LETM1 and EF-hand domain-containing mitochondrial	blanchedalmond	1
47457	MA_9208435g0010	ATPase family AAA domain-containing 3-like	blanchedalmond	1
47461	MA_9209925g0010	unknown	blanchedalmond	1
47492	MA_9216541g0010	aspartate--tRNA chloroplastic mitochondrial	blanchedalmond	1
47576	MA_9232738g0010	expansin-A8-like	blanchedalmond	1
47621	MA_92421g0010	phosphoglycerate chloroplastic	blanchedalmond	1
47691	MA_925631g0010	pentatricopeptide repeat-containing At4g39530	blanchedalmond	1
47839	MA_9284841g0010	NPF family transporter	blanchedalmond	1
47939	MA_9304g0020	ethylene-responsive element binding factor	blanchedalmond	1
47972	MA_93105g0010	TPR repeat-containing thioredoxin TTL1-like	blanchedalmond	1
48332	MA_9384351g0010	Rhizopine catabolism mocA	blanchedalmond	1
48411	MA_9400291g0010	40S ribosomal S4-3	blanchedalmond	1
48516	MA_9422184g0010	prohibitin- mitochondrial	blanchedalmond	1
48523	MA_94238g0010	---NA---	blanchedalmond	1
48574	MA_94359g0010	RING-H2 finger ATL72	blanchedalmond	1
48873	MA_948958g0010	probable receptor kinase At1g11050	blanchedalmond	1
49037	MA_9526163g0010	proteasome subunit beta type-3	blanchedalmond	1
49079	MA_9534403g0010	guanine nucleotide-binding subunit beta	blanchedalmond	1
49213	MA_955739g0010	receptor kinase HAIKU2	blanchedalmond	1
49247	MA_9563412g0010	probable LRR receptor-like serine threonine- kinase At3g47570	blanchedalmond	1
49259	MA_956526g0010	probable pectate lyase 8	blanchedalmond	1
49295	MA_9571224g0010	lysosomal Pro-X carboxypeptidase	blanchedalmond	1
49553	MA_960928g0010	blue copper -like	blanchedalmond	1
49673	MA_96512g0020	ethylene-responsive transcription factor RAP2-12-like	blanchedalmond	1
49805	MA_9700299g0010	unknown	blanchedalmond	1
49866	MA_97224g0010	ribosome biogenesis WDR12 homolog	blanchedalmond	1
49887	MA_9728818g0010	ABC transporter G family member 29	blanchedalmond	1
49966	MA_9758274g0010	bifunctional L-3-cyanoalanine synthase cysteine synthase mitochondrial	blanchedalmond	1
50062	MA_9790207g0010	UDP-glycosyltransferase 89B2	blanchedalmond	1
50133	MA_9812198g0010	transcription factor	blanchedalmond	1
50159	MA_9818084g0010	pentatricopeptide repeat-containing At4g02750	blanchedalmond	1
50324	MA_9853612g0010	cinnamoyl- reductase 1-like isoform X2	blanchedalmond	1
50387	MA_9871172g0010	Ribonuclease P component 3	blanchedalmond	1
50500	MA_9901117g0010	unknown	blanchedalmond	1
50511	MA_99037g0010	---NA---	blanchedalmond	1
50515	MA_9905g0010	2-3 ethylene-responsive transcription factor	blanchedalmond	1
50574	MA_99207g0020	aspartate chloroplastic	blanchedalmond	1
50562	MA_9918501g0010	protease Do-like 7 isoform X2	blanchedalmond	1
1591	MA_10201485g0010	---NA---	blanchedalmond	NA
4055	MA_10397774g0030	---NA---	blanchedalmond	NA
11477	MA_10433981g0010	beta-	blanchedalmond	NA
25016	MA_21211g0010	cingulin isoform X1	blanchedalmond	NA
31325	MA_40946g0010	myosin-11 isoform X1	blanchedalmond	NA
33275	MA_4702393g0010	C75A1_PINTA ame: Full=Cytochrome P450 750A1 ame: Full=Cytochrome P450 CYPC	blanchedalmond	NA
38456	MA_6558214g0010	F-box LRR-repeat 15	blanchedalmond	NA
43054	MA_809627g0010	G-type lectin S-receptor-like serine threonine- kinase B120	blanchedalmond	NA

## Sheet: lavenderblush2_df
Column1	Gene	Description	moduleColor	deg_name
20362	MA_158684g0010	Ras-related	lavenderblush2	7.86907892819265e-08
24129	MA_19881g0030	upstream activation factor subunit spp27-like	lavenderblush2	7.62686442545759e-06
29588	MA_3552g0010	2-hydroxymuconate semialdehyde hydrolase	lavenderblush2	7.21561137001091e-05
4758	MA_10426434g0010	cysteine histidine-rich C1 domain	lavenderblush2	7.14593807002843e-11
15216	MA_105022g0010	tubulin-folding cofactor A-like	lavenderblush2	4.50436238050762e-05
29417	MA_349751g0010	---NA---	lavenderblush2	4.43660177392833e-07
35351	MA_53784g0020	unknown	lavenderblush2	4.26890138954494e-06
4207	MA_10425819g0010	beta-glucosidase 4	lavenderblush2	3.80692240795468e-05
25794	MA_23219g0010	cell number regulator 8	lavenderblush2	3.57955341807693e-08
32018	MA_429142g0010	histone acetyltransferase SAGA catalytic subunit PCAF GCN5	lavenderblush2	3.25116845975334e-06
31811	MA_422939g0010	hemiasterlin resistant 1	lavenderblush2	2.42868675283943e-07
35471	MA_542724g0010	transcription elongation factor TFIIS-like	lavenderblush2	2.16990310986001e-05
15261	MA_105452g0010	probable phosphatase 2C 10	lavenderblush2	1.63341247110342e-14
15626	MA_108306g0010	Lipoxygenase domain-containing 1	lavenderblush2	1.5496386699099e-07
42853	MA_8038497g0010	uncharacterized metal-dependent hydrolase isoform X2	lavenderblush2	1.45431846350698e-08
16977	MA_119138g0010	ABC transporter A family member 7-like isoform X1	lavenderblush2	1.43057621050752e-06
40585	MA_73g0010	BSD domain-containing	lavenderblush2	1.2382176041883e-12
43358	MA_8186832g0010	melanoma-associated antigen 8 isoform X1	lavenderblush2	1.05868243199361e-06
18212	MA_130537g0010	casein kinase II subunit beta-4 isoform X1	lavenderblush2	0.9126342453692
19236	MA_139848g0010	thioredoxin H9-like	lavenderblush2	0.865158899827326
16497	MA_115202g0010	growth-regulating factor 9 isoform X1	lavenderblush2	0.841802224163053
19031	MA_138049g0010	histone H2B	lavenderblush2	0.813978290893175
45782	MA_884361g0010	PEP-RELATED DEVELOPMENT ARRESTED chloroplastic	lavenderblush2	0.749479003237351
14084	MA_10436486g0010	unknown	lavenderblush2	0.724677621820599
47132	MA_913739g0010	P-loop containing nucleoside triphosphate hydrolase superfamily	lavenderblush2	0.712910845595452
48896	MA_9494118g0010	transcription initiation factor TFIID subunit 5	lavenderblush2	0.573082884080448
25482	MA_222324g0010	DNA helicase II	lavenderblush2	0.536075429904467
49624	MA_962683g0010	uncharacterized protein LOC110630415	lavenderblush2	0.461836581868378
6606	MA_10428557g0010	P53 and DNA damage-regulated 1	lavenderblush2	0.420591351276316
49362	MA_958112g0020	F-box domain	lavenderblush2	0.387715119088709
13425	MA_10435939g0010	bromodomain testis-specific	lavenderblush2	0.336099477773991
41920	MA_774607g0010	FAR1-RELATED SEQUENCE 3-like isoform X2	lavenderblush2	0.332347343413703
8749	MA_10430978g0010	unknown	lavenderblush2	0.298884198128449
48082	MA_9332669g0010	alcohol dehydrogenase-like 4	lavenderblush2	0.265745624546402
50773	MA_99608g0020	GRAM-containing ABA-responsive	lavenderblush2	0.256911500508209
34685	MA_511365g0010	quinone oxidoreductase PIG3	lavenderblush2	0.227427167732451
9619	MA_10431923g0010	isoflavone reductase	lavenderblush2	0.183442419309884
5564	MA_10427385g0010	GTP-binding BRASSINAZOLE INSENSITIVE PALE GREEN chloroplastic	lavenderblush2	0.176998735487689
50896	MA_9982g0010	unknown	lavenderblush2	0.153822657064909
13556	MA_10436042g0030	monothiol glutaredoxin-S17	lavenderblush2	0.153607520392584
42416	MA_79020g0010	pleiotropic regulatory locus 1	lavenderblush2	0.13486700953603
6479	MA_10428420g0010	unknown	lavenderblush2	0.121146176660695
28664	MA_32563g0010	---NA---	lavenderblush2	0.116291818532159
4290	MA_10425909g0010	E3 ubiquitin- ligase ORTHRUS 2	lavenderblush2	0.106737349671541
8805	MA_10431030g0010	stress-response A B barrel domain-containing UP3-like	lavenderblush2	0.102174004920503
11669	MA_10434194g0010	coiled-coil domain-containing 97	lavenderblush2	0.0894544114087761
13626	MA_10436099g0010	random slug 5-like	lavenderblush2	0.0807376774547053
15662	MA_108598g0010	tetratricopeptide repeat 4 homolog	lavenderblush2	0.0781448907665227
42806	MA_802289g0010	zeaxanthin epoxidase	lavenderblush2	0.0707711745311433
9974	MA_10432312g0010	uncharacterized WD repeat-containing isoform X1	lavenderblush2	0.0590376058535403
46514	MA_9008009g0010	carbonic anhydrase 2-like isoform X2	lavenderblush2	0.0576589515601362
34843	MA_51867g0010	MADS-domain transcription factor dal3 variant 2	lavenderblush2	0.0392156210512552
34350	MA_500429g0010	hypothetical protein TanjilG_25488	lavenderblush2	0.0340470391290765
7037	MA_10429051g0010	glucose-induced degradation 8 homolog isoform X2	lavenderblush2	0.028165133562104
16744	MA_117135g0010	transmembrane 256 homolog	lavenderblush2	0.0230879129749395
23881	MA_1954g0010	eukaryotic initiation factor 4A-11	lavenderblush2	0.0200862064417466
14702	MA_10436976g0010	SKP1-interacting	lavenderblush2	0.0198499143858656
45965	MA_8882769g0010	pollen Ole e 1 allergen and extensin family	lavenderblush2	0.0165686325290198
4478	MA_10426114g0010	probable phosphatase 2C 27	lavenderblush2	0.0113383705950438
36044	MA_56416g0010	probable steroid-binding 3	lavenderblush2	0.00993131582090955
28207	MA_31083g0010	armadillo repeat-containing kinesin 2	lavenderblush2	0.00966200723858889
21281	MA_16875g0010	unknown	lavenderblush2	0.00937473552197526
746	MA_10106734g0010	AUGMIN subunit 1	lavenderblush2	0.00924923532070703
25209	MA_215881g0010	maternal effect embryoarrest 60	lavenderblush2	0.00789700355331383
41294	MA_75417g0010	high mobility group B 1-like isoform X2	lavenderblush2	0.00745202839508475
37530	MA_62101g0010	14-3-3 GF14 iota	lavenderblush2	0.00611217712773899
15706	MA_108957g0010	R3H domain-containing 4	lavenderblush2	0.00575280910154228
27634	MA_29241g0010	autophagy-related 18c-like isoform X1	lavenderblush2	0.00568986388686908
13260	MA_10435814g0020	COMPASS-like H3K4 histone methylase component WDR5A	lavenderblush2	0.00505307534586495
11489	MA_10433991g0020	ring-H2 zinc finger	lavenderblush2	0.00469391787547865
10591	MA_10432994g0010	---NA---	lavenderblush2	0.00352600508558543
44500	MA_852174g0010	histone acetyltransferase gcn5	lavenderblush2	0.00282057012857214
687	MA_101002g0010	hypothetical protein 0_11381_01, partial	lavenderblush2	0.00223353434112398
36436	MA_579296g0010	probable phosphatase 2C 27	lavenderblush2	0.000902475596692218
25529	MA_223569g0010	cell number regulator 8-like	lavenderblush2	0.000833706025765125
4629	MA_10426290g0020	unknown	lavenderblush2	0.000716247389358519
32353	MA_44083g0010	THO complex subunit 4D isoform X1	lavenderblush2	0.000317739657106052
42760	MA_80066g0020	charged multivesicular body 5-like	lavenderblush2	0.000311948765975639
31960	MA_42714g0010	transcription elongation factor TFIIS	lavenderblush2	0.000268218516158987
14423	MA_10436759g0010	transcription factor bHLH140	lavenderblush2	0.000239048819879937
50793	MA_9964470g0010	unknown	lavenderblush2	0.000234665876189669
33383	MA_4731g0010	BAHD acyltransferase DCR	lavenderblush2	0.000128223179694396
12456	MA_10435077g0020	SKP1-interacting	lavenderblush2	0.000127768712273141
233	MA_100349g0010	E3 ubiquitin- ligase SDIR1	lavenderblush2	1
370	MA_10056152g0010	F-box kelch-repeat At1g51550	lavenderblush2	1
373	MA_10056684g0010	ribosome biogenesis NOP53-like	lavenderblush2	1
500	MA_100760g0010	agamous-like MADS-box AGL8 homolog	lavenderblush2	1
593	MA_10089774g0010	---NA---	lavenderblush2	1
656	MA_10097541g0010	---NA---	lavenderblush2	1
850	MA_10120262g0010	unknown	lavenderblush2	1
880	MA_10123530g0010	---NA---	lavenderblush2	1
982	MA_10137667g0010	transferase chloroplastic	lavenderblush2	1
1258	MA_10166571g0010	unknown	lavenderblush2	1
1264	MA_10167208g0010	inositol-pentakisphosphate 2-kinase-like	lavenderblush2	1
1373	MA_10179679g0010	heme-binding 2-like	lavenderblush2	1
1426	MA_10185649g0010	4-sulfomuconolactone hydrolase	lavenderblush2	1
1604	MA_10203515g0010	non-specific phospholipase C1	lavenderblush2	1
1619	MA_10204826g0010	Werner Syndrome-like exonuclease isoform X2	lavenderblush2	1
1633	MA_10205853g0010	Acyl- dependent delta5-desaturase	lavenderblush2	1
1651	MA_10207745g0010	Mitochondrial distribution morphology family 35 apoptosis	lavenderblush2	1
1693	MA_10211525g0010	OBERON 2-like	lavenderblush2	1
1696	MA_10211749g0010	sigma factor	lavenderblush2	1
1802	MA_10222884g0010	centromere V	lavenderblush2	1
1899	MA_10232475g0010	FHA domain-containing FHA2-like	lavenderblush2	1
1942	MA_10237340g0010	unknown	lavenderblush2	1
1977	MA_10241326g0010	DNA damage-inducible 1	lavenderblush2	1
2053	MA_10250077g0010	F-box kelch-repeat At1g51550	lavenderblush2	1
2127	MA_10257038g0010	unknown	lavenderblush2	1
2146	MA_102589g0010	FKBP12-interacting of 37 kDa	lavenderblush2	1
2152	MA_10259610g0010	unknown	lavenderblush2	1
2219	MA_10265443g0010	PREDICTED: uncharacterized protein LOC104415123	lavenderblush2	1
2388	MA_10278819g0010	ubiquitin-conjugating enzyme E2 7	lavenderblush2	1
2463	MA_10284429g0010	endoribonuclease LACTB2-	lavenderblush2	1
2528	MA_10291578g0010	kDa class I heat shock -like	lavenderblush2	1
2551	MA_10293806g0010	serine acetyltransferase 2-like	lavenderblush2	1
2588	MA_10296583g0010	lipase YOR059C	lavenderblush2	1
2780	MA_103104g0010	small heat-shock	lavenderblush2	1
2781	MA_103104g0020	---NA---	lavenderblush2	1
2873	MA_10316948g0010	SCF ubiquitin ligase	lavenderblush2	1
3110	MA_103319g0010	---NA---	lavenderblush2	1
3299	MA_10343337g0020	BTB POZ domain-containing At1g63850-like	lavenderblush2	1
3392	MA_103508g0010	plant cysteine oxidase 2-like isoform X1	lavenderblush2	1
3686	MA_103708g0010	DNA-directed RNA polymerases IV and V subunit 6A-like	lavenderblush2	1
3812	MA_10379814g0010	peptidyl-prolyl cis-trans isomerase NIMA-interacting 4	lavenderblush2	1
3895	MA_10385073g0010	small heat-shock	lavenderblush2	1
3972	MA_103920g0010	tubby-like F-box 5	lavenderblush2	1
4047	MA_103975g0010	L-ascorbate peroxidase peroxisomal	lavenderblush2	1
4205	MA_10425817g0010	unknown	lavenderblush2	1
4239	MA_10425858g0010	probable cyclic nucleotide-gated ion channel chloroplastic isoform X1	lavenderblush2	1
4278	MA_10425897g0010	kDa class I heat shock -like	lavenderblush2	1
4285	MA_10425905g0010	DNA mismatch repair MLH1	lavenderblush2	1
4438	MA_10426077g0010	SWI SNF complex component SNF12 homolog	lavenderblush2	1
4465	MA_10426103g0010	probable phosphatase 2C 76	lavenderblush2	1
4529	MA_10426181g0010	acyl- -binding domain-containing 1-like	lavenderblush2	1
4581	MA_10426246g0010	ATPase family AAA domain-containing 1-like	lavenderblush2	1
4610	MA_10426273g0010	adaptin ear-binding coat-associated 1	lavenderblush2	1
4642	MA_10426303g0010	charged multivesicular body 5-like	lavenderblush2	1
4645	MA_10426306g0010	cysteine mitochondrial	lavenderblush2	1
4754	MA_10426426g0010	unknown	lavenderblush2	1
4779	MA_10426458g0010	RBL isoform X1	lavenderblush2	1
4833	MA_10426532g0010	E3 ubiquitin- ligase SP1	lavenderblush2	1
4840	MA_10426539g0010	double-strand break repair MRE11	lavenderblush2	1
4864	MA_10426563g0010	casparian strip membrane 5	lavenderblush2	1
4892	MA_10426599g0010	amidase 1 isoform X1	lavenderblush2	1
4959	MA_10426672g0010	ubiquitin-conjugating enzyme E2 10	lavenderblush2	1
4987	MA_10426703g0010	universal stress A	lavenderblush2	1
5049	MA_10426778g0010	calcium-dependent kinase 10-like	lavenderblush2	1
5050	MA_10426778g0020	dnaJ homolog subfamily B member 13-like	lavenderblush2	1
5113	MA_10426850g0010	mediator of RNA polymerase II transcription subunit 17-like isoform X2	lavenderblush2	1
5175	MA_10426928g0010	small heat-shock	lavenderblush2	1
5196	MA_10426952g0010	probable E3 ubiquitin- ligase LOG2	lavenderblush2	1
5217	MA_10426986g0010	synaptotagmin-5	lavenderblush2	1
5223	MA_10426991g0010	nuclear poly(A) polymerase 1	lavenderblush2	1
5260	MA_10427035g0010	phenylcoumaran benzylic ether reductase	lavenderblush2	1
5323	MA_10427098g0010	60S ribosomal L44	lavenderblush2	1
5334	MA_10427114g0010	unknown	lavenderblush2	1
5371	MA_10427159g0010	RNA polymerase II subunit B1 CTD phosphatase RPAP2 homolog	lavenderblush2	1
5439	MA_10427237g0010	unknown	lavenderblush2	1
5481	MA_10427286g0010	Mitochondrial inner membrane translocase subunit Tim17 Tim22 Tim23 peroxisomal PMP24	lavenderblush2	1
5648	MA_10427473g0010	enhancer of rudimentary homolog	lavenderblush2	1
5743	MA_10427579g0010	puromycin-sensitive aminopeptidase isoform X1	lavenderblush2	1
5899	MA_10427752g0010	stress-response A B barrel domain-containing HS1	lavenderblush2	1
5911	MA_10427772g0010	phosphoglucan phosphatase chloroplastic isoform X1	lavenderblush2	1
5955	MA_10427816g0010	squalene monooxygenase-like	lavenderblush2	1
5973	MA_10427835g0010	BASIC PENTACYSTEINE6-like	lavenderblush2	1
5991	MA_10427857g0010	Octanoyltransferase	lavenderblush2	1
6022	MA_10427887g0010	Ribosomal L18a	lavenderblush2	1
6156	MA_10428035g0020	ubiquitin-associated (UBA) TS-N domain-containing	lavenderblush2	1
6394	MA_10428326g0010	dynamin-related 3A-like	lavenderblush2	1
6395	MA_10428327g0010	hemK methyltransferase family member 2	lavenderblush2	1
6453	MA_10428389g0010	serine threonine- kinase chloroplastic	lavenderblush2	1
6477	MA_10428418g0010	splicing factor U2AF-associated 2 isoform X1	lavenderblush2	1
6493	MA_10428433g0020	coiled-coil domain-containing R3HCC1L	lavenderblush2	1
6510	MA_10428449g0010	DNA-directed RNA polymerase subunit beta	lavenderblush2	1
6511	MA_10428450g0010	geranylgeranyl transferase type-2 subunit alpha 1	lavenderblush2	1
6582	MA_10428532g0010	LST8 homolog	lavenderblush2	1
6612	MA_10428563g0020	double-stranded RNA-binding 2-like	lavenderblush2	1
6652	MA_10428611g0010	bifunctional UDP-glucose 4-epimerase and UDP-xylose 4-epimerase 1	lavenderblush2	1
6655	MA_10428615g0010	hypersensitive-induced response 2	lavenderblush2	1
6665	MA_10428623g0010	high mobility group B 15 isoform X1	lavenderblush2	1
6707	MA_10428679g0010	acyl- --sterol O-acyltransferase 1-like	lavenderblush2	1
6727	MA_10428701g0010	LSM12 homolog	lavenderblush2	1
6805	MA_10428787g0010	---NA---	lavenderblush2	1
6828	MA_10428820g0010	THUMP domain-containing 1 homolog	lavenderblush2	1
6896	MA_10428900g0010	DNA topoisomerase 3-beta isoform X1	lavenderblush2	1
6966	MA_10428975g0010	calmodulin-binding transcription activator 4-like	lavenderblush2	1
7045	MA_10429055g0010	Small heat shock C2	lavenderblush2	1
7198	MA_10429225g0010	ABC transporter I family member 1	lavenderblush2	1
7237	MA_10429275g0010	THO complex subunit 6	lavenderblush2	1
7328	MA_10429379g0010	vacuolar sorting-associated 24 homolog 1-like	lavenderblush2	1
7355	MA_10429420g0010	peroxisomal membrane 13	lavenderblush2	1
7423	MA_10429498g0010	probable carbohydrate esterase At4g34215	lavenderblush2	1
7465	MA_10429553g0010	polyadenylate-binding -interacting 7	lavenderblush2	1
7541	MA_10429644g0010	unknown	lavenderblush2	1
7614	MA_10429725g0010	lon protease 2-like	lavenderblush2	1
7627	MA_10429739g0010	unknown	lavenderblush2	1
7633	MA_10429750g0010	plant U-box	lavenderblush2	1
7697	MA_10429819g0010	ATP-dependent Clp protease proteolytic subunit-related chloroplastic	lavenderblush2	1
7698	MA_10429819g0020	ATP-dependent Clp protease proteolytic subunit-related chloroplastic	lavenderblush2	1
7713	MA_10429836g0020	unknown	lavenderblush2	1
7795	MA_10429924g0030	zf-ribbon_3 domain-containing	lavenderblush2	1
7799	MA_10429928g0010	universal stress PHOS32	lavenderblush2	1
7848	MA_10429977g0010	dna polymerase zeta processivity subunit	lavenderblush2	1
7853	MA_10429986g0010	E3 ubiquitin- ligase SPL2	lavenderblush2	1
7858	MA_10429993g0010	tyrosine decarboxylase 1	lavenderblush2	1
7915	MA_10430059g0010	isoamylase chloroplastic isoform X1	lavenderblush2	1
8018	MA_10430175g0010	mediator of RNA polymerase II transcription subunit 23	lavenderblush2	1
8026	MA_10430187g0010	DUF2301 domain-containing	lavenderblush2	1
8065	MA_10430229g0010	probable serine threonine- kinase WNK11 isoform X2	lavenderblush2	1
8124	MA_10430298g0010	glucose-induced degradation 8 homolog	lavenderblush2	1
8131	MA_10430305g0010	probable 2-oxoglutarate-dependent dioxygenase At3g49630	lavenderblush2	1
8141	MA_10430316g0020	---NA---	lavenderblush2	1
8167	MA_10430344g0010	S-formylglutathione hydrolase	lavenderblush2	1
8182	MA_10430358g0020	DEAD-box ATP-dependent RNA helicase 20-like isoform X1	lavenderblush2	1
8296	MA_10430475g0020	CHROMATIN REMODELING 20	lavenderblush2	1
8426	MA_10430621g0010	unknown	lavenderblush2	1
8436	MA_10430632g0010	ABHD17B	lavenderblush2	1
8523	MA_10430732g0010	unknown	lavenderblush2	1
8546	MA_10430761g0010	DNA repair helicase XPD	lavenderblush2	1
8549	MA_10430766g0010	syntaxin-71-like	lavenderblush2	1
8671	MA_10430891g0010	zinc finger CONSTANS-LIKE 11	lavenderblush2	1
8742	MA_10430973g0010	ADP-ribosylation factor GTPase-activating AGD12-like	lavenderblush2	1
8775	MA_10430998g0010	threonine aspartase isoform X1	lavenderblush2	1
8888	MA_10431122g0020	uncharacterized protein LOC18429554	lavenderblush2	1
8930	MA_10431164g0010	amidase 1 isoform X2	lavenderblush2	1
8979	MA_10431226g0020	isoamylase chloroplastic	lavenderblush2	1
8999	MA_10431241g0010	30S ribosomal chloroplastic	lavenderblush2	1
9025	MA_10431272g0010	hemerythrin class glutathione S-transferase	lavenderblush2	1
9071	MA_10431316g0010	REF SRPP At3g05500	lavenderblush2	1
9107	MA_10431355g0010	golgin subfamily A member 2 isoform X1	lavenderblush2	1
9136	MA_10431381g0010	---NA---	lavenderblush2	1
9157	MA_10431397g0020	unknown	lavenderblush2	1
9177	MA_10431428g0010	vacuolar -sorting-associated 37 homolog 1-like	lavenderblush2	1
9195	MA_10431453g0010	alpha-glucosidase 2-like isoform X3	lavenderblush2	1
9236	MA_10431502g0010	---NA---	lavenderblush2	1
9334	MA_10431598g0010	ATP-citrate synthase alpha chain 2	lavenderblush2	1
9339	MA_10431601g0020	DUF4057 domain-containing	lavenderblush2	1
9341	MA_10431603g0010	probable calcium-binding CML20	lavenderblush2	1
9492	MA_10431767g0010	---NA---	lavenderblush2	1
9551	MA_10431839g0010	peptidyl-tRNA hydrolase PTRHD1	lavenderblush2	1
9642	MA_10431946g0030	potassium transporter 26-like	lavenderblush2	1
9643	MA_10431947g0010	ubiquitin-conjugating enzyme E2 variant 1D	lavenderblush2	1
9651	MA_10431957g0010	methionine aminopeptidase chloroplastic mitochondrial	lavenderblush2	1
9863	MA_10432188g0010	coiled-coil domain-containing 12	lavenderblush2	1
9873	MA_10432198g0010	NUCLEAR FUSION DEFECTIVE 4-like	lavenderblush2	1
9924	MA_10432253g0010	L-type lectin-domain containing receptor kinase -like	lavenderblush2	1
9956	MA_10432288g0010	TIP41 isoform X2	lavenderblush2	1
10041	MA_10432376g0020	universal stress A	lavenderblush2	1
10104	MA_10432444g0010	---NA---	lavenderblush2	1
10202	MA_10432550g0010	unknown	lavenderblush2	1
10228	MA_10432583g0010	Glyoxalase-like domain	lavenderblush2	1
10344	MA_10432707g0010	DEAD-box ATP-dependent RNA helicase 46	lavenderblush2	1
10413	MA_10432783g0020	glycine-rich cell wall structural 1	lavenderblush2	1
10418	MA_10432788g0010	kDa class I heat shock -like	lavenderblush2	1
10430	MA_10432805g0010	2-oxoglutarate-dependent dioxygenase DIN11	lavenderblush2	1
10451	MA_10432836g0010	probable mitochondrial import inner membrane translocase subunit TIM21	lavenderblush2	1
10469	MA_10432860g0010	Rubredoxin-like superfamily	lavenderblush2	1
10479	MA_10432866g0010	LSM12 homolog	lavenderblush2	1
10486	MA_10432871g0010	F-box LRR-repeat 15	lavenderblush2	1
10518	MA_10432910g0010	sirohydrochlorin ferrochelatase-like isoform X1	lavenderblush2	1
10581	MA_10432984g0010	RNA polymerase II transcriptional coactivator KELP	lavenderblush2	1
10599	MA_10433001g0010	bax inhibitor 1-like	lavenderblush2	1
10714	MA_10433122g0010	ankyrin repeat domain-containing 13B	lavenderblush2	1
10806	MA_10433219g0010	D-tagatose-1,6-bisphosphate aldolase subunit kbaZ	lavenderblush2	1
10812	MA_10433228g0010	PAX3- and PAX7-binding 1	lavenderblush2	1
10907	MA_10433340g0010	calcineurin B	lavenderblush2	1
10931	MA_10433370g0010	DNA mismatch repair MSH6	lavenderblush2	1
11054	MA_10433493g0010	nascent polypeptide-associated complex subunit beta-like isoform X1	lavenderblush2	1
11124	MA_10433575g0020	F-box SKIP8	lavenderblush2	1
11126	MA_10433576g0020	Ca2+-activated K+ channel alpha subunit	lavenderblush2	1
11134	MA_10433588g0020	NA	lavenderblush2	1
11216	MA_10433698g0010	ubiquitin-conjugating enzyme E2 11-like	lavenderblush2	1
11259	MA_10433736g0010	golgin subfamily A member 5	lavenderblush2	1
11264	MA_10433742g0010	splicing factor U2af small subunit B-like	lavenderblush2	1
11292	MA_10433775g0010	unknown	lavenderblush2	1
11395	MA_10433890g0010	DNA polymerase epsilon subunit 3	lavenderblush2	1
11412	MA_10433906g0010	flowering locus K homology domain isoform X1	lavenderblush2	1
11473	MA_10433971g0010	-L-isoaspartate O-methyltransferase-like isoform X2	lavenderblush2	1
11528	MA_10434030g0010	heat shock 83	lavenderblush2	1
11745	MA_10434265g0030	beta-glucuronosyltransferase 14A-like	lavenderblush2	1
11772	MA_10434292g0010	serine threonine- phosphatase PP1-like	lavenderblush2	1
11778	MA_10434301g0010	purple acid phosphatase 22-like	lavenderblush2	1
11936	MA_10434470g0010	mitogen-activated kinase kinase kinase NPK1 isoform X1	lavenderblush2	1
11979	MA_10434526g0010	peroxisomal membrane 11C-like	lavenderblush2	1
11994	MA_10434549g0010	NEDD8-activating enzyme E1 catalytic subunit	lavenderblush2	1
12179	MA_10434773g0020	kelch motif family	lavenderblush2	1
12240	MA_10434839g0010	unknown	lavenderblush2	1
12241	MA_10434839g0020	unknown	lavenderblush2	1
12408	MA_10435030g0010	serine threonine- kinase EDR1	lavenderblush2	1
12434	MA_10435056g0020	homoserine kinase	lavenderblush2	1
12618	MA_10435268g0010	---NA---	lavenderblush2	1
12681	MA_10435332g0010	unknown	lavenderblush2	1
12682	MA_10435332g0020	unknown	lavenderblush2	1
12696	MA_10435347g0010	probable inactive dual specificity phosphatase-like At4g18593	lavenderblush2	1
12724	MA_10435383g0010	probable plastid-lipid-associated chloroplastic isoform X1	lavenderblush2	1
12730	MA_10435390g0010	universal stress A	lavenderblush2	1
12745	MA_10435407g0010	eukaryotic translation initiation factor 4E-1	lavenderblush2	1
12750	MA_10435414g0010	probable phosphatase 2C 11	lavenderblush2	1
12830	MA_10435471g0020	cytochrome P450 734A1-like	lavenderblush2	1
12884	MA_10435506g0010	endonuclease V isoform X2	lavenderblush2	1
12923	MA_10435541g0010	mitochondrial inner membrane protease subunit 2-like	lavenderblush2	1
12937	MA_10435551g0010	-like superfamily	lavenderblush2	1
13027	MA_10435627g0010	choline-phosphate cytidylyltransferase 2-like	lavenderblush2	1
13050	MA_10435647g0010	Cytochrome c oxidase subunit Vib family	lavenderblush2	1
13115	MA_10435703g0010	chlorophyll a-b binding of LHCII type 1	lavenderblush2	1
13126	MA_10435710g0010	PREDICTED: uncharacterized protein LOC104589156 isoform X1	lavenderblush2	1
13130	MA_10435714g0010	NRT1 PTR FAMILY	lavenderblush2	1
13197	MA_10435765g0010	pentatricopeptide repeat-containing mitochondrial-like isoform X1	lavenderblush2	1
13230	MA_10435792g0010	---NA---	lavenderblush2	1
13350	MA_10435885g0010	vesicle transport v-SNARE 13-like	lavenderblush2	1
13418	MA_10435932g0010	carotenoid 9,10(9 ,10 )-cleavage dioxygenase 1	lavenderblush2	1
13421	MA_10435935g0010	peroxisome biogenesis 1 isoform X2	lavenderblush2	1
13548	MA_10436033g0010	heat shock 70 kDa 8	lavenderblush2	1
13570	MA_10436055g0020	DNA repair helicase XPB1	lavenderblush2	1
13575	MA_10436060g0020	PLANT CADMIUM RESISTANCE 2-like	lavenderblush2	1
13580	MA_10436066g0020	desumoylating isopeptidase 1	lavenderblush2	1
13581	MA_10436067g0010	AUGMIN subunit 1	lavenderblush2	1
13614	MA_10436090g0010	universal stress A	lavenderblush2	1
13691	MA_10436153g0010	Mal d 1-associated	lavenderblush2	1
13693	MA_10436155g0020	zinc finger 830	lavenderblush2	1
13702	MA_10436162g0020	sugar transporter ERD6-like 6	lavenderblush2	1
13728	MA_10436186g0010	ferrochelatase- chloroplastic-like	lavenderblush2	1
13763	MA_10436211g0010	kDa class III heat shock	lavenderblush2	1
13889	MA_10436320g0010	poly(ADP-ribose) glycohydrolase 1	lavenderblush2	1
14082	MA_10436482g0010	dirigent 17-like	lavenderblush2	1
14115	MA_10436511g0010	lactoylglutathione lyase	lavenderblush2	1
14148	MA_10436534g0010	Sn1-specific diacylglycerol lipase alpha	lavenderblush2	1
14166	MA_10436546g0010	Ankyrin repeat domain-containing 2	lavenderblush2	1
14250	MA_10436607g0010	RWD domain-containing 4	lavenderblush2	1
14324	MA_10436670g0010	---NA---	lavenderblush2	1
14368	MA_10436711g0010	GEM 1	lavenderblush2	1
14434	MA_10436769g0010	RWD domain-containing 2A isoform X2	lavenderblush2	1
14728	MA_10436992g0010	FH interacting FIP2 isoform X1	lavenderblush2	1
14739	MA_10436999g0010	unknown	lavenderblush2	1
14768	MA_10437021g0010	probable lactoylglutathione chloroplastic	lavenderblush2	1
14775	MA_10437027g0010	ABC transporter F family member 5	lavenderblush2	1
14784	MA_10437032g0010	copper chaperone for superoxide chloroplastic cytosolic	lavenderblush2	1
14869	MA_10437091g0010	eukaryotic initiation factor 4A-III-A isoform X1	lavenderblush2	1
14875	MA_10437095g0010	CHAPERONE-LIKE PROTEIN OF chloroplastic	lavenderblush2	1
14934	MA_10437140g0010	hypothetical protein GLYMA_03G172000	lavenderblush2	1
14994	MA_10437180g0010	deoxyhypusine hydroxylase	lavenderblush2	1
15122	MA_10437265g0020	universal stress A	lavenderblush2	1
15191	MA_104806g0010	kDa class I heat shock -like	lavenderblush2	1
15202	MA_104872g0010	hypothetical protein AXG93_1630s1190	lavenderblush2	1
15499	MA_10735g0010	proteasome assembly chaperone 2	lavenderblush2	1
15637	MA_108407g0010	probable ubiquitin-like-specific protease 2A isoform X1	lavenderblush2	1
15665	MA_10861g0010	heat shock 83	lavenderblush2	1
15726	MA_109110g0010	glucose-induced degradation 8 homolog	lavenderblush2	1
15902	MA_110853g0010	DEAD-box ATP-dependent RNA helicase 35	lavenderblush2	1
15954	MA_111254g0010	probable bifunctional methylthioribulose-1-phosphate dehydratase enolase-phosphatase E1 1	lavenderblush2	1
15985	MA_11146g0010	unknown	lavenderblush2	1
16006	MA_111607g0010	unknown	lavenderblush2	1
16093	MA_112226g0010	zinc finger CCCH domain-containing 22	lavenderblush2	1
16135	MA_112570g0010	Tetratricopeptide repeat-containing domain	lavenderblush2	1
16175	MA_112839g0010	dnaJ homolog subfamily C member 28	lavenderblush2	1
16179	MA_11286g0010	---NA---	lavenderblush2	1
16194	MA_112930g0010	ankyrin repeat and zinc finger domain-containing 1	lavenderblush2	1
16201	MA_1129946g0010	BTB POZ domain-containing At3g05675-like	lavenderblush2	1
16360	MA_114154g0010	unknown	lavenderblush2	1
16498	MA_115208g0010	LST8 homolog isoform X2	lavenderblush2	1
16507	MA_115283g0010	NA	lavenderblush2	1
16554	MA_11554g0010	F-box cyclin	lavenderblush2	1
16628	MA_11618g0010	unknown	lavenderblush2	1
16777	MA_117445g0010	cathepsin B-like	lavenderblush2	1
16878	MA_118342g0010	dormancy auxin associated	lavenderblush2	1
16890	MA_118465g0010	hypothetical protein AMTR_s00002p00236960	lavenderblush2	1
16924	MA_118719g0010	stress enhanced chloroplastic	lavenderblush2	1
16934	MA_118815g0010	pyruvate dehydrogenase E1 component subunit beta- chloroplastic-like	lavenderblush2	1
16965	MA_119038g0010	unknown	lavenderblush2	1
17095	MA_120172g0010	Splicing factor 3B subunit 5 RDS3 complex subunit 10	lavenderblush2	1
17321	MA_122091g0010	gibberellic acid methyltransferase 2	lavenderblush2	1
17352	MA_122418g0010	FAM32A-like isoform X1	lavenderblush2	1
17355	MA_122460g0010	Beta-xylosidase alpha-L-arabinofuranosidase 2	lavenderblush2	1
17424	MA_123198g0010	UDP-N-acetylglucosamine transferase subunit ALG13 homolog	lavenderblush2	1
17442	MA_123309g0010	CCG-binding 1	lavenderblush2	1
17484	MA_123750g0010	serine threonine- phosphatase 6 regulatory subunit 3	lavenderblush2	1
17520	MA_124088g0010	pre-mRNA-splicing factor 38	lavenderblush2	1
17543	MA_124436g0010	acid phosphatase 1-like	lavenderblush2	1
17595	MA_124843g0010	germinal center kinase 1 isoform X1	lavenderblush2	1
17655	MA_125366g0010	---NA---	lavenderblush2	1
17771	MA_126339g0010	YIPF5 homolog	lavenderblush2	1
17787	MA_126451g0010	unknown	lavenderblush2	1
17875	MA_12739g0010	ADP-ribosylation factor GTPase-activating AGD3	lavenderblush2	1
17903	MA_127638g0010	1-phosphatidylinositol 3-phosphate 5-kinase	lavenderblush2	1
17949	MA_12791g0010	serine threonine- phosphatase 2A activator	lavenderblush2	1
17995	MA_128420g0010	Anthranilate phosphoribosyltransferase	lavenderblush2	1
18011	MA_128611g0010	probable serine threonine- kinase At4g35230	lavenderblush2	1
18076	MA_129306g0010	RING-H2 finger ATL74-like	lavenderblush2	1
18082	MA_129330g0010	PXR1 isoform X3	lavenderblush2	1
18123	MA_129725g0010	ethanolamine-phosphate cytidylyltransferase	lavenderblush2	1
18126	MA_129749g0010	---NA---	lavenderblush2	1
18149	MA_129930g0010	Fructose-bisphosphate aldolase	lavenderblush2	1
18190	MA_130303g0010	ribonuclease P subunit p25	lavenderblush2	1
18223	MA_130652g0010	ubiquitin-conjugating enzyme E2 34-like	lavenderblush2	1
18225	MA_130673g0010	low-temperature-induced cysteine ase-like	lavenderblush2	1
18239	MA_13077g0010	zinc finger matrin-type 2	lavenderblush2	1
18272	MA_131015g0010	Rab	lavenderblush2	1
18285	MA_131181g0010	DNA-directed RNA polymerases IV and V subunit 6A-like	lavenderblush2	1
18502	MA_13321g0020	unknown	lavenderblush2	1
18578	MA_13397g0020	probable E3 ubiquitin- ligase RHY1A	lavenderblush2	1
18667	MA_134857g0010	calponin homology domain-containing DDB_G0272472	lavenderblush2	1
18817	MA_136233g0010	hydroxyethylthiazole kinase	lavenderblush2	1
18861	MA_136569g0010	endo-1,3 1,4-beta-D-glucanase-like isoform X2	lavenderblush2	1
18880	MA_136805g0010	F-box LRR-repeat 14	lavenderblush2	1
18917	MA_137111g0010	yippee-like At5g53940	lavenderblush2	1
18964	MA_137467g0010	F-box domain	lavenderblush2	1
19042	MA_138136g0010	probable serine threonine- kinase At5g41260	lavenderblush2	1
19068	MA_13833g0010	unknown	lavenderblush2	1
19083	MA_13847g0010	chloroplastic	lavenderblush2	1
19202	MA_139546g0010	CWF19 2	lavenderblush2	1
19217	MA_139714g0010	nucleolin 1-like	lavenderblush2	1
19230	MA_139811g0010	-ribulosamine 3- chloroplastic	lavenderblush2	1
19242	MA_139907g0010	ferritin- chloroplastic	lavenderblush2	1
19255	MA_140044g0010	---NA---	lavenderblush2	1
19297	MA_140338g0010	unknown	lavenderblush2	1
19409	MA_141147g0010	DEHYDRATION-INDUCED 19 isoform X2	lavenderblush2	1
19472	MA_141826g0010	5 -nucleotidase surE	lavenderblush2	1
19523	MA_14261g0010	---NA---	lavenderblush2	1
19636	MA_14527g0010	---NA---	lavenderblush2	1
19664	MA_145724g0010	NA	lavenderblush2	1
19763	MA_1478g0030	Heat shock 83	lavenderblush2	1
19807	MA_14898g0010	two-pore potassium channel 3-like isoform X2	lavenderblush2	1
19832	MA_14942g0010	ultraviolet-B receptor UVR8 isoform X1	lavenderblush2	1
19834	MA_149465g0010	unknown	lavenderblush2	1
19895	MA_15067g0020	UPF0678 fatty acid-binding At1g79260	lavenderblush2	1
19920	MA_15119g0010	UTP:RNA uridylyltransferase 1	lavenderblush2	1
19961	MA_15211g0010	calmodulin	lavenderblush2	1
20017	MA_15320g0020	---NA---	lavenderblush2	1
20278	MA_158054g0010	inactive beta-amylase chloroplastic isoform X2	lavenderblush2	1
20297	MA_1582024g0010	unknown	lavenderblush2	1
20313	MA_158316g0010	probable calcium-binding CML13	lavenderblush2	1
20558	MA_16089g0010	ubiquitin-conjugating enzyme E2 2	lavenderblush2	1
20619	MA_161463g0020	E3 ubiquitin- ligase SINAT2	lavenderblush2	1
20649	MA_161784g0010	transcription initiation factor TFIID subunit 4b isoform X1	lavenderblush2	1
20730	MA_16271g0010	hypothetical protein 0_8187_02, partial	lavenderblush2	1
20850	MA_164028g0010	unknown	lavenderblush2	1
21025	MA_165875g0010	glucose-induced degradation 4 homolog	lavenderblush2	1
21094	MA_166667g0010	CBL-interacting kinase 5	lavenderblush2	1
21243	MA_16831g0010	KH domain-containing At1g09660 At1g09670 isoform X1	lavenderblush2	1
21266	MA_1685967g0010	unknown	lavenderblush2	1
21268	MA_16860g0010	probable flavin-containing monooxygenase 1	lavenderblush2	1
21304	MA_16898g0020	rhomboid mitochondrial	lavenderblush2	1
21379	MA_169682g0010	unknown	lavenderblush2	1
21511	MA_170868g0010	carbonyl reductase [NADPH] 1-like	lavenderblush2	1
21547	MA_17128g0010	unknown	lavenderblush2	1
21767	MA_173450g0010	---NA---	lavenderblush2	1
21845	MA_174190g0010	multiple organellar RNA editing factor chloroplastic	lavenderblush2	1
21852	MA_174257g0010	methyltransferase 1	lavenderblush2	1
21895	MA_174654g0010	peptide chain release factor chloroplastic isoform X2	lavenderblush2	1
21908	MA_17477g0010	---NA---	lavenderblush2	1
21916	MA_17488g0010	---NA---	lavenderblush2	1
21927	MA_1750g0010	NAD-dependent epimerase dehydratase	lavenderblush2	1
21958	MA_17525g0010	Hop-interacting THI120	lavenderblush2	1
21997	MA_175572g0010	peptidyl-tRNA mitochondrial-like	lavenderblush2	1
22005	MA_175640g0010	RNA pseudouridine synthase mitochondrial	lavenderblush2	1
22087	MA_176321g0010	PHD finger ING2	lavenderblush2	1
22158	MA_177060g0010	---NA---	lavenderblush2	1
22219	MA_177545g0010	Peptidyl-prolyl cis-trans isomerase CYP40	lavenderblush2	1
22226	MA_17760g0010	GBF-interacting 1-like isoform X1	lavenderblush2	1
22379	MA_178902g0010	unknown	lavenderblush2	1
22459	MA_1796g0010	endoplasmic reticulum oxidoreductin-1	lavenderblush2	1
22494	MA_179977g0010	serine protease chloroplastic-like	lavenderblush2	1
22499	MA_18002g0010	BEL1-like homeodomain 1	lavenderblush2	1
22541	MA_180335g0010	---NA---	lavenderblush2	1
22641	MA_181281g0010	unknown	lavenderblush2	1
22694	MA_18169g0010	PREDICTED: uncharacterized protein LOC105764835	lavenderblush2	1
22697	MA_181723g0010	ACT domain-containing ACR12	lavenderblush2	1
22786	MA_18253g0010	TOM1 2	lavenderblush2	1
22877	MA_183150g0010	autophagy-related 13b	lavenderblush2	1
22882	MA_183160g0020	unknown	lavenderblush2	1
22918	MA_18343g0010	unknown	lavenderblush2	1
22940	MA_183668g0010	metallothionein	lavenderblush2	1
22976	MA_183976g0010	UPF0160 -like	lavenderblush2	1
22986	MA_18402g0010	translation initiation factor IF-3	lavenderblush2	1
23091	MA_184966g0010	mitochondrial substrate carrier family C	lavenderblush2	1
23243	MA_186324g0010	centromere O isoform X2	lavenderblush2	1
23248	MA_186354g0020	F-box At5g39250-like	lavenderblush2	1
23349	MA_187622g0010	dnaJ homolog subfamily C member 17	lavenderblush2	1
23364	MA_18794g0010	aldose 1-epimerase	lavenderblush2	1
23414	MA_18871g0020	trihelix transcription factor ASR3-like	lavenderblush2	1
23421	MA_188825g0010	---NA---	lavenderblush2	1
23459	MA_18942g0010	MADS-box transcription factor 23-like	lavenderblush2	1
23486	MA_189716g0010	probable carboxylesterase 11	lavenderblush2	1
23493	MA_1898g0010	U-box domain-containing 62	lavenderblush2	1
23505	MA_189927g0010	probable phosphatase 2C 60	lavenderblush2	1
23738	MA_193136g0010	SDE2 homolog	lavenderblush2	1
23839	MA_194786g0010	probable ubiquitin-conjugating enzyme E2 18	lavenderblush2	1
23855	MA_194998g0010	geranylgeranyl pyrophosphate chloroplastic-like	lavenderblush2	1
23962	MA_19634g0010	ABSCISIC ACID-INSENSITIVE 5 2 isoform X2	lavenderblush2	1
24002	MA_19691g0010	red chlorophyll catabolite reductase	lavenderblush2	1
24070	MA_198018g0010	---NA---	lavenderblush2	1
24096	MA_19847g0010	Werner Syndrome-like exonuclease isoform X1	lavenderblush2	1
24237	MA_200337g0010	WD repeat-containing 91 homolog isoform X1	lavenderblush2	1
24380	MA_20242g0010	probable L-ascorbate peroxidase 4	lavenderblush2	1
24435	MA_202939g0010	---NA---	lavenderblush2	1
24447	MA_20310g0010	prefoldin subunit 1	lavenderblush2	1
24552	MA_20436g0010	WAS family homolog 1	lavenderblush2	1
24577	MA_20469g0010	unknown	lavenderblush2	1
24617	MA_20521g0010	hypothetical protein M901_0955, partial	lavenderblush2	1
24636	MA_20537g0010	squamosa promoter-binding 8	lavenderblush2	1
24652	MA_20554g0010	sm LSM36B	lavenderblush2	1
24701	MA_20595g0010	DNA-binding DDB_G0278111	lavenderblush2	1
24780	MA_207140g0010	probable ubiquitin-conjugating enzyme E2 18	lavenderblush2	1
24900	MA_209629g0010	transcription initiation factor IIF subunit alpha	lavenderblush2	1
25074	MA_2133139g0010	actin	lavenderblush2	1
25508	MA_223085g0010	kDa class I heat shock -like	lavenderblush2	1
25654	MA_2275g0010	carboxypeptidase SOL1 isoform X1	lavenderblush2	1
25679	MA_2284g0010	probable S-acyltransferase 7	lavenderblush2	1
25840	MA_23368g0010	REF SRPP At3g05500	lavenderblush2	1
25843	MA_23378g0010	DNA-directed RNA polymerase II subunit 4	lavenderblush2	1
25850	MA_233997g0010	unknown	lavenderblush2	1
25876	MA_234923g0010	---NA---	lavenderblush2	1
25962	MA_238038g0010	unknown	lavenderblush2	1
26037	MA_2409g0010	unknown	lavenderblush2	1
26093	MA_24226g0010	fruit SANT MYB Binding 1 isoform X1	lavenderblush2	1
26106	MA_2426377g0010	acetyl- carboxylase beta subunit (chloroplast)	lavenderblush2	1
26132	MA_243667g0010	U-box domain-containing 35-like	lavenderblush2	1
26138	MA_244062g0010	DNA mismatch repair MLH1 isoform X3	lavenderblush2	1
26161	MA_24477g0010	ADP-ribosylation factor 2	lavenderblush2	1
26169	MA_245048g0010	phloem	lavenderblush2	1
26210	MA_24597g0010	pleckstrin-like (PH) domain	lavenderblush2	1
26230	MA_24653g0010	universal stress PHOS34	lavenderblush2	1
26269	MA_24774g0010	kDa class I heat shock	lavenderblush2	1
26287	MA_248329g0010	Werner Syndrome-like exonuclease	lavenderblush2	1
26314	MA_2491g0010	---NA---	lavenderblush2	1
26353	MA_250925g0010	phytochromobilin:ferredoxin chloroplastic	lavenderblush2	1
26371	MA_25157g0020	KH domain-containing At5g56140 isoform X2	lavenderblush2	1
26401	MA_25230g0020	BSD domain-containing 1-like	lavenderblush2	1
26425	MA_252926g0010	probable tRNA N6-adenosine threonylcarbamoyltransferase	lavenderblush2	1
26430	MA_25307g0030	unknown	lavenderblush2	1
26435	MA_25311g0010	unknown	lavenderblush2	1
26556	MA_257268g0010	---NA---	lavenderblush2	1
26620	MA_259130g0010	polycomb group EMBRYONIC FLOWER 2 isoform X1	lavenderblush2	1
26640	MA_259842g0010	histone	lavenderblush2	1
26831	MA_26575g0010	biotin-- ligase 2-like	lavenderblush2	1
26909	MA_26842g0010	dormancy auxin associated	lavenderblush2	1
26925	MA_269071g0010	peptidyl-prolyl cis-trans isomerase CYP57	lavenderblush2	1
27049	MA_27336g0010	AUGMIN subunit 3 isoform X1	lavenderblush2	1
27341	MA_28251g0010	unknown	lavenderblush2	1
27447	MA_28618g0010	histone H4	lavenderblush2	1
27602	MA_29137g0010	ATP-binding cassette	lavenderblush2	1
27638	MA_2925g0010	proline iminopeptidase	lavenderblush2	1
27757	MA_296456g0010	WD-40 repeat-containing MSI4	lavenderblush2	1
27760	MA_296526g0010	---NA---	lavenderblush2	1
27780	MA_29724g0010	TBC1 domain family member 13	lavenderblush2	1
27844	MA_29913g0010	heat stress transcription factor A-2b-like	lavenderblush2	1
27896	MA_30078g0010	F-box SKIP1	lavenderblush2	1
27911	MA_30136g0010	unknown	lavenderblush2	1
27998	MA_304067g0010	F-box SKIP24	lavenderblush2	1
28089	MA_306941g0010	IMP-specific 5-nucleotidase	lavenderblush2	1
28095	MA_307089g0010	SEC12 2	lavenderblush2	1
28122	MA_3081g0010	small heat-shock	lavenderblush2	1
28161	MA_309480g0010	cleavage stimulation factor subunit 50 isoform X2	lavenderblush2	1
28171	MA_30992g0010	prefoldin subunit 6-like	lavenderblush2	1
28222	MA_31136g0010	unknown	lavenderblush2	1
28256	MA_3123392g0010	unknown	lavenderblush2	1
28318	MA_314050g0010	E3 ubiquitin- ligase RNF14	lavenderblush2	1
28372	MA_315961g0010	UPF0301 Cpha266_0885	lavenderblush2	1
28380	MA_316038g0010	---NA---	lavenderblush2	1
28509	MA_320558g0010	disease resistance RGA3 isoform X2	lavenderblush2	1
28528	MA_321311g0010	unknown	lavenderblush2	1
28685	MA_326239g0010	abscisic acid receptor PYL8-like	lavenderblush2	1
28713	MA_326993g0010	---NA---	lavenderblush2	1
28722	MA_327391g0010	probable phosphatase 2C 10	lavenderblush2	1
28723	MA_32740g0010	unknown	lavenderblush2	1
28726	MA_327524g0010	chaperone 1	lavenderblush2	1
28775	MA_32902g0010	shugoshin-1-like isoform X2	lavenderblush2	1
28869	MA_331950g0010	probable proteasome inhibitor	lavenderblush2	1
28900	MA_333124g0010	---NA---	lavenderblush2	1
28929	MA_333998g0010	---NA---	lavenderblush2	1
29096	MA_3393g0010	chaperone dnaJ 10	lavenderblush2	1
29189	MA_342176g0010	BTB POZ domain-containing At1g21780	lavenderblush2	1
29203	MA_342578g0010	hypothetical protein BVC80_949g91	lavenderblush2	1
29244	MA_34399g0010	SUPPRESSOR OF K(+) TRANSPORT GROWTH DEFECT 1	lavenderblush2	1
29250	MA_3443g0010	auxin aluminum responsive	lavenderblush2	1
29292	MA_345723g0010	unknown	lavenderblush2	1
29315	MA_34648g0010	E3 ubiquitin- ligase SDIR1	lavenderblush2	1
29394	MA_34900g0010	uncharacterized WD repeat-containing isoform X2	lavenderblush2	1
29430	MA_350032g0010	histone	lavenderblush2	1
29582	MA_3551g0010	N-terminal acetyltransferase B complex catalytic subunit NAA20	lavenderblush2	1
29635	MA_356609g0010	---NA---	lavenderblush2	1
29756	MA_360074g0010	transcription initiation factor TFIID subunit 7 isoform X2	lavenderblush2	1
29857	MA_36317g0010	---NA---	lavenderblush2	1
30187	MA_37357g0010	Ubiquitin-like superfamily	lavenderblush2	1
30352	MA_3787g0010	probable serine threonine- kinase BSK3	lavenderblush2	1
30413	MA_38012g0010	mediator of RNA polymerase II transcription subunit 17	lavenderblush2	1
30435	MA_3809g0010	zinc finger CCHC domain-containing 8 isoform X2	lavenderblush2	1
30440	MA_381033g0010	glyoxylate succinic semialdehyde reductase 1	lavenderblush2	1
30553	MA_384710g0010	---NA---	lavenderblush2	1
30576	MA_3859g0010	MEMO1	lavenderblush2	1
30701	MA_389547g0010	peptidyl-tRNA hydrolase mitochondrial isoform X2	lavenderblush2	1
30756	MA_390984g0010	signal peptide peptidase-like 2	lavenderblush2	1
30870	MA_394353g0010	Lysine-ketoglutarate reductase saccharopine dehydrogenase1	lavenderblush2	1
30946	MA_3967g0010	mediator of RNA polymerase II transcription subunit 15a	lavenderblush2	1
31153	MA_404300g0010	uncharacterized protein LOC18439332	lavenderblush2	1
31263	MA_407472g0010	zinc finger matrin-type 2	lavenderblush2	1
31369	MA_41052g0010	DNA-directed RNA polymerases IV and V subunit 12	lavenderblush2	1
31379	MA_410769g0010	multisubstrate pseudouridine synthase 7	lavenderblush2	1
31383	MA_410920g0010	unknown	lavenderblush2	1
31450	MA_4125493g0010	universal stress PHOS34-like	lavenderblush2	1
31594	MA_416833g0010	5 -nucleotidase domain-containing 4 isoform X4	lavenderblush2	1
31707	MA_420205g0010	starch synthase VI precursor	lavenderblush2	1
31742	MA_421080g0010	p21-carboxy-terminal region-binding	lavenderblush2	1
31907	MA_425449g0010	---NA---	lavenderblush2	1
31922	MA_425960g0010	1,4-dihydroxy-2-naphthoyl- peroxisomal	lavenderblush2	1
32075	MA_43083g0010	ultraviolet-B receptor UVR8	lavenderblush2	1
32170	MA_43405g0010	mitochondrial import inner membrane translocase subunit TIM22-2-like	lavenderblush2	1
32297	MA_438293g0010	transcription initiation factor TFIID subunit 12 isoform X2	lavenderblush2	1
32439	MA_444205g0010	RNA polymerase III RPC4	lavenderblush2	1
32440	MA_44422g0010	glycerol-3-phosphate chloroplastic isoform X1	lavenderblush2	1
32495	MA_44599g0010	unknown	lavenderblush2	1
32540	MA_447480g0010	kDa class I heat shock -like	lavenderblush2	1
32590	MA_449338g0010	macrophage migration inhibitory factor homolog	lavenderblush2	1
32895	MA_45897g0010	Eukaryotic translation initiation factor 1A	lavenderblush2	1
32897	MA_459g0010	MOB kinase activator-like 1A	lavenderblush2	1
32979	MA_46191g0010	unknown	lavenderblush2	1
32989	MA_46208g0010	proteasome assembly chaperone 2	lavenderblush2	1
33010	MA_462542g0010	Eukaryotic translation initiation factor 1A	lavenderblush2	1
33018	MA_462704g0010	serine threonine- kinase SRK2E-like	lavenderblush2	1
33095	MA_465325g0010	serine arginine-rich splicing factor RS41-like isoform X1	lavenderblush2	1
33124	MA_46617g0010	polyubiquitin 11	lavenderblush2	1
33198	MA_468415g0010	DNA-directed RNA polymerase III subunit RPC3	lavenderblush2	1
33241	MA_469450g0010	pentatricopeptide repeat-containing At4g02750	lavenderblush2	1
33352	MA_471976g0010	dnaJ homolog 1-like	lavenderblush2	1
33401	MA_4735g0010	F-box PP2-A15	lavenderblush2	1
33463	MA_4752129g0010	E3 ubiquitin- ligase RING1-like	lavenderblush2	1
33488	MA_476097g0010	unknown	lavenderblush2	1
33489	MA_4761g0010	PLAC8 family	lavenderblush2	1
33541	MA_477513g0010	thioredoxin chloroplastic-like	lavenderblush2	1
33704	MA_482336g0010	SNF1-related kinase regulatory subunit gamma-1	lavenderblush2	1
33788	MA_485149g0010	Niemann-Pick C1 -like	lavenderblush2	1
33799	MA_48539g0010	PREDICTED: uncharacterized protein LOC107888528	lavenderblush2	1
33862	MA_48690g0010	transcription factor ILR3-like	lavenderblush2	1
33903	MA_48811g0010	peroxisomal membrane 13-like	lavenderblush2	1
33929	MA_488712g0010	ankyrin repeat and zinc finger domain-containing 1 isoform X1	lavenderblush2	1
34105	MA_493782g0010	dual specificity kinase shkC-like isoform X1	lavenderblush2	1
34136	MA_49490g0010	gamma-glutamylcyclotransferase 2-3	lavenderblush2	1
34163	MA_495594g0010	neutral ceramidase	lavenderblush2	1
34267	MA_498317g0010	early bolting in short days	lavenderblush2	1
34371	MA_501071g0010	unknown	lavenderblush2	1
34399	MA_50165g0010	gamma-glutamylcyclotransferase 2-3	lavenderblush2	1
34444	MA_50277g0010	AP2-like ethylene-responsive transcription factor At2g41710	lavenderblush2	1
34515	MA_504681g0010	vacuolar sorting-associated 24 homolog 1-like	lavenderblush2	1
34617	MA_5089172g0010	bax inhibitor 1	lavenderblush2	1
34652	MA_50994g0010	probable thiol methyltransferase 2 isoform X1	lavenderblush2	1
34672	MA_510935g0010	myb X	lavenderblush2	1
34747	MA_51446g0010	small ubiquitin-related modifier 1-like	lavenderblush2	1
34751	MA_51457g0010	DNA-directed RNA polymerase subunit 10	lavenderblush2	1
34762	MA_514969g0010	---NA---	lavenderblush2	1
34794	MA_516593g0010	thiosulfate sulfurtransferase chloroplastic-like	lavenderblush2	1
34853	MA_519042g0010	unknown	lavenderblush2	1
34866	MA_519482g0010	GTP-binding At2g22870	lavenderblush2	1
34879	MA_5199962g0010	unknown	lavenderblush2	1
34934	MA_5229g0010	unknown	lavenderblush2	1
34973	MA_52426g0010	unknown	lavenderblush2	1
34976	MA_52439g0010	RNA-binding PNO1	lavenderblush2	1
34983	MA_524595g0010	calvin cycle CP12- chloroplastic	lavenderblush2	1
35023	MA_526086g0010	transcription factor IIIB 60 kDa subunit	lavenderblush2	1
35041	MA_52692g0010	plant intracellular Ras-group-related LRR 6 isoform X1	lavenderblush2	1
35080	MA_52835g0010	glutathione S-transferase T1	lavenderblush2	1
35093	MA_5289g0010	peroxisomal membrane 11C	lavenderblush2	1
35142	MA_53043g0010	ubiquitin-NEDD8 RUB2	lavenderblush2	1
35238	MA_53407g0010	dnaJ ERDJ3A	lavenderblush2	1
35274	MA_53543g0010	long chain base biosynthesis 1	lavenderblush2	1
35468	MA_542629g0010	Peptidase M1 family	lavenderblush2	1
35537	MA_54542g0010	unknown	lavenderblush2	1
35582	MA_54686g0010	transducin WD-like repeat-	lavenderblush2	1
35623	MA_54846g0010	proline iminopeptidase	lavenderblush2	1
35648	MA_549065g0010	Late embryogenesis abundant	lavenderblush2	1
35748	MA_5528g0010	proteasome subunit beta type-6	lavenderblush2	1
35778	MA_5536g0010	LETM1 and EF-hand domain-containing anon- mitochondrial	lavenderblush2	1
35897	MA_558269g0010	---NA---	lavenderblush2	1
35988	MA_5617441g0010	TIR P-loop LRR	lavenderblush2	1
36076	MA_565184g0010	probable serine acetyltransferase 2 isoform X3	lavenderblush2	1
36161	MA_56916g0010	1,2-dihydroxy-3-keto-5-methylthiopentene dioxygenase 2	lavenderblush2	1
36258	MA_572791g0010	probable membrane-associated 30 kDa chloroplastic	lavenderblush2	1
36260	MA_57298g0010	DNA-directed RNA polymerases II and IV subunit 5A	lavenderblush2	1
36283	MA_5739377g0010	Zinc MYND-type	lavenderblush2	1
36374	MA_577287g0010	probable acyl-activating enzyme peroxisomal	lavenderblush2	1
36429	MA_5789309g0010	translation factor SUI1 homolog 2-like	lavenderblush2	1
36540	MA_5838g0010	small heat-shock	lavenderblush2	1
36561	MA_5845013g0010	PGR5 chloroplastic	lavenderblush2	1
36573	MA_58476g0010	hypothetical protein AXG93_1543s1180	lavenderblush2	1
36652	MA_5873226g0010	ubiquitin carboxyl-terminal hydrolase 13-like isoform X2	lavenderblush2	1
36828	MA_5949706g0010	translation factor SUI1 homolog 2-like	lavenderblush2	1
36861	MA_59635g0010	iron-sulfur cluster assembly 1-like	lavenderblush2	1
36916	MA_59900g0010	---NA---	lavenderblush2	1
37028	MA_60316g0010	---NA---	lavenderblush2	1
37076	MA_605391g0010	DNA-(apurinic or apyrimidinic site) lyase	lavenderblush2	1
37088	MA_605776g0010	small heat shock chloroplastic	lavenderblush2	1
37213	MA_61067g0010	E3 ubiquitin- ligase Praja-2-like	lavenderblush2	1
37257	MA_6124811g0010	unknown	lavenderblush2	1
37574	MA_623179g0010	---NA---	lavenderblush2	1
37579	MA_623308g0010	inactive purple acid phosphatase	lavenderblush2	1
37701	MA_6277g0010	26S protease regulatory subunit 6A homolog	lavenderblush2	1
37726	MA_62876g0010	tRNA (cytosine(34)-C(5))-methyltransferase	lavenderblush2	1
37736	MA_62909g0010	F-box LRR-repeat 4	lavenderblush2	1
37766	MA_630122g0010	ABC transporter G family member 29	lavenderblush2	1
37784	MA_6306g0010	phytolongin -like	lavenderblush2	1
37933	MA_635781g0010	-L-isoaspartate O-methyltransferase 1 isoform X2	lavenderblush2	1
38003	MA_638553g0010	probable methyltransferase PMT11	lavenderblush2	1
38216	MA_646885g0010	peroxisomal membrane PEX14	lavenderblush2	1
38224	MA_64703g0010	---NA---	lavenderblush2	1
38279	MA_6492g0010	unknown	lavenderblush2	1
38445	MA_6556215g0010	uracil phosphoribosyltransferase	lavenderblush2	1
38681	MA_6633931g0010	unknown	lavenderblush2	1
38751	MA_6661107g0010	chromophore lyase chloroplastic isoform X2	lavenderblush2	1
38867	MA_67052g0010	SUPPRESSOR OF K(+) TRANSPORT GROWTH DEFECT 1	lavenderblush2	1
38989	MA_6751g0010	4-hydroxy-4-methyl-2-oxoglutarate aldolase 2	lavenderblush2	1
39077	MA_6787038g0010	peptidyl-prolyl cis-trans isomerase FKBP16- chloroplastic isoform X2	lavenderblush2	1
39191	MA_68291g0010	heterogeneous nuclear ribonucleo 1	lavenderblush2	1
39298	MA_6867498g0010	probable acyl-activating enzyme peroxisomal	lavenderblush2	1
39356	MA_6891g0010	probable polyamine aminopropyl transferase	lavenderblush2	1
39410	MA_6913289g0010	Quino amine dehydrogenase beta chain-like	lavenderblush2	1
39504	MA_694407g0010	Appr-1-p processing	lavenderblush2	1
39516	MA_694755g0010	F-box kelch-repeat At1g51550	lavenderblush2	1
39568	MA_6963649g0010	Metallo-hydrolase oxidoreductase superfamily	lavenderblush2	1
39602	MA_697287g0010	oxidation resistance 1	lavenderblush2	1
39655	MA_6992638g0010	unknown	lavenderblush2	1
39711	MA_7012318g0010	Nucleic acid- OB-fold	lavenderblush2	1
39725	MA_7016698g0010	small heat-shock	lavenderblush2	1
39732	MA_7018841g0010	E3 ubiquitin- ligase RF298	lavenderblush2	1
39760	MA_7029966g0010	unknown	lavenderblush2	1
39802	MA_704868g0010	---NA---	lavenderblush2	1
40066	MA_7140g0010	F-box LRR-repeat 10	lavenderblush2	1
40093	MA_71496g0010	DNA polymerase epsilon subunit 3	lavenderblush2	1
40098	MA_715080g0010	Appr-1-p processing	lavenderblush2	1
40099	MA_715112g0010	abscisic acid water deficit stress and ripening inducible	lavenderblush2	1
40106	MA_71532g0010	unknown	lavenderblush2	1
40108	MA_7153729g0010	plant intracellular Ras-group-related LRR 6 isoform X1	lavenderblush2	1
40246	MA_719785g0010	hypothetical protein AXG93_3612s1130	lavenderblush2	1
40262	MA_720108g0010	universal stress A	lavenderblush2	1
40393	MA_724304g0010	translationally-controlled tumor homolog	lavenderblush2	1
40411	MA_7250545g0010	FAR-RED ELONGATED HYPOCOTYL 1 isoform X2	lavenderblush2	1
40416	MA_725146g0020	unknown	lavenderblush2	1
40502	MA_72741g0020	glucose-6-phosphate 1-epimerase	lavenderblush2	1
40565	MA_7293641g0010	ADP-ribosylation factor	lavenderblush2	1
40681	MA_73296g0010	unknown	lavenderblush2	1
40870	MA_7404664g0010	cytochrome P450 mono-oxygenase	lavenderblush2	1
40927	MA_74233g0010	disease resistance At5g47280	lavenderblush2	1
40941	MA_74274g0010	nodulation H-like	lavenderblush2	1
40982	MA_7443779g0010	fimbrin-1	lavenderblush2	1
41082	MA_74756g0010	centromere X	lavenderblush2	1
41119	MA_748489g0010	transcription factor bHLH140	lavenderblush2	1
41145	MA_74926g0010	carboxyl-terminal-processing peptidase chloroplastic	lavenderblush2	1
41252	MA_7529347g0010	unknown	lavenderblush2	1
41302	MA_754487g0010	ABC transporter C family member 10	lavenderblush2	1
41343	MA_75641g0010	BIG GRAIN 1-like A	lavenderblush2	1
41362	MA_757017g0010	DNA-repair XRCC1-like	lavenderblush2	1
41419	MA_75887g0010	stAR-related lipid transfer mitochondrial-like	lavenderblush2	1
41532	MA_76217g0010	serine carboxypeptidase-like	lavenderblush2	1
41595	MA_764368g0010	ammonium transporter 1 member 2	lavenderblush2	1
41627	MA_7653147g0010	ycf3-interacting chloroplastic	lavenderblush2	1
41665	MA_7665128g0010	Zinc MYND-type	lavenderblush2	1
41826	MA_77176g0010	cyclic phosphodiesterase-like	lavenderblush2	1
41855	MA_772570g0010	unknown	lavenderblush2	1
41895	MA_7737080g0010	SUPPRESSOR OF AUXIN RESISTANCE1	lavenderblush2	1
42077	MA_77993g0010	zinc finger 8	lavenderblush2	1
42085	MA_7802291g0010	hypothetical protein 0_1436_01, partial	lavenderblush2	1
42119	MA_7814449g0010	Ribosomal L2	lavenderblush2	1
42166	MA_78268g0010	unknown	lavenderblush2	1
42191	MA_7833066g0010	UPF0426 chloroplastic	lavenderblush2	1
42480	MA_79203g0010	---NA---	lavenderblush2	1
42511	MA_793054g0010	vacuole membrane KMS1-like	lavenderblush2	1
42549	MA_7941396g0010	zinc finger ZPR1-like	lavenderblush2	1
42655	MA_7970416g0010	unknown	lavenderblush2	1
42690	MA_79787g0010	trihelix transcription factor GT-1	lavenderblush2	1
42691	MA_7979579g0010	maternal effect embryoarrest 60	lavenderblush2	1
42735	MA_79946g0010	histone deacetylase 6	lavenderblush2	1
42825	MA_803124g0010	unknown	lavenderblush2	1
42901	MA_8052g0010	unknown	lavenderblush2	1
42905	MA_8052156g0010	dehydrogenase reductase SDR family member 12 isoform X2	lavenderblush2	1
42907	MA_805240g0010	transcription termination factor chloroplastic	lavenderblush2	1
43140	MA_81219g0030	D -box ATP-dependent RNA helicase D 12-like	lavenderblush2	1
43163	MA_81293g0010	transcription initiation factor IIA subunit 2	lavenderblush2	1
43245	MA_8154610g0010	---NA---	lavenderblush2	1
43281	MA_81639g0010	RNA-binding KH domain-containing RCF3	lavenderblush2	1
43283	MA_8164514g0010	unknown	lavenderblush2	1
43298	MA_816764g0010	NEP1-interacting -like 2 isoform X1	lavenderblush2	1
43305	MA_81703g0010	unknown	lavenderblush2	1
43424	MA_8203684g0010	aspartate glutamate uridylate kinase family	lavenderblush2	1
43473	MA_821787g0010	mediator of RNA polymerase II transcription subunit 26	lavenderblush2	1
43490	MA_82238g0020	---NA---	lavenderblush2	1
43574	MA_825007g0010	small heat-shock	lavenderblush2	1
43663	MA_8277352g0010	unknown	lavenderblush2	1
43698	MA_82878g0010	---NA---	lavenderblush2	1
43751	MA_830263g0010	Ubiquitin-like superfamily	lavenderblush2	1
43804	MA_83169g0010	unknown	lavenderblush2	1
43837	MA_83273g0010	type B response regulator	lavenderblush2	1
43911	MA_834680g0010	alternative NAD(P)H-ubiquinone oxidoreductase chloroplastic mitochondrial	lavenderblush2	1
43963	MA_835917g0010	---NA---	lavenderblush2	1
43998	MA_8370633g0010	Hyccin domain-containing	lavenderblush2	1
44107	MA_8403328g0010	---NA---	lavenderblush2	1
44168	MA_8419996g0010	nicotinamidase 2-like	lavenderblush2	1
44269	MA_84502g0010	immune-associated nucleotide-binding 9	lavenderblush2	1
44325	MA_84660g0010	heptahelical transmembrane 4-like	lavenderblush2	1
44427	MA_84984g0010	short-chain dehydrogenase TIC chloroplastic-like	lavenderblush2	1
44476	MA_8513206g0010	Dr1 homolog	lavenderblush2	1
44519	MA_8528837g0010	C-terminal binding AN-like	lavenderblush2	1
44634	MA_85574g0010	zinc finger HIT domain-containing 2 isoform X1	lavenderblush2	1
44651	MA_8561048g0010	short-chain dehydrogenase TIC chloroplastic	lavenderblush2	1
44729	MA_858549g0010	bifunctional bis(5 -adenosyl)-triphosphatase adenylylsulfatase FHIT isoform X1	lavenderblush2	1
44742	MA_8587931g0010	serine threonine- kinase PEPKR2	lavenderblush2	1
44778	MA_85981g0010	peptidyl-prolyl cis-trans isomerase CYP18-1	lavenderblush2	1
45009	MA_865534g0010	photosystem II D1 precursor processing PSB27- chloroplastic	lavenderblush2	1
45030	MA_8660551g0010	1,2-dihydroxy-3-keto-5-methylthiopentene dioxygenase 1	lavenderblush2	1
45066	MA_8672485g0010	AUGMIN subunit 7	lavenderblush2	1
45071	MA_86737g0010	F-box-like domain-containing	lavenderblush2	1
45077	MA_867493g0010	PHD finger ING2	lavenderblush2	1
45096	MA_867875g0010	myb-related	lavenderblush2	1
45172	MA_8698103g0010	mannosyl-oligosaccharide glucosidase GCS1-like	lavenderblush2	1
45208	MA_87076g0010	hypothetical protein AXG93_2584s1480	lavenderblush2	1
45255	MA_8718813g0010	serine threonine- kinase SRK2E	lavenderblush2	1
45476	MA_8773860g0010	DUF668 family	lavenderblush2	1
45516	MA_8783159g0010	Ubiquitin-like superfamily	lavenderblush2	1
45545	MA_8790100g0010	spastin isoform X2	lavenderblush2	1
45634	MA_8812284g0010	DEAD-box ATP-dependent RNA helicase 20	lavenderblush2	1
45829	MA_885565g0010	DNA-directed RNA polymerases and III subunit RPABC5	lavenderblush2	1
46043	MA_8902970g0010	cathepsin B	lavenderblush2	1
46205	MA_89416g0020	serine arginine-rich splicing factor SR45a isoform X2	lavenderblush2	1
46235	MA_8947543g0010	---NA---	lavenderblush2	1
46275	MA_89582g0010	SEC12 2	lavenderblush2	1
46357	MA_897588g0010	transcription elongation factor 1 homolog	lavenderblush2	1
46392	MA_89825g0010	ELL-associated factor 1	lavenderblush2	1
46410	MA_8985873g0010	phosphatase 2C	lavenderblush2	1
46483	MA_90007g0010	ARM REPEAT PROTEIN INTERACTING WITH ABF2	lavenderblush2	1
46535	MA_9011488g0010	serine threonine- kinase GRIK2-like	lavenderblush2	1
46655	MA_9035900g0010	heat shock 22 kDa mitochondrial isoform X2	lavenderblush2	1
46685	MA_90422g0010	---NA---	lavenderblush2	1
46898	MA_9084923g0010	phenylcoumaran benzylic ether reductase	lavenderblush2	1
46905	MA_9088360g0010	peroxisomal membrane 11D	lavenderblush2	1
46936	MA_909581g0010	tetraspanin-8	lavenderblush2	1
46958	MA_910170g0010	glucose-induced degradation 4 homolog isoform X1	lavenderblush2	1
46981	MA_910768g0010	alternative NAD(P)H-ubiquinone oxidoreductase chloroplastic mitochondrial	lavenderblush2	1
46993	MA_91104g0010	probable serine threonine- kinase kinX	lavenderblush2	1
47038	MA_9118765g0010	serine--tRNA ligase	lavenderblush2	1
47040	MA_911898g0010	ABC transporter F family member 4	lavenderblush2	1
47097	MA_9130g0010	Asp Glu hydantoin racemase	lavenderblush2	1
47168	MA_9144819g0010	oxidation resistance 1	lavenderblush2	1
47234	MA_915848g0010	hypothetical protein AMTR_s00062p00186450	lavenderblush2	1
47271	MA_916581g0010	SUMO-conjugating enzyme SCE1	lavenderblush2	1
47337	MA_91792g0010	nuclease HARBI1	lavenderblush2	1
47341	MA_9180698g0010	rhodanese-like domain-containing chloroplastic	lavenderblush2	1
47350	MA_91829g0010	unknown	lavenderblush2	1
47375	MA_91881g0010	pleckstrin homology domain-containing 1	lavenderblush2	1
47525	MA_9222157g0010	dual specificity phosphatase 12-like	lavenderblush2	1
47648	MA_924906g0010	dehydrodolichyl diphosphate synthase 2-like	lavenderblush2	1
47712	MA_92615g0010	unknown	lavenderblush2	1
47715	MA_9261976g0010	mitogen-activated kinase homolog NTF3-like	lavenderblush2	1
47823	MA_92814g0010	ribulose-phosphate 3- chloroplastic	lavenderblush2	1
47830	MA_9283121g0010	nuclear poly(A) polymerase 3 isoform X9	lavenderblush2	1
47944	MA_930475g0010	unknown	lavenderblush2	1
47982	MA_931234g0010	APO chloroplastic isoform X1	lavenderblush2	1
48013	MA_93200g0010	---NA---	lavenderblush2	1
48149	MA_934639g0010	---NA---	lavenderblush2	1
48195	MA_935498g0010	transcription initiation factor IIE subunit alpha-like	lavenderblush2	1
48202	MA_9356g0010	GRF1-interacting factor 1	lavenderblush2	1
48213	MA_935836g0010	probable phosphatase 2C 25	lavenderblush2	1
48243	MA_9367365g0010	probable diphthine methyl ester synthase	lavenderblush2	1
48265	MA_937209g0010	formin 6 isoform X1	lavenderblush2	1
48307	MA_937923g0010	unknown	lavenderblush2	1
48331	MA_938431g0010	bifunctional 3-dehydroquinate dehydratase shikimate chloroplastic isoform X3	lavenderblush2	1
48345	MA_93874g0010	unknown	lavenderblush2	1
48466	MA_94102g0010	---NA---	lavenderblush2	1
48490	MA_9416g0010	mediator of RNA polymerase II transcription subunit 15a-like	lavenderblush2	1
48510	MA_942060g0010	unknown	lavenderblush2	1
48549	MA_942954g0010	glutathione peroxidase	lavenderblush2	1
48608	MA_9442192g0010	splicing factor U2AF-associated 2	lavenderblush2	1
48609	MA_9442253g0010	probable 2-oxoglutarate-dependent dioxygenase At3g49630	lavenderblush2	1
48665	MA_945294g0010	HEADING DATE REPRESSOR 1 isoform X1	lavenderblush2	1
48679	MA_94546g0010	thioredoxin	lavenderblush2	1
48748	MA_9467g0010	CASP 5A2	lavenderblush2	1
48790	MA_947523g0010	---NA---	lavenderblush2	1
48887	MA_94925g0010	cell number regulator 2-like	lavenderblush2	1
48947	MA_9504233g0010	mediator of RNA polymerase II transcription subunit 15a	lavenderblush2	1
49001	MA_9519444g0010	unknown	lavenderblush2	1
49056	MA_9530120g0010	BTB POZ domain-containing At1g63850-like isoform X1	lavenderblush2	1
49057	MA_953018g0010	probable acyl-activating enzyme peroxisomal	lavenderblush2	1
49145	MA_9545033g0010	V-type proton ATPase 16 kDa proteolipid subunit	lavenderblush2	1
49172	MA_95508g0020	laccase-6	lavenderblush2	1
49265	MA_9566g0010	carboxyl-terminal-processing peptidase chloroplastic isoform X2	lavenderblush2	1
49361	MA_958112g0010	unusual floral organs	lavenderblush2	1
49408	MA_9588259g0010	NAD(P)-dependent oxidoreductase	lavenderblush2	1
49420	MA_9590337g0010	50S ribosomal L33	lavenderblush2	1
49431	MA_9592654g0010	serine threonine- phosphatase PP1	lavenderblush2	1
49584	MA_961507g0010	unknown	lavenderblush2	1
49595	MA_961971g0010	hemolysin A	lavenderblush2	1
49756	MA_9682710g0010	ultraviolet-B receptor UVR8 isoform X2	lavenderblush2	1
49758	MA_9683140g0010	type 1 phosphatases regulator ypi1-like	lavenderblush2	1
49778	MA_9691033g0010	carbonic anhydrase 2 isoform X2	lavenderblush2	1
50012	MA_97739g0010	histone deacetylase 9 isoform X3	lavenderblush2	1
50333	MA_9855721g0010	unknown	lavenderblush2	1
50363	MA_9864513g0010	abscisic acid water deficit stress and ripening inducible	lavenderblush2	1
50382	MA_98697g0010	methylesterase 17	lavenderblush2	1
50388	MA_98712g0010	F-box WD-40 repeat-containing At3g52030	lavenderblush2	1
50458	MA_98882g0010	hypothetical protein CL2438Contig1_03, partial	lavenderblush2	1
50468	MA_9891g0010	AAA-type ATPase family	lavenderblush2	1
50591	MA_99242g0010	Phospholipase A2 domain-containing	lavenderblush2	1
50625	MA_99322g0010	---NA---	lavenderblush2	1
50633	MA_9933819g0010	crocetin glucosyltransferase 3-like	lavenderblush2	1
50671	MA_9940518g0010	DDB1- and CUL4-associated factor 13	lavenderblush2	1
50677	MA_9942220g0010	probable serine threonine- kinase WNK11	lavenderblush2	1
50880	MA_9978436g0010	ultraviolet-B receptor UVR8 isoform X2	lavenderblush2	1
50900	MA_9982452g0010	F-box LRR-repeat 14	lavenderblush2	1
50957	MA_9991108g0010	casein kinase II subunit alpha-like	lavenderblush2	1

## Sheet: lightcyan_df
Column1	Gene	Description	moduleColor	deg_name
1268	MA_10168001g0010	xyloglucan endotransglycosylase hydrolase	lightcyan	1
1353	MA_10177966g0010	---NA---	lightcyan	1
1902	MA_10232774g0010	mediator of RNA polymerase II transcription subunit 15a isoform X2	lightcyan	1
2472	MA_10285593g0010	AAA-ATPase mitochondrial-like	lightcyan	1
2813	MA_103126g0010	serine threonine- kinase CDL1-like	lightcyan	1
2908	MA_10318273g0010	homeobox-leucine zipper HDG11	lightcyan	1
3400	MA_10351395g0010	unknown	lightcyan	1
3734	MA_10374232g0010	homeobox-leucine zipper ROC3-like isoform X1	lightcyan	1
3900	MA_1038528g0010	CELLULOSE SYNTHASE INTERACTIVE 1	lightcyan	1
4297	MA_10425917g0020	unknown	lightcyan	1
4890	MA_10426598g0010	G-type lectin S-receptor-like serine threonine- kinase At2g19130	lightcyan	1
5059	MA_10426786g0020	probable NAD(P)H dehydrogenase (quinone) FQR1-like 1	lightcyan	1
5141	MA_10426890g0030	indole-3-pyruvate monooxygenase YUCCA6-like	lightcyan	1
5424	MA_10427221g0020	cytochrome P450 86B1-like	lightcyan	1
5600	MA_10427421g0010	long-chain-alcohol oxidase FAO2-like	lightcyan	1
5740	MA_10427575g0010	unknown	lightcyan	1
7025	MA_10429041g0010	short chain dehydrogenase	lightcyan	1
7286	MA_10429330g0010	pinene synthase	lightcyan	1
7662	MA_10429779g0010	O-acyltransferase WSD1-like	lightcyan	1
8229	MA_10430408g0010	L-type lectin-domain containing receptor kinase -like	lightcyan	1
9125	MA_10431371g0010	Multi antimicrobial extrusion	lightcyan	1
9308	MA_10431574g0010	O-acyltransferase WSD1 isoform X2	lightcyan	1
9860	MA_10432180g0010	cytochrome P450 monooxygenase CYP736B	lightcyan	1
10572	MA_10432972g0020	O-acyltransferase WSD1-like	lightcyan	1
11195	MA_10433673g0030	O-acyltransferase WSD1-like	lightcyan	1
11492	MA_10433993g0010	peroxidase 72-like	lightcyan	1
11810	MA_10434331g0010	HOTHEAD precursor	lightcyan	1
12417	MA_10435041g0010	leucine-rich repeat receptor kinase EMS1	lightcyan	1
12418	MA_10435041g0020	leucine-rich repeat receptor kinase EMS1	lightcyan	1
12423	MA_10435047g0010	ECERIFERUM 3	lightcyan	1
12857	MA_10435488g0020	peroxidase 5-like	lightcyan	1
12979	MA_10435582g0010	clavaminate synthase At3g21360	lightcyan	1
13407	MA_10435924g0010	GDSL esterase lipase EXL3-like	lightcyan	1
13726	MA_10436183g0010	transcription factor bHLH95	lightcyan	1
14035	MA_10436441g0020	LRR receptor	lightcyan	1
15166	MA_104546g0010	zinc finger ZIC 5	lightcyan	1
15182	MA_104719g0010	cinnamoyl- reductase	lightcyan	1
15262	MA_105458g0010	AT-hook motif nuclear-localized 22	lightcyan	1
15671	MA_1086446g0010	homeobox-leucine zipper HDG2 isoform X1	lightcyan	1
15672	MA_1086446g0020	homeobox-leucine zipper MERISTEM L1-like	lightcyan	1
16548	MA_115515g0010	---NA---	lightcyan	1
16776	MA_117442g0010	cation H(+) antiporter 19-like	lightcyan	1
17191	MA_120951g0010	UPF0481 At3g02645	lightcyan	1
17312	MA_121969g0010	LRR receptor-like serine threonine- kinase ERL1	lightcyan	1
17421	MA_123172g0010	---NA---	lightcyan	1
17498	MA_123918g0010	UNUSUAL FLORAL ORGANS	lightcyan	1
17672	MA_125507g0010	RING-H2 finger ATL69	lightcyan	1
17817	MA_126766g0010	ABC transporter B family member 2-like	lightcyan	1
17978	MA_128244g0010	myb-related Zm38-like	lightcyan	1
18868	MA_136689g0010	LOB domain-containing 4-like	lightcyan	1
19369	MA_140859g0010	probable membrane-associated kinase regulator 2	lightcyan	1
19616	MA_1447385g0010	unknown	lightcyan	1
21466	MA_17048g0010	homeobox-leucine zipper HDG5 isoform X1	lightcyan	1
22155	MA_177039g0010	leucine-rich repeat receptor kinase MSP1	lightcyan	1
23393	MA_18836g0010	growth-regulating factor 4-like	lightcyan	1
23504	MA_189914g0010	uncharacterized GPI-anchored At4g28100-like	lightcyan	1
25657	MA_22755g0010	uncharacterized protein LOC18442860	lightcyan	1
25982	MA_23866g0010	PREDICTED: uncharacterized protein LOC103991249	lightcyan	1
26193	MA_245615g0010	BES1 BZR1 homolog 4-like	lightcyan	1
26602	MA_25863g0010	unknown	lightcyan	1
27150	MA_27642g0010	ethylene-responsive transcription factor LEP-like	lightcyan	1
27382	MA_28406g0010	LRR receptor-like serine threonine- kinase ERL1	lightcyan	1
27397	MA_28455g0010	probable carboxylesterase 18	lightcyan	1
28436	MA_317926g0010	GDSL esterase lipase At5g33370-like	lightcyan	1
28693	MA_326409g0010	3-oxoacyl-[acyl-carrier- ] synthase chloroplastic	lightcyan	1
29713	MA_358712g0010	proline-rich 4-like	lightcyan	1
30172	MA_372975g0010	auxin-responsive SAUR72-like	lightcyan	1
30372	MA_379210g0010	O-acyltransferase WSD1-like	lightcyan	1
30480	MA_38217g0020	golgin subfamily B member 1	lightcyan	1
30686	MA_3891g0010	transcription factor TCP5	lightcyan	1
31088	MA_402129g0010	amino acid permease 4	lightcyan	1
31280	MA_408047g0010	MLP 423	lightcyan	1
31713	MA_420337g0010	3-oxoacyl-[acyl-carrier- ] synthase chloroplastic-like	lightcyan	1
31812	MA_42294g0010	cytochrome P450 86B1-like	lightcyan	1
31918	MA_4258372g0010	---NA---	lightcyan	1
32051	MA_430097g0010	LURP-one-related 6-like	lightcyan	1
32139	MA_4332867g0010	cellulose synthase E6	lightcyan	1
33140	MA_4666649g0010	cytochrome P450 78A7	lightcyan	1
33298	MA_470542g0010	aquaporin NIP1-1-like	lightcyan	1
33362	MA_472240g0010	transcription factor IBH1	lightcyan	1
33538	MA_4774g0010	TB1-like TCP family transcription	lightcyan	1
33600	MA_479276g0010	probable NAD(P)H dehydrogenase (quinone) FQR1-like 1	lightcyan	1
33845	MA_48651g0020	probable LRR receptor-like serine threonine- kinase At2g16250	lightcyan	1
33925	MA_488631g0010	cytochrome P450 78A7-like	lightcyan	1
34281	MA_498754g0010	unknown	lightcyan	1
34434	MA_50251g0010	NLTP_PINTA ame: Full=Non-specific lipid-transfer Short=LTP Flags: Precursor	lightcyan	1
34436	MA_502586g0010	GDSL esterase lipase At2g04570-like	lightcyan	1
34818	MA_517616g0010	probable indole-3-pyruvate monooxygenase YUCCA4	lightcyan	1
34889	MA_52055g0010	Calponin homology domain-containing	lightcyan	1
35249	MA_53448g0010	histone	lightcyan	1
35492	MA_54341g0010	ethylene-responsive transcription factor WIN1	lightcyan	1
35795	MA_55418g0010	fasciclin-like arabinogalactan 8	lightcyan	1
35959	MA_56062g0020	extensin	lightcyan	1
36542	MA_583837g0010	GDSL esterase lipase At5g03610-like	lightcyan	1
36546	MA_5840g0010	high mobility group B 15	lightcyan	1
36709	MA_58978g0010	Lipid transfer	lightcyan	1
36912	MA_5988g0010	3-ketoacyl- synthase 4	lightcyan	1
37147	MA_60801g0010	O-acyltransferase WSD1-like	lightcyan	1
37839	MA_6324950g0010	unknown	lightcyan	1
37944	MA_6362245g0010	calcium-dependent kinase 26-like	lightcyan	1
37991	MA_63773g0010	LRR receptor-like serine threonine- kinase ERECTA	lightcyan	1
38080	MA_64150g0010	STICHEL-like 3 isoform X1	lightcyan	1
38475	MA_6565643g0010	Lipid transfer	lightcyan	1
38535	MA_65830g0010	GDSL esterase lipase At5g33370-like	lightcyan	1
38991	MA_6751729g0010	ABC transporter C family member 14	lightcyan	1
39235	MA_68449g0010	terminal ear1-like	lightcyan	1
40274	MA_720623g0010	uncharacterized acetyltransferase At3g50280-like	lightcyan	1
40771	MA_73656g0010	cytochrome P450 78A7-like	lightcyan	1
40890	MA_74117g0010	protodermal factor 1	lightcyan	1
41768	MA_76986g0010	endoglucanase 17	lightcyan	1
41770	MA_76990g0010	tannin-related R2R3 MYB transcription	lightcyan	1
41863	MA_7728870g0010	LRR receptor-like serine threonine- kinase ERECTA	lightcyan	1
43177	MA_8133894g0010	GDSL esterase lipase At1g71250	lightcyan	1
43187	MA_813524g0010	unknown	lightcyan	1
43296	MA_8167318g0010	CASP 2B1	lightcyan	1
43351	MA_818341g0010	---NA---	lightcyan	1
44084	MA_839621g0010	long chain acyl- synthetase 4-like	lightcyan	1
45244	MA_87170g0010	65-kDa microtubule-associated 1	lightcyan	1
45627	MA_88101g0010	growth-regulating factor 1-like	lightcyan	1
46332	MA_89694g0010	---NA---	lightcyan	1
46628	MA_903132g0010	nonspecific lipid transfer	lightcyan	1
46697	MA_904340g0010	high mobility group B 15-like	lightcyan	1
46956	MA_91011g0010	3-ketoacyl- synthase 10	lightcyan	1
47454	MA_9208g0010	auxin-responsive SAUR32-like	lightcyan	1
47708	MA_9260020g0010	ethylene-responsive transcription factor ERF003-like	lightcyan	1
47941	MA_93044g0010	probable carboxylesterase 18	lightcyan	1
48108	MA_9337419g0010	AF132123_1laccase	lightcyan	1
48661	MA_9451675g0010	tubulin beta-1 chain	lightcyan	1
48769	MA_947116g0010	---NA---	lightcyan	1
49534	MA_960720g0010	F-box At2g27310-like	lightcyan	1
50910	MA_99844g0010	nascent polypeptide-associated complex subunit muscle-specific form	lightcyan	1
304	MA_10047456g0010	O-acyltransferase WSD1-like isoform X2	lightcyan	NA
838	MA_10117970g0010	O-acyltransferase WSD1 isoform X2	lightcyan	NA
1085	MA_10148174g0010	ASPARTIC PROTEASE IN GUARD CELL 1	lightcyan	NA
1128	MA_10154236g0010	D -box ATP-dependent RNA helicase D 17 isoform X1	lightcyan	NA
1804	MA_10223g0010	cytochrome P450 90B1	lightcyan	NA
2358	MA_10276619g0010	titin homolog	lightcyan	NA
2854	MA_10315607g0010	---NA---	lightcyan	NA
4180	MA_10425790g0010	benzyl alcohol O-benzoyltransferase-like	lightcyan	NA
4469	MA_10426106g0010	3-ketoacyl- synthase 16	lightcyan	NA
4537	MA_10426189g0030	homeobox-leucine zipper MERISTEM L1-like	lightcyan	NA
6339	MA_10428247g0020	lysM domain receptor-like kinase 3	lightcyan	NA
7483	MA_10429575g0010	cytochrome P450 86B1-like	lightcyan	NA
7598	MA_10429708g0010	3-ketoacyl- synthase 10	lightcyan	NA
7854	MA_10429987g0020	bidirectional sugar transporter SWEET1	lightcyan	NA
8069	MA_10430231g0010	ethylene-responsive transcription factor WIN1-like	lightcyan	NA
8303	MA_10430481g0010	phosphopantetheine adenylyltransferase 1 isoform X2	lightcyan	NA
8355	MA_10430532g0010	E3 ubiquitin- ligase HERC2-like	lightcyan	NA
9155	MA_10431396g0010	vegetative incompatibility HET-E-1-like	lightcyan	NA
9760	MA_10432076g0010	UDP-rhamnose:rhamnosyltransferase 1	lightcyan	NA
9761	MA_10432076g0020	anthocyanidin 3-O-glucosyltransferase	lightcyan	NA
10859	MA_10433283g0020	GDSL esterase lipase At4g01130	lightcyan	NA
11383	MA_10433876g0010	---NA---	lightcyan	NA
11780	MA_10434303g0010	Lipid transfer	lightcyan	NA
12149	MA_10434732g0010	O-acyltransferase WSD1-like	lightcyan	NA
12198	MA_10434794g0010	O-acyltransferase WSD1-like	lightcyan	NA
12199	MA_10434794g0020	O-acyltransferase WSD1-like	lightcyan	NA
12448	MA_10435069g0020	ECERIFERUM 1-like	lightcyan	NA
12722	MA_10435381g0020	indole-3-acetate O-methyltransferase 1	lightcyan	NA
12894	MA_10435514g0020	unknown	lightcyan	NA
13358	MA_10435890g0010	Polynucleotide 3 -phosphatase ZDP	lightcyan	NA
15516	MA_107497g0010	cytochrome P450 86B1-like	lightcyan	NA
15517	MA_107497g0020	Cytochrome P450 86B1	lightcyan	NA
15614	MA_108198g0010	LEAFY	lightcyan	NA
15881	MA_110607g0010	homeobox-leucine zipper HDG2-like	lightcyan	NA
15981	MA_11144g0010	ECERIFERUM 1-like	lightcyan	NA
16013	MA_111671g0010	protodermal factor 1-like	lightcyan	NA
16848	MA_118076g0010	ECERIFERUM 26-like	lightcyan	NA
16991	MA_1192698g0010	ethylene-responsive transcription factor ERF084-like	lightcyan	NA
17140	MA_120602g0010	transcription factor SPEECHLESS	lightcyan	NA
17188	MA_120909g0010	hypothetical protein PHAVU_006G177900g	lightcyan	NA
17221	MA_121218g0010	BAHD acyltransferase DCR	lightcyan	NA
17327	MA_122121g0010	homeobox-leucine zipper ANTHOCYANINLESS 2 isoform X1	lightcyan	NA
17433	MA_12325g0010	UNUSUAL FLORAL ORGANS	lightcyan	NA
18588	MA_13412g0010	GDSL esterase lipase At1g71691-like	lightcyan	NA
18765	MA_13576g0010	PREDICTED: uncharacterized protein LOC103978555 isoform X2	lightcyan	NA
18904	MA_136989g0010	laccase-6 isoform X2	lightcyan	NA
19524	MA_142644g0010	O-acyltransferase WSD1	lightcyan	NA
19876	MA_15024g0010	DUF1442 family	lightcyan	NA
20507	MA_160302g0010	unknown	lightcyan	NA
21853	MA_174288g0010	unknown	lightcyan	NA
21995	MA_175551g0010	unknown	lightcyan	NA
22849	MA_182956g0010	fatty acyl- reductase 2	lightcyan	NA
23466	MA_189502g0010	TB1-like TCP family transcription	lightcyan	NA
23540	MA_190475g0010	gibberellin-regulated 10-like	lightcyan	NA
25039	MA_21245g0010	unknown	lightcyan	NA
25194	MA_215531g0010	cytochrome P450 86B1-like	lightcyan	NA
25402	MA_21971g0010	O-acyltransferase WSD1-like	lightcyan	NA
25421	MA_220261g0010	ACT domain-containing ACR4-like	lightcyan	NA
25449	MA_22116g0010	7-deoxyloganetin glucosyltransferase-like	lightcyan	NA
25752	MA_230716g0010	glycine-rich cell wall structural -like	lightcyan	NA
25978	MA_238448g0010	dirigent pDIR5	lightcyan	NA
25983	MA_2387347g0010	receptor kinase 2	lightcyan	NA
26758	MA_263649g0010	O-acyltransferase WSD1-like	lightcyan	NA
26857	MA_266256g0010	O-acyltransferase WSD1-like	lightcyan	NA
26982	MA_27109g0010	---NA---	lightcyan	NA
27048	MA_273325g0010	serine carboxypeptidase-like 42	lightcyan	NA
27182	MA_2776517g0010	BAHD acyltransferase DCR	lightcyan	NA
27514	MA_28858g0010	myosin heavy chain kinase B-like	lightcyan	NA
27539	MA_28937g0010	early nodulin 1	lightcyan	NA
27801	MA_297665g0010	O-acyltransferase WSD1-like	lightcyan	NA
27903	MA_30120g0010	ethylene-responsive transcription factor ESR2-like	lightcyan	NA
28105	MA_307546g0010	NLTP_PINTA ame: Full=Non-specific lipid-transfer Short=LTP Flags: Precursor	lightcyan	NA
28170	MA_3099g0010	probable membrane-associated kinase regulator 2	lightcyan	NA
28599	MA_3236g0010	F-box SNE	lightcyan	NA
29042	MA_3374745g0010	unknown	lightcyan	NA
29118	MA_339700g0010	3-ketoacyl- synthase 4-like	lightcyan	NA
29153	MA_340946g0010	unknown	lightcyan	NA
29361	MA_34807g0010	MLP 423	lightcyan	NA
29774	MA_360451g0010	triacylglycerol lipase 1	lightcyan	NA
29890	MA_3640737g0010	cytochrome P450 78A7-like	lightcyan	NA
30140	MA_371897g0010	BAHD acyltransferase DCR	lightcyan	NA
30516	MA_383172g0010	cytochrome P450 86B1-like	lightcyan	NA
31004	MA_399243g0010	unknown	lightcyan	NA
31083	MA_40202g0010	UPSTREAM OF FLC	lightcyan	NA
31092	MA_4022g0010	LRR receptor-like serine threonine- kinase ERL1	lightcyan	NA
31250	MA_40711g0010	transcription factor MYB86-like	lightcyan	NA
31382	MA_4109114g0010	---NA---	lightcyan	NA
31743	MA_4210869g0010	cytochrome P450 86B1-like	lightcyan	NA
32462	MA_444980g0010	probable membrane-associated kinase regulator 2	lightcyan	NA
33049	MA_464031g0010	cinnamoyl- reductase 1-like	lightcyan	NA
33162	MA_467367g0010	unknown	lightcyan	NA
33574	MA_478610g0010	---NA---	lightcyan	NA
33577	MA_4786533g0010	---NA---	lightcyan	NA
33711	MA_482543g0010	BES1 BZR1 homolog 4	lightcyan	NA
33844	MA_48651g0010	probable LRR receptor-like serine threonine- kinase At2g16250	lightcyan	NA
34721	MA_51326g0010	shikimate O-hydroxycinnamoyltransferase	lightcyan	NA
34999	MA_525155g0010	BnaA02g09530D	lightcyan	NA
35390	MA_539595g0010	probable vacuolar amino acid transporter YPQ1	lightcyan	NA
35487	MA_5433441g0010	(-)-beta-phellandrene synthase	lightcyan	NA
35542	MA_54558g0010	probable receptor kinase At1g11050	lightcyan	NA
35740	MA_55232g0010	fatty acyl- reductase 2	lightcyan	NA
35878	MA_5572982g0010	---NA---	lightcyan	NA
35891	MA_5581g0010	non-specific lipid-transfer At2g13820	lightcyan	NA
35892	MA_55812g0010	---NA---	lightcyan	NA
36008	MA_56269g0010	omega-hydroxypalmitate O-feruloyl transferase	lightcyan	NA
36144	MA_568302g0010	unknown	lightcyan	NA
37001	MA_602026g0010	homeobox-leucine zipper MERISTEM L1-like	lightcyan	NA
37025	MA_603034g0010	aquaporin PIP2-4-like	lightcyan	NA
37516	MA_62046g0010	fatty acyl- reductase 2	lightcyan	NA
37860	MA_63321g0010	BURP domain RD22	lightcyan	NA
37861	MA_63321g0020	BURP domain-containing 5	lightcyan	NA
38051	MA_640312g0010	LRR receptor-like serine threonine- kinase ERECTA	lightcyan	NA
38928	MA_6730g0010	O-acyltransferase WSD1-like	lightcyan	NA
38951	MA_67384g0020	CASP 1D1	lightcyan	NA
39161	MA_6816917g0010	unknown	lightcyan	NA
39837	MA_705973g0010	receptor kinase 2	lightcyan	NA
40439	MA_725659g0010	unknown	lightcyan	NA
40622	MA_73113g0010	phenylalanine ammonia lyase	lightcyan	NA
41183	MA_7501649g0010	very-long-chain enoyl- reductase-like	lightcyan	NA
41440	MA_75939g0010	cytochrome P450 86B1-like	lightcyan	NA
41836	MA_77200g0010	LOB domain-containing 1-like	lightcyan	NA
41907	MA_77420g0010	ethylene-responsive transcription factor ESR2-like	lightcyan	NA
41979	MA_77667g0010	probable membrane-associated kinase regulator 2	lightcyan	NA
42628	MA_7962537g0010	MDIS1-interacting receptor like kinase 1	lightcyan	NA
43347	MA_8183g0010	transcription factor bHLH137	lightcyan	NA
43579	MA_82524g0010	BCL-6 corepressor 1 isoform X1	lightcyan	NA
44807	MA_8606026g0010	fatty acyl- reductase 2	lightcyan	NA
45059	MA_867g0010	unknown	lightcyan	NA
45761	MA_88375g0010	Kinase superfamily isoform 1	lightcyan	NA
45855	MA_8859629g0010	homeobox-leucine zipper MERISTEM L1-like	lightcyan	NA
46456	MA_8995013g0010	unknown	lightcyan	NA
46914	MA_9089774g0010	3-ketoacyl- synthase 4-like	lightcyan	NA
47019	MA_9115341g0010	Transcription factor bHLH79	lightcyan	NA
47446	MA_920567g0010	unknown	lightcyan	NA
48083	MA_9332825g0010	3-dehydrosphinganine reductase TSC10A-like	lightcyan	NA
48128	MA_9341688g0010	hydroxycinnamoyl- quinate hydroxycinnamoyltransferase	lightcyan	NA
48467	MA_941055g0010	PREDICTED: uncharacterized protein LOC107869540	lightcyan	NA
48470	MA_94115g0010	nascent polypeptide-associated complex subunit muscle-specific form	lightcyan	NA
48718	MA_9461665g0010	IRK-interacting	lightcyan	NA
48863	MA_948726g0010	acid phosphatase 1	lightcyan	NA
49024	MA_95226g0010	transcription repressor MYB6	lightcyan	NA
49186	MA_95531g0010	fatty acyl- reductase 2	lightcyan	NA
49414	MA_9589587g0010	cytochrome P450 86B1-like	lightcyan	NA
49587	MA_96165g0020	---NA---	lightcyan	NA
49696	MA_9657824g0010	probable strigolactone esterase DAD2	lightcyan	NA
49799	MA_9698361g0010	unknown	lightcyan	NA
50232	MA_9831132g0010	aquaporin TIP1-1	lightcyan	NA
50749	MA_9957075g0010	shikimate O-hydroxycinnamoyltransferase-like	lightcyan	NA
50760	MA_9959g0010	serine carboxypeptidase-like enzyme	lightcyan	NA
50776	MA_9961381g0010	---NA---	lightcyan	NA

## Sheet: lightseagreen_df
Column1	Gene	Description	moduleColor	deg_name
45993	MA_8891g0010	RAP annotation release NERD domain	lightseagreen	9.02320739545207e-06
47153	MA_9142043g0010	unknown	lightseagreen	4.16609421326198e-06
15416	MA_10667g0010	unknown	lightseagreen	3.3891835408596e-05
8487	MA_10430692g0010	ARM repeat superfamily isoform 1	lightseagreen	2.51942214538175e-10
23667	MA_19212g0010	unknown	lightseagreen	1.71662480351388e-07
6627	MA_10428577g0010	water deficit inducible LP3	lightseagreen	1.2183309703006e-08
2280	MA_10270015g0010	cycloartenol synthase	lightseagreen	1.21462319240622e-10
16307	MA_1137731g0020	unknown	lightseagreen	1.13799298491413e-06
36348	MA_576621g0010	probable copper-transporting ATPase HMA5	lightseagreen	0.985710294495686
36019	MA_56321g0010	---NA---	lightseagreen	0.681634124541637
4570	MA_10426234g0010	---NA---	lightseagreen	0.511183280174144
24822	MA_207926g0010	7-deoxyloganetin glucosyltransferase-like	lightseagreen	0.425428705557188
49977	MA_9762678g0010	aspartic ase nepenthesin-1-like	lightseagreen	0.0618453528531648
41861	MA_7727763g0010	thaumatin	lightseagreen	0.0365635401832296
3390	MA_103506g0020	UDP-glycosyltransferase 92A1-like	lightseagreen	0.0338464125233217
34177	MA_495936g0010	aspartic ase nepenthesin-1	lightseagreen	0.0320689507795187
18557	MA_13385g0010	unknown	lightseagreen	0.030735776075645
35754	MA_552961g0010	RING-H2 finger ATL70	lightseagreen	0.0254815890661467
17126	MA_120498g0010	aspartic ase nepenthesin-1	lightseagreen	0.0209686974866212
19835	MA_14949g0010	probable leucine-rich repeat receptor kinase At1g35710	lightseagreen	0.0175280878678123
32261	MA_43714g0010	cytochrome P450 78A7-like	lightseagreen	0.0131066514271503
27087	MA_27424g0010	methyl- -binding domain-containing 2	lightseagreen	0.00716712487276176
43568	MA_8247358g0010	thaumatin	lightseagreen	0.00457887784338944
12583	MA_10435220g0010	---NA---	lightseagreen	0.00390009419073648
34224	MA_497147g0010	Blue copper	lightseagreen	0.00301846175611181
40077	MA_714391g0010	GDSL esterase lipase At1g74460-like	lightseagreen	0.00270882924717943
3311	MA_10344444g0010	low temprature induced	lightseagreen	0.00167334153616627
3389	MA_103506g0010	scopoletin glucosyltransferase-like	lightseagreen	0.00142526421196938
34472	MA_50352g0010	Bifunctional inhibitor plant lipid transfer seed storage helical domain-containing	lightseagreen	0.00095326145294351
3884	MA_10384295g0010	unknown	lightseagreen	0.000609572389788732
29	MA_10005612g0010	AP2-like ethylene-responsive transcription factor At1g16060	lightseagreen	1
128	MA_10020g0010	expansin A3	lightseagreen	1
477	MA_10071392g0010	nuclear speckle RNA-binding B-like	lightseagreen	1
716	MA_10103335g0010	cathechol O-	lightseagreen	1
1297	MA_10171864g0010	GDSL esterase lipase At4g01130-like	lightseagreen	1
1409	MA_101842g0010	O-acyltransferase WSD1-like	lightseagreen	1
1440	MA_10186862g0010	hypothetical protein 0_1984_02, partial	lightseagreen	1
1607	MA_102039g0010	---NA---	lightseagreen	1
1628	MA_10205415g0010	probable pectate lyase 18	lightseagreen	1
1803	MA_10222942g0010	phospholipase A2-alpha	lightseagreen	1
2238	MA_102666g0010	zinc transporter 2	lightseagreen	1
2461	MA_10284254g0010	ribonuclease 1	lightseagreen	1
3161	MA_103352g0010	peroxidase 72-like	lightseagreen	1
3324	MA_10345692g0010	germin 2-1	lightseagreen	1
3445	MA_10355251g0010	abscisic acid receptor PYL2-like	lightseagreen	1
3504	MA_10358593g0010	mannan endo-1,4-beta-mannosidase 2-like isoform X1	lightseagreen	1
3813	MA_1038g0010	peroxidase 55-like	lightseagreen	1
3862	MA_10382711g0010	unknown	lightseagreen	1
3928	MA_10388164g0010	abscisic acid receptor PYL9-like	lightseagreen	1
4550	MA_10426206g0010	random slug 5	lightseagreen	1
4744	MA_10426411g0010	probable tocopherol O- chloroplastic	lightseagreen	1
4936	MA_10426647g0010	scopoletin glucosyltransferase	lightseagreen	1
5164	MA_10426916g0010	oxysterol-binding -related 1D isoform X2	lightseagreen	1
5903	MA_10427759g0010	trichome birefringence-like 25	lightseagreen	1
6062	MA_10427930g0010	glycerol-3-phosphate 2-O-acyltransferase 6-like	lightseagreen	1
6260	MA_10428159g0010	alcohol-forming fatty acyl- reductase-like	lightseagreen	1
6296	MA_10428196g0010	---NA---	lightseagreen	1
6350	MA_10428260g0010	cytochrome P450 86B1-like	lightseagreen	1
6411	MA_10428346g0010	peroxygenase 2	lightseagreen	1
6589	MA_10428538g0010	metallothiol transferase -like	lightseagreen	1
6856	MA_10428856g0010	alcohol-forming fatty acyl- reductase-like	lightseagreen	1
7157	MA_10429177g0010	cellulose synthase A catalytic subunit 4 [UDP-forming]	lightseagreen	1
7158	MA_10429177g0020	cellulose synthase A catalytic subunit 3 [UDP-forming]-like	lightseagreen	1
7247	MA_10429285g0010	cinnamoyl- reductase-like SNL6	lightseagreen	1
7356	MA_10429422g0010	desiccation-related At2g46140	lightseagreen	1
7768	MA_10429894g0010	Fiber Fb34	lightseagreen	1
7792	MA_10429923g0010	dirigent	lightseagreen	1
7920	MA_10430063g0010	probable receptor kinase At5g18500	lightseagreen	1
8076	MA_10430239g0010	glucuronoxylan 4-O-methyltransferase 1	lightseagreen	1
8308	MA_10430487g0010	metacaspase-9	lightseagreen	1
8985	MA_10431232g0010	exocyst complex component EXO70A1-like	lightseagreen	1
9001	MA_10431243g0010	actin-related 2 3 complex subunit 2A	lightseagreen	1
9081	MA_10431323g0020	probable pectate lyase 18	lightseagreen	1
9163	MA_10431404g0010	omega-hydroxypalmitate O-feruloyl transferase-like	lightseagreen	1
9318	MA_10431585g0010	desiccation-related PCC13-62-like	lightseagreen	1
9462	MA_10431734g0010	unknown	lightseagreen	1
9839	MA_10432157g0010	NUCLEAR FUSION DEFECTIVE 4-like	lightseagreen	1
9978	MA_10432316g0010	VAN3-binding -like	lightseagreen	1
10637	MA_10433039g0030	fatty acyl- reductase 3-like	lightseagreen	1
10723	MA_10433135g0010	HOTHEAD-like isoform X2	lightseagreen	1
10724	MA_10433135g0020	(R)-mandelonitrile lyase-like	lightseagreen	1
10730	MA_10433142g0010	thiol protease aleurain-like	lightseagreen	1
10841	MA_10433259g0010	Multicopper oxidase	lightseagreen	1
10914	MA_10433349g0010	metacaspase-9	lightseagreen	1
10917	MA_10433351g0010	Endo-1,4-beta-xylanase A	lightseagreen	1
10977	MA_10433418g0010	transcription factor SCREAM2-like	lightseagreen	1
11085	MA_10433534g0010	---NA---	lightseagreen	1
11222	MA_10433704g0010	phospholipase A1-IIgamma	lightseagreen	1
11239	MA_10433720g0010	O-fucosyltransferase family isoform 2	lightseagreen	1
11316	MA_10433795g0010	cyclin-dependent kinase inhibitor SMR1	lightseagreen	1
11722	MA_10434249g0010	unknown	lightseagreen	1
11837	MA_10434370g0010	EGF domain-specific O-linked N-acetylglucosamine transferase-like	lightseagreen	1
11839	MA_10434370g0030	EGF domain-specific O-linked N-acetylglucosamine transferase-like	lightseagreen	1
11840	MA_10434370g0040	Glycosyltransferase family 61	lightseagreen	1
11841	MA_10434370g0050	EGF domain-specific O-linked N-acetylglucosamine transferase-like	lightseagreen	1
11861	MA_10434390g0030	---NA---	lightseagreen	1
11988	MA_10434540g0020	probable glutamate carboxypeptidase 2	lightseagreen	1
12268	MA_10434877g0010	unknown	lightseagreen	1
12466	MA_10435087g0010	hypothetical protein AXG93_1587s1020	lightseagreen	1
13133	MA_10435717g0010	unknown	lightseagreen	1
13409	MA_10435926g0010	respiratory burst oxidase homolog A	lightseagreen	1
13635	MA_10436107g0010	fatty acyl- reductase 3-like	lightseagreen	1
13765	MA_10436213g0010	uncharacterized protein LOC18425705	lightseagreen	1
13879	MA_10436313g0020	trans-resveratrol di-O-methyltransferase-like	lightseagreen	1
14117	MA_10436513g0010	BTB POZ domain-containing At2g24240-like	lightseagreen	1
14283	MA_10436636g0010	---NA---	lightseagreen	1
14284	MA_10436636g0020	---NA---	lightseagreen	1
14442	MA_10436774g0010	ABC transporter G family member 11	lightseagreen	1
14581	MA_10436882g0010	O-acyltransferase WSD1-like	lightseagreen	1
14582	MA_10436882g0020	O-acyltransferase WSD1-like	lightseagreen	1
14583	MA_10436882g0030	O-acyltransferase WSD1-like	lightseagreen	1
15060	MA_10437227g0030	probable pectate lyase 8	lightseagreen	1
15333	MA_10605g0020	3-ketoacyl- synthase 6	lightseagreen	1
15381	MA_106402g0010	probable N-acetyltransferase HLS1	lightseagreen	1
15723	MA_10908g0010	L-type lectin-domain containing receptor kinase -like	lightseagreen	1
15742	MA_109238g0010	peptidoglycan-binding domain-containing family	lightseagreen	1
15786	MA_10973g0010	glycosyltransferase family 92 Os08g0121900-like	lightseagreen	1
15929	MA_111037g0010	probable inactive purple acid phosphatase 27	lightseagreen	1
16048	MA_111906g0010	mannan endo-1,4-beta-mannosidase 7	lightseagreen	1
16053	MA_111938g0010	bidirectional sugar transporter SWEET3-like	lightseagreen	1
16174	MA_112831g0010	SRG1	lightseagreen	1
16208	MA_113024g0010	salicylate carboxymethyltransferase-like	lightseagreen	1
16228	MA_113140g0010	non-specific lipid-transfer At2g13820	lightseagreen	1
16279	MA_11354g0010	sulfite exporter family 3 isoform X1	lightseagreen	1
16325	MA_11388g0010	beta-galactosidase 10 isoform X1	lightseagreen	1
16428	MA_114638g0010	cyclin-dependent kinase inhibitor SMR3-like	lightseagreen	1
16565	MA_115621g0010	serine carboxypeptidase 24	lightseagreen	1
16918	MA_118674g0010	probable galacturonosyltransferase 13 isoform X1	lightseagreen	1
17041	MA_119695g0010	unknown	lightseagreen	1
17151	MA_120712g0010	unknown	lightseagreen	1
17271	MA_12160g0010	LOB domain-containing 15	lightseagreen	1
17292	MA_12179g0010	unknown	lightseagreen	1
17392	MA_122815g0010	NAC domain-containing 100	lightseagreen	1
17767	MA_126299g0010	unknown	lightseagreen	1
17777	MA_126387g0010	formin 18	lightseagreen	1
17822	MA_126828g0010	unknown	lightseagreen	1
17911	MA_1277g0020	Glycoside hydrolase	lightseagreen	1
17942	MA_127879g0010	unknown	lightseagreen	1
18018	MA_12866g0010	homeobox-leucine zipper ATHB-51	lightseagreen	1
18365	MA_13199g0010	calcium-binding CML42	lightseagreen	1
18525	MA_133439g0010	---NA---	lightseagreen	1
18779	MA_135948g0010	GDSL esterase lipase At1g74460	lightseagreen	1
19122	MA_138777g0010	unknown	lightseagreen	1
19283	MA_140235g0010	cell wall DAN4	lightseagreen	1
19305	MA_140410g0010	cellulose synthase A catalytic subunit 7 [UDP-forming]	lightseagreen	1
19332	MA_14061g0010	transcription factor RAX3-like	lightseagreen	1
19341	MA_140669g0010	upstream activation factor subunit spp27 isoform X1	lightseagreen	1
19388	MA_141g0010	lysine histidine transporter-like 8	lightseagreen	1
19485	MA_141966g0010	IAA-amino acid hydrolase ILR1-like 5	lightseagreen	1
19515	MA_14242g0010	plant intracellular Ras-group-related LRR 6-like	lightseagreen	1
19771	MA_148g0010	Xyloglucan endotransglucosylase hydrolase 9	lightseagreen	1
19852	MA_14986g0010	uncharacterized protein LOC18438225	lightseagreen	1
19959	MA_1521g0010	shikimate O-hydroxycinnamoyltransferase-like	lightseagreen	1
19965	MA_15220g0010	metallothiol transferase	lightseagreen	1
20090	MA_154457g0010	unknown	lightseagreen	1
20137	MA_155488g0010	probable carboxylesterase 2	lightseagreen	1
20322	MA_158390g0010	probable membrane-associated kinase regulator 2	lightseagreen	1
20476	MA_159942g0010	scopoletin glucosyltransferase-like	lightseagreen	1
20589	MA_161192g0010	chalcone isomerase	lightseagreen	1
21308	MA_16904g0010	heptahelical transmembrane 1-like	lightseagreen	1
21520	MA_17102g0010	bidirectional sugar transporter SWEET1-like	lightseagreen	1
21768	MA_17349g0010	cytochrome b561 and DOMON domain-containing At3g61750	lightseagreen	1
21904	MA_1747311g0010	unknown	lightseagreen	1
22016	MA_175723g0010	geraniol 8-hydroxylase	lightseagreen	1
22286	MA_178036g0010	ganglioside-induced differentiation-associated 2	lightseagreen	1
22405	MA_179122g0010	peroxidase 72-like	lightseagreen	1
22484	MA_17986g0010	ankyrin repeat RF_0381	lightseagreen	1
22508	MA_1801g0010	ganglioside-induced differentiation-associated 2	lightseagreen	1
22597	MA_18076g0010	probable amino acid permease 7	lightseagreen	1
22856	MA_18302g0010	trinucleotide repeat-containing gene 18	lightseagreen	1
22875	MA_183130g0010	family 2 glycosyltransferase	lightseagreen	1
23077	MA_184870g0010	Drug metabolite transporter	lightseagreen	1
23102	MA_1850812g0010	unknown	lightseagreen	1
23110	MA_185125g0010	glycerol-3-phosphate 2-O-acyltransferase 6-like	lightseagreen	1
23139	MA_18541g0010	unknown	lightseagreen	1
23184	MA_185826g0020	benzyl alcohol O-benzoyltransferase-like	lightseagreen	1
23231	MA_18619g0010	protein of unknown function DUF4378	lightseagreen	1
23391	MA_18829g0010	probable beta-1,4-xylosyltransferase IRX10L	lightseagreen	1
23656	MA_19207g0010	myb-related 308-like	lightseagreen	1
23675	MA_19224g0010	peroxygenase 2	lightseagreen	1
23801	MA_194263g0010	---NA---	lightseagreen	1
23802	MA_194263g0020	unknown	lightseagreen	1
23900	MA_19566g0010	2-oxoisovalerate dehydrogenase subunit alpha mitochondrial isoform X1	lightseagreen	1
23928	MA_195978g0010	probable methyltransferase At1g27930	lightseagreen	1
23929	MA_195978g0020	glucuronoxylan 4-O-methyltransferase 1-like	lightseagreen	1
23955	MA_19627g0010	3-hydroxy-3-methylglutaryl-coenzyme A reductase 1	lightseagreen	1
24403	MA_2026g0010	myb	lightseagreen	1
24541	MA_20419g0010	P-loop containing nucleoside triphosphate hydrolases superfamily	lightseagreen	1
24571	MA_204624g0010	blue copper -like	lightseagreen	1
25761	MA_230937g0010	probable membrane-associated kinase regulator 4	lightseagreen	1
25990	MA_23891g0010	annexin D1	lightseagreen	1
26205	MA_245850g0010	trichome birefringence-like 25	lightseagreen	1
26295	MA_2485g0010	-like cupins superfamily	lightseagreen	1
26662	MA_260412g0010	---NA---	lightseagreen	1
26687	MA_2611853g0010	hypothetical protein 0_11588_02, partial	lightseagreen	1
26709	MA_261860g0010	disease resistance gene	lightseagreen	1
26920	MA_2689408g0010	---NA---	lightseagreen	1
27130	MA_275703g0010	probable L-gulonolactone oxidase 6	lightseagreen	1
27134	MA_27580g0010	plant intracellular Ras-group-related LRR 6-like	lightseagreen	1
27337	MA_282261g0010	unknown	lightseagreen	1
27434	MA_28575g0010	probable pectinesterase 68	lightseagreen	1
27530	MA_2890821g0010	probable pectate lyase 8	lightseagreen	1
27600	MA_2912g0010	PREDICTED: uncharacterized protein LOC101220906	lightseagreen	1
27864	MA_2999798g0010	pectin methylesterase	lightseagreen	1
28044	MA_3056454g0010	unknown	lightseagreen	1
28087	MA_3069g0010	transcription factor IBH1-like 1	lightseagreen	1
28147	MA_30905g0010	AP2-like ethylene-responsive transcription factor At1g16060	lightseagreen	1
28229	MA_31151g0010	trichome birefringence-like	lightseagreen	1
28299	MA_313447g0010	NDR1 HIN1 13	lightseagreen	1
28358	MA_315620g0010	transcription factor RAX3-like	lightseagreen	1
28751	MA_3283024g0010	probable pectate lyase 8	lightseagreen	1
28816	MA_33057g0010	laccase family	lightseagreen	1
29191	MA_342274g0010	fatty acid reductase 4	lightseagreen	1
29346	MA_34759g0010	vignain-like	lightseagreen	1
29647	MA_35705g0010	UDP-glucuronate:xylan alpha-glucuronosyltransferase 2 isoform X1	lightseagreen	1
29664	MA_357349g0020	hypothetical protein 0_2213_01, partial	lightseagreen	1
30085	MA_369898g0010	C2 calcium-dependent membrane targeting	lightseagreen	1
30156	MA_372495g0010	unknown	lightseagreen	1
30158	MA_37256g0010	Transcription factor MYB86	lightseagreen	1
30249	MA_3753692g0010	expansin B1	lightseagreen	1
30696	MA_3894144g0010	---NA---	lightseagreen	1
30740	MA_390509g0010	NDR1 HIN1-Like 3-like	lightseagreen	1
30883	MA_394910g0010	pectate lyase	lightseagreen	1
30899	MA_395214g0010	probable inactive purple acid phosphatase 27	lightseagreen	1
31104	MA_4026g0010	rho GDP-dissociation inhibitor 1-like	lightseagreen	1
31128	MA_4032367g0010	ribonuclease 1	lightseagreen	1
31213	MA_40614g0010	serine threonine- phosphatase PP2A catalytic subunit	lightseagreen	1
31323	MA_409361g0010	xyloglucan endotransglucosylase hydrolase 9	lightseagreen	1
31355	MA_41006g0010	transcription factor HY5	lightseagreen	1
31528	MA_4146733g0010	unknown	lightseagreen	1
31545	MA_4151961g0010	DUF4228 domain-containing	lightseagreen	1
31685	MA_419572g0010	phenylcoumaran benzylic ether reductase	lightseagreen	1
31705	MA_4202g0010	GDSL esterase lipase At2g30310-like	lightseagreen	1
31760	MA_421644g0010	DUF1218 domain-containing	lightseagreen	1
31764	MA_421737g0010	acyl carrier chloroplastic-like	lightseagreen	1
31827	MA_423264g0010	sinapyl alcohol	lightseagreen	1
31876	MA_42440g0010	probable beta-1,4-xylosyltransferase IRX9H	lightseagreen	1
31885	MA_424619g0010	aspartic ase nepenthesin-1	lightseagreen	1
31886	MA_424619g0020	aspartic ase nepenthesin-1	lightseagreen	1
32041	MA_42979g0010	probable inactive purple acid phosphatase 27	lightseagreen	1
32123	MA_432761g0010	UDP-glycosyltransferase 73C2-like	lightseagreen	1
32230	MA_43637g0010	bifunctional pinoresinol-lariciresinol reductase-like	lightseagreen	1
32323	MA_439607g0010	transcription factor SCREAM2-like	lightseagreen	1
32424	MA_44391g0010	---NA---	lightseagreen	1
32557	MA_448160g0010	class VII chitinase	lightseagreen	1
32929	MA_46026g0020	xyloglucan endotransglucosylase hydrolase 9-like	lightseagreen	1
32950	MA_46102g0010	unknown	lightseagreen	1
32986	MA_46201g0010	unknown	lightseagreen	1
33199	MA_46842g0010	AUGMIN subunit 8	lightseagreen	1
33204	MA_46848g0010	WVD2-like 3 isoform X2	lightseagreen	1
33207	MA_468579g0010	patatin 2	lightseagreen	1
33490	MA_476106g0010	unknown	lightseagreen	1
33501	MA_476377g0010	kinesin KP1	lightseagreen	1
33587	MA_478906g0010	alpha beta fold hydrolase	lightseagreen	1
33785	MA_4850406g0010	unknown	lightseagreen	1
33904	MA_488133g0010	STRICTOSIDINE SYNTHASE-LIKE 5	lightseagreen	1
33944	MA_488981g0010	laccase	lightseagreen	1
33983	MA_490412g0010	hypothetical protein 0_6473_01, partial	lightseagreen	1
34009	MA_4910g0010	unknown	lightseagreen	1
34011	MA_4910225g0010	unknown	lightseagreen	1
34072	MA_49244g0010	xyloglucan endotransglucosylase hydrolase 9	lightseagreen	1
34345	MA_500338g0010	unknown	lightseagreen	1
34573	MA_5073625g0010	---NA---	lightseagreen	1
34693	MA_51173g0010	transcription factor MYB36	lightseagreen	1
34728	MA_5136756g0010	---NA---	lightseagreen	1
34759	MA_5147793g0010	unknown	lightseagreen	1
34832	MA_51827g0010	unknown	lightseagreen	1
34915	MA_52206g0010	probable inactive receptor kinase At1g48480	lightseagreen	1
34960	MA_52345g0010	---NA---	lightseagreen	1
35065	MA_5278g0010	hypothetical protein AXG93_2278s1550	lightseagreen	1
35122	MA_529833g0010	UDP-glucuronate:xylan alpha-glucuronosyltransferase 2 isoform X1	lightseagreen	1
35233	MA_53390g0010	glycosyltransferase 7	lightseagreen	1
35842	MA_55619g0010	zinc finger	lightseagreen	1
35903	MA_5584804g0010	peroxidase 72-like	lightseagreen	1
35925	MA_55937g0010	purple acid phosphatase 3-like	lightseagreen	1
36009	MA_56270g0010	hypothetical protein CFOL_v3_15179	lightseagreen	1
36014	MA_5630g0010	---NA---	lightseagreen	1
36084	MA_5655794g0010	unknown	lightseagreen	1
36392	MA_57774g0010	unknown	lightseagreen	1
36394	MA_577786g0010	unknown	lightseagreen	1
36529	MA_58340g0010	IRX15-LIKE-like	lightseagreen	1
36731	MA_5905665g0010	pectate lyase family	lightseagreen	1
36733	MA_5907g0020	---NA---	lightseagreen	1
36751	MA_59170g0010	phospholipase A1-IIgamma	lightseagreen	1
36809	MA_594166g0010	probable pectate lyase 18	lightseagreen	1
36906	MA_59840g0010	C75A1_PINTA ame: Full=Cytochrome P450 750A1 ame: Full=Cytochrome P450 CYPC	lightseagreen	1
36929	MA_59950g0010	arabinogalactan	lightseagreen	1
36937	MA_599624g0010	peroxidase 72-like	lightseagreen	1
36962	MA_6005856g0010	laccase-11-like	lightseagreen	1
36991	MA_6016180g0010	CRAL-TRIO domain-containing YKL091C-like isoform X1	lightseagreen	1
37083	MA_60564g0010	unknown	lightseagreen	1
37136	MA_6076895g0010	kinesin-related 8 isoform X1	lightseagreen	1
37390	MA_616703g0010	metacaspase-9	lightseagreen	1
37423	MA_61800g0010	pectate lyase family	lightseagreen	1
37424	MA_61800g0020	probable pectate lyase 8	lightseagreen	1
37454	MA_61875g0010	short-chain dehydrogenase TIC chloroplastic-like	lightseagreen	1
37634	MA_62488g0010	myb-related Myb4-like	lightseagreen	1
37668	MA_6262209g0010	laccase diphenol oxidase family	lightseagreen	1
37744	MA_629320g0010	cinnamoyl- reductase	lightseagreen	1
37981	MA_637485g0010	COBRA 4	lightseagreen	1
38028	MA_6393g0010	transcription factor MYB36	lightseagreen	1
38031	MA_639394g0010	mitogen-activated kinase kinase kinase 16	lightseagreen	1
38152	MA_6445g0020	Heavy metal transport detoxification superfamily	lightseagreen	1
38277	MA_6491720g0010	phospholipase A1-II 1-like	lightseagreen	1
38361	MA_652505g0010	chalcone flavanone isomerase	lightseagreen	1
38422	MA_65469g0020	beta-galactosidase 8	lightseagreen	1
38773	MA_6668g0010	---NA---	lightseagreen	1
38975	MA_67466g0010	7-deoxyloganetin glucosyltransferase	lightseagreen	1
39375	MA_68973g0010	delta A	lightseagreen	1
39430	MA_6920158g0010	TIR NBS LRR disease resistance	lightseagreen	1
39434	MA_6920651g0010	phosphatidylcholine:diacylglycerol cholinephosphotransferase 1-like	lightseagreen	1
39529	MA_695095g0010	unknown	lightseagreen	1
39728	MA_7017534g0010	heavy metal-associated isoprenylated plant 27-like	lightseagreen	1
39743	MA_70249g0010	metacaspase-9	lightseagreen	1
39844	MA_70636g0010	leucine-rich repeat extensin 3	lightseagreen	1
39937	MA_70960g0010	---NA---	lightseagreen	1
39960	MA_7104g0010	hypothetical protein AXG93_2175s1200	lightseagreen	1
40105	MA_71525g0010	ribulose-phosphate 3- chloroplastic	lightseagreen	1
40191	MA_7181516g0010	(R)-mandelonitrile lyase-like	lightseagreen	1
40337	MA_7225g0010	Zn-finger in Ran binding and others domain-containing	lightseagreen	1
40455	MA_726207g0010	chitinase 1	lightseagreen	1
40529	MA_72811g0010	NRT1 PTR FAMILY -like	lightseagreen	1
40668	MA_7326993g0010	O-acyltransferase WSD1-like	lightseagreen	1
40739	MA_73540g0010	---NA---	lightseagreen	1
40868	MA_74039g0010	---NA---	lightseagreen	1
41040	MA_7461249g0010	laccase-11-like	lightseagreen	1
41134	MA_74910g0010	Aspartate glutamate uridylate kinase	lightseagreen	1
41143	MA_74925g0010	(RS)-norcoclaurine 6-O-methyltransferase	lightseagreen	1
41909	MA_7742378g0010	mannose-1-phosphate guanyltransferase alpha	lightseagreen	1
42050	MA_7789949g0010	mannose-1-phosphate guanyltransferase alpha-like	lightseagreen	1
42313	MA_78696g0010	CSC1 ERD4	lightseagreen	1
42413	MA_79011g0010	leucine-rich repeat receptor-like serine threonine- kinase At2g24130	lightseagreen	1
42520	MA_7933525g0010	O-acyltransferase WSD1-like	lightseagreen	1
42728	MA_799187g0010	homeobox-leucine zipper ATHB-6 isoform X1	lightseagreen	1
42787	MA_801607g0010	transmembrane 136	lightseagreen	1
42808	MA_80232g0010	CUP-SHAPED COTYLEDON 2-like	lightseagreen	1
42936	MA_8061832g0010	cellulose synthase A catalytic subunit 4 [UDP-forming]-like	lightseagreen	1
43222	MA_814644g0010	pectate lyase-like	lightseagreen	1
43361	MA_818740g0010	GDSL esterase lipase At1g74460-like	lightseagreen	1
43377	MA_8190190g0010	phosphatase 1 regulatory subunit 12A-like	lightseagreen	1
43410	MA_820g0010	NUCLEAR FUSION DEFECTIVE 4-like	lightseagreen	1
43411	MA_820g0020	NUCLEAR FUSION DEFECTIVE 4	lightseagreen	1
43637	MA_8271105g0010	Argininosuccinate lyase	lightseagreen	1
43667	MA_827790g0010	endoglucanase 17	lightseagreen	1
43755	MA_83032g0010	GDSL esterase lipase At1g74460	lightseagreen	1
44076	MA_8394675g0010	endoglucanase 3	lightseagreen	1
44124	MA_8407753g0010	indeterminate-domain 1-like	lightseagreen	1
44134	MA_8409826g0010	endoglucanase 17	lightseagreen	1
44254	MA_8445917g0010	extracellular ribonuclease LE-like	lightseagreen	1
44268	MA_8450193g0010	xyloglucan endotransglucosylase hydrolase 2-like	lightseagreen	1
44467	MA_8510586g0010	---NA---	lightseagreen	1
44772	MA_8597011g0010	UDP-glucuronate:xylan alpha-glucuronosyltransferase 3	lightseagreen	1
44798	MA_8605300g0010	fatty acid amide hydrolase-like	lightseagreen	1
45980	MA_8886174g0010	polygalacturonase 1 beta 2	lightseagreen	1
46135	MA_8925g0010	cell wall integrity and stress response component 3-like	lightseagreen	1
46594	MA_90243g0010	---NA---	lightseagreen	1
46801	MA_90653g0010	CASP 1B1	lightseagreen	1
46880	MA_90818g0010	---NA---	lightseagreen	1
47042	MA_9119100g0010	mannose-1-phosphate guanyltransferase alpha	lightseagreen	1
47065	MA_91227g0010	early endosome antigen 1	lightseagreen	1
47296	MA_91700g0010	unknown	lightseagreen	1
47552	MA_922767g0010	GDSL esterase lipase At5g37690	lightseagreen	1
47556	MA_92286g0010	GDSL esterase lipase At4g26790	lightseagreen	1
47711	MA_92610g0010	serine threonine- kinase At5g01020-like	lightseagreen	1
47773	MA_9272140g0010	extracellular ribonuclease LE-like	lightseagreen	1
47934	MA_9303502g0010	heavy metal-associated isoprenylated plant 20	lightseagreen	1
48303	MA_937875g0010	two-component response regulator ARR14-like	lightseagreen	1
48454	MA_9407858g0010	---NA---	lightseagreen	1
48504	MA_94192g0010	---NA---	lightseagreen	1
48660	MA_945138g0010	mannose-1-phosphate guanylyltransferase 1	lightseagreen	1
48766	MA_9470692g0010	caffeoylshikimate esterase-like	lightseagreen	1
48800	MA_9477022g0010	GDSL esterase lipase At2g42990-like	lightseagreen	1
48811	MA_9478390g0010	probable pectate lyase 8	lightseagreen	1
48839	MA_9483804g0010	transcription factor MYB34-like	lightseagreen	1
48933	MA_95012g0010	---NA---	lightseagreen	1
49081	MA_9534607g0010	laccase-11-like	lightseagreen	1
49154	MA_95471g0010	AP2-like ethylene-responsive transcription factor At1g16060	lightseagreen	1
49196	MA_9554441g0010	short-chain dehydrogenase reductase 2a-like	lightseagreen	1
49243	MA_956300g0010	unknown	lightseagreen	1
49630	MA_96299g0010	---NA---	lightseagreen	1
49808	MA_97011g0010	short-chain dehydrogenase reductase 2a	lightseagreen	1
50102	MA_9801168g0010	unknown	lightseagreen	1
50441	MA_9884449g0010	cinnamoyl	lightseagreen	1
50619	MA_9930g0010	aspartic ase A1-like	lightseagreen	1

## Sheet: steelblue 1_df
Column1	Gene	Description	moduleColor	deg_name
5490	MA_10427296g0010	exonuclease chloroplastic	steelblue.1	7.48707494971956e-07
30702	MA_38956g0010	mannan endo-1,4-beta-mannosidase 6 isoform X2	steelblue.1	5.58997259139652e-10
8511	MA_10430720g0010	probable acyl-activating enzyme peroxisomal	steelblue.1	0.866240806164285
15177	MA_104671g0010	alpha carbonic anhydrase 7-like	steelblue.1	0.812155717945493
8512	MA_10430720g0020	probable acyl-activating enzyme peroxisomal	steelblue.1	0.591286405635495
48164	MA_9349051g0010	D-cysteine desulfhydrase mitochondrial	steelblue.1	0.177465041314007
36856	MA_59627g0010	endo-1,3 1,4-beta-D-glucanase-like	steelblue.1	0.026204600129394
26917	MA_268790g0020	unknown	steelblue.1	0.0034517823221003
11503	MA_10434004g0010	kxDL motif-containing 1	steelblue.1	0.00296773152266153
29300	MA_3460g0010	Nuclear transport factor 2	steelblue.1	0.00143056737500399
4765	MA_10426441g0010	probable LRR receptor-like serine threonine- kinase At1g56130 isoform X1	steelblue.1	0.000661752653173461
33972	MA_489894g0010	endo-1,3 1,4-beta-D-glucanase-like	steelblue.1	0.000249935577958532
65	MA_10012052g0010	multi -bridging factor 1c	steelblue.1	1
354	MA_10054054g0020	probable LRR receptor-like serine threonine- kinase At4g26540	steelblue.1	1
754	MA_10107971g0010	ATP-citrate synthase alpha chain 3	steelblue.1	1
2455	MA_10283336g0010	unknown	steelblue.1	1
4466	MA_10426104g0010	tau class glutathione S-transferase	steelblue.1	1
6021	MA_10427886g0020	unknown	steelblue.1	1
10490	MA_10432875g0030	transcription factor DIVARICATA-like isoform X1	steelblue.1	1
11817	MA_10434336g0020	CBL-interacting kinase 5	steelblue.1	1
16544	MA_115494g0010	palmitoyl- thioesterase 1	steelblue.1	1
16600	MA_11596g0010	transcription elongation factor SPT4 homolog 2	steelblue.1	1
21691	MA_172637g0010	unknown	steelblue.1	1
27281	MA_280843g0010	transport Sec61 subunit alpha	steelblue.1	1
27703	MA_29489g0010	unknown	steelblue.1	1
27723	MA_295661g0010	ATP-citrate synthase alpha chain 2	steelblue.1	1
29718	MA_35885g0010	alkylated DNA repair alkB homolog 8	steelblue.1	1
29720	MA_358892g0010	-tyrosine-phosphatase IBR5	steelblue.1	1
31264	MA_407474g0010	chloroplast processing peptidase-like	steelblue.1	1
36963	MA_60060g0010	unknown	steelblue.1	1
39170	MA_682019g0010	LOW QUALITY PROTEIN: beta-amylase-like	steelblue.1	1
39643	MA_69869g0010	choline-phosphate cytidylyltransferase 2	steelblue.1	1
44100	MA_84015g0030	ribonuclease P family	steelblue.1	1
47666	MA_925123g0010	transcription factor SRM1-like	steelblue.1	1
50217	MA_9827161g0010	pseudouridine-metabolizing bifunctional	steelblue.1	1

## Sheet: chartreuse_df
Column1	Gene	Description	moduleColor	deg_name
47996	MA_93151g0010	cytosolic sulfotransferase 12-like	chartreuse	9.95458258067874e-05
37831	MA_63220g0020	TPR domain	chartreuse	9.93378045387393e-10
27701	MA_29469g0010	2-oxoglutarate-iron(II)-dependent oxygenase	chartreuse	9.9205613705424e-07
13308	MA_10435850g0020	cytochrome P450 84A1	chartreuse	9.90467878076767e-13
2592	MA_10296869g0010	LURP-one-related 15-like	chartreuse	9.84497553411502e-05
48745	MA_94664g0010	PREDICTED: uncharacterized protein LOC107412951 isoform X1	chartreuse	9.80135531810554e-07
20724	MA_162641g0010	unknown	chartreuse	9.76345262261925e-05
13083	MA_10435679g0010	TMV resistance N-like	chartreuse	9.75481291204244e-08
8551	MA_10430768g0010	TPX2-like isoform X2	chartreuse	9.71436637266211e-05
1346	MA_101776g0010	beta-glucosidase 12 isoform X2	chartreuse	9.65330385693188e-09
44013	MA_8375289g0010	---NA---	chartreuse	9.64292288180151e-05
16350	MA_11407g0010	chloroplastic lipocalin isoform X2	chartreuse	9.61192551249262e-06
30548	MA_3845g0010	Purple acid phosphatase 3	chartreuse	9.49322304588843e-05
32277	MA_43770g0010	amino acid permease 4	chartreuse	9.47950854194056e-07
20042	MA_15370g0010	---NA---	chartreuse	9.42796614512489e-05
42680	MA_7976519g0010	disease resistance RGA3	chartreuse	9.3961953076498e-08
43715	MA_8292402g0010	binding partner of ACD11 1 isoform X1	chartreuse	9.37649239819771e-06
26873	MA_26708g0010	ultraviolet-B receptor UVR8	chartreuse	9.36906222945444e-05
19130	MA_138875g0020	---NA---	chartreuse	9.34846333966462e-06
29705	MA_35841g0010	hydroquinone glucosyltransferase-like	chartreuse	9.28541975540183e-05
1389	MA_101817g0010	LOB domain-containing 29-like	chartreuse	9.25294661444736e-09
18099	MA_129542g0010	probable LRR receptor-like serine threonine- kinase At1g67720	chartreuse	9.24674609867405e-05
29878	MA_363710g0010	Squalene epoxidase 1	chartreuse	9.19484284311236e-14
35281	MA_5355707g0010	cytochrome	chartreuse	9.17065098812952e-08
49029	MA_9524248g0010	cysteine-rich receptor kinase 10 isoform X2	chartreuse	9.11604609339953e-11
23200	MA_185911g0010	predicted protein	chartreuse	9.07892222946642e-05
46436	MA_8990287g0010	Pentatricopeptide repeat-containing chloroplastic	chartreuse	9.04694545086187e-16
10384	MA_10432748g0010	probable L-type lectin-domain containing receptor kinase	chartreuse	9.04417575831488e-05
8434	MA_10430631g0010	---NA---	chartreuse	8.94599694381622e-15
50259	MA_9836g0010	GLUTAMINE DUMPER 2	chartreuse	8.92544555620264e-06
21612	MA_171942g0040	unknown	chartreuse	8.90483486612712e-07
30657	MA_388061g0020	pentatricopeptide repeat-containing At4g37170	chartreuse	8.89535155832225e-05
8105	MA_10430277g0010	---NA---	chartreuse	8.8272079094113e-20
50070	MA_9791318g0010	unknown	chartreuse	8.82213882824631e-09
42572	MA_7947850g0010	kinase PVPK-1-like	chartreuse	8.78543824795251e-05
30343	MA_37826g0010	30S ribosomal S1-like	chartreuse	8.77526273796922e-13
30470	MA_381654g0010	ribonuclease H	chartreuse	8.74525943795772e-05
14048	MA_10436451g0020	probable polygalacturonase	chartreuse	8.73195358040841e-05
49073	MA_95333g0010	heterogeneous nuclear ribonucleo 1	chartreuse	8.67412585573027e-09
27594	MA_29094g0010	unknown	chartreuse	8.66397321474741e-09
24197	MA_1999007g0010	short-chain dehydrogenase reductase 2a-like	chartreuse	8.65598721845165e-07
9572	MA_10431868g0010	ROOT INITIATION DEFECTIVE 3-like	chartreuse	8.61190350782144e-08
48829	MA_94821g0010	Structural constituent of	chartreuse	8.53971192203636e-06
6148	MA_10428027g0010	UPF0481 At3g02645	chartreuse	8.49177033849343e-06
40510	MA_727560g0010	diaminopimelate decarboxylase chloroplastic	chartreuse	8.4325991409269e-05
50131	MA_9811033g0010	---NA---	chartreuse	8.40982402688468e-09
17919	MA_12775g0010	lipase-like PAD4	chartreuse	8.3866933817006e-13
47288	MA_91692g0010	probable aspartyl protease At4g16563	chartreuse	8.35431711945173e-06
38023	MA_6391g0010	ubiquitin family	chartreuse	8.28968617984566e-06
29266	MA_344969g0010	AAA-ATPase At4g30250-like	chartreuse	8.27759560002263e-07
27761	MA_2965641g0010	GRAM-containing ABA-responsive	chartreuse	8.26658197605544e-06
20330	MA_158434g0010	ROOT PRIMORDIUM DEFECTIVE 1	chartreuse	8.25497582336116e-06
34349	MA_5004209g0010	UVR3 3-like 6-4 DNA photolyase	chartreuse	8.22391366151124e-05
26874	MA_267089g0010	chlorophyll a-b binding chloroplastic	chartreuse	8.20404734825829e-08
18721	MA_135370g0010	unknown	chartreuse	8.18558412846879e-07
19080	MA_13844g0010	probable disease resistance At1g12280	chartreuse	8.18444000309564e-20
4215	MA_10425830g0010	unknown	chartreuse	8.12467168044949e-08
33417	MA_473939g0010	GTPase IMAP family member 4-like	chartreuse	8.122379151346e-07
8446	MA_10430645g0010	---NA---	chartreuse	8.0366038226825e-06
7500	MA_10429597g0020	probable glutamate carboxypeptidase 2	chartreuse	8.02084684189321e-06
37197	MA_60987g0010	disease resistance RPM1-like isoform X2	chartreuse	7.99362243125565e-10
42562	MA_794523g0010	probable 2-oxoglutarate Fe(II)-dependent dioxygenase	chartreuse	7.99354140915654e-12
2586	MA_10296295g0010	probable pectate lyase 4	chartreuse	7.97530744146742e-05
43726	MA_82945g0030	ABC transporter B family member 15-like	chartreuse	7.95335053128835e-06
17247	MA_121405g0010	Late embryogenesis abundant	chartreuse	7.9414254514064e-05
11186	MA_10433662g0010	disease resistance RPP13 1	chartreuse	7.88253489257433e-12
32257	MA_4370g0010	unknown	chartreuse	7.81832746218702e-05
14266	MA_10436621g0010	arginine N-methyltransferase	chartreuse	7.73479412856059e-05
46122	MA_8922546g0010	glutathione peroxidase	chartreuse	7.65411829995058e-13
36876	MA_5971026g0020	GDSL esterase lipase At5g03610-like	chartreuse	7.57974922893965e-06
28938	MA_334306g0010	RHS repeat-associated core domain-containing	chartreuse	7.54518210437106e-07
34327	MA_5g0010	4-coumarate-- ligase-like 7	chartreuse	7.48483399167516e-09
29868	MA_3634901g0010	PRA1 family F3-like	chartreuse	7.35058397506773e-09
30108	MA_37080g0010	pentatricopeptide repeat-containing mitochondrial-like	chartreuse	7.3377512538374e-08
10765	MA_10433177g0020	heme-binding chloroplastic	chartreuse	7.29538977417969e-11
42140	MA_78196g0010	transcription termination factor chloroplastic	chartreuse	7.29296739201077e-06
31830	MA_423313g0010	pentatricopeptide repeat-containing At3g56030-like	chartreuse	7.28394307047185e-07
18194	MA_130334g0010	---NA---	chartreuse	7.27336083613971e-07
35348	MA_5377333g0010	hypothetical protein ZEAMMB73_Zm00001d018831	chartreuse	7.24763464138458e-10
31808	MA_422896g0010	Lipase 1	chartreuse	7.24291948328498e-07
15269	MA_10551g0010	CSC1 At1g32090	chartreuse	7.218555313991e-06
29960	MA_366082g0010	E3 ubiquitin- ligase RGLG1-like	chartreuse	7.21217070080202e-12
17172	MA_120823g0010	unknown	chartreuse	7.16680375147047e-09
12316	MA_10434931g0010	auxin-induced 15A-like	chartreuse	7.16529292072244e-06
30522	MA_383467g0010	unknown	chartreuse	7.16192494409245e-05
19117	MA_13874g0010	PREDICTED: uncharacterized protein LOC104613087	chartreuse	7.15564568934144e-06
16513	MA_115337g0010	---NA---	chartreuse	7.11907747963434e-14
45622	MA_88094g0010	annexin D1	chartreuse	7.11821590444151e-10
32416	MA_443520g0010	TIR NBS LRR disease resistance	chartreuse	7.05723875729416e-13
7551	MA_10429657g0010	cysteine-rich receptor kinase 2	chartreuse	7.04543265009352e-09
1423	MA_10185385g0010	Oligopeptide transporter 4	chartreuse	7.03757090636521e-09
14578	MA_10436878g0020	longifolene synthase	chartreuse	7.02039779259864e-05
5731	MA_10427559g0010	disease resistance RGA4 isoform X2	chartreuse	7.01045222741781e-17
27618	MA_291980g0010	unknown	chartreuse	6.98794828861729e-09
6204	MA_10428081g0020	cell division cycle 48 homolog	chartreuse	6.969827320146e-08
40793	MA_737390g0010	unknown	chartreuse	6.96968272566588e-06
7950	MA_10430098g0010	cellulose synthase E6	chartreuse	6.96929251127044e-08
6447	MA_10428383g0010	serine carboxypeptidase-like 20	chartreuse	6.9240393906973e-08
37606	MA_6240194g0010	resistance family	chartreuse	6.88783506301313e-05
41011	MA_7454292g0010	cycloartenol Synthase	chartreuse	6.88255193959526e-05
1349	MA_10177682g0010	tRNA 2 -phosphotransferase 1	chartreuse	6.8677828607806e-14
29404	MA_34934g0020	non-specific phospholipase C6	chartreuse	6.85867466836947e-13
32789	MA_45580g0010	cleavage and polyadenylation specificity factor subunit 3-I isoform X1	chartreuse	6.85857648524317e-09
39863	MA_706956g0010	NBS-LRR	chartreuse	6.846135224287e-07
43418	MA_8201187g0010	---NA---	chartreuse	6.84485841272955e-06
47526	MA_9222330g0010	riboflavin biosynthesis chloroplastic	chartreuse	6.7679988355412e-09
14585	MA_10436884g0010	L-2-hydroxyglutarate mitochondrial	chartreuse	6.73936287390705e-11
10426	MA_10432800g0020	---NA---	chartreuse	6.72074465509009e-05
27328	MA_28211g0010	unknown	chartreuse	6.68062925237374e-05
45999	MA_8892683g0010	unknown	chartreuse	6.66742196530912e-06
9939	MA_10432273g0010	cell cycle checkpoint control RAD9A	chartreuse	6.65179357550309e-07
1036	MA_10143270g0010	7-deoxyloganetin glucosyltransferase-like	chartreuse	6.63074466885851e-10
50085	MA_97951g0010	histone H4-like	chartreuse	6.60795998057127e-08
20733	MA_162731g0010	aspartic ase nepenthesin-1-like	chartreuse	6.60363050495615e-05
5444	MA_10427243g0010	unknown	chartreuse	6.58141395556598e-07
43857	MA_8332525g0010	C75A1_PINTA ame: Full=Cytochrome P450 750A1 ame: Full=Cytochrome P450 CYPC	chartreuse	6.52328591248805e-05
25411	MA_22g0010	high affinity nitrate transporter	chartreuse	6.49172999470467e-05
23281	MA_186776g0010	Cysteine-rich receptor kinase 2	chartreuse	6.45722222809977e-08
43175	MA_8133620g0010	---NA---	chartreuse	6.39772497633853e-05
1660	MA_10208488g0010	probable phytol kinase chloroplastic	chartreuse	6.39072173669977e-13
38125	MA_643312g0010	Cycloartenol synthase	chartreuse	6.39025770707687e-06
8015	MA_10430172g0010	crossover junction endonuclease MUS81 isoform X2	chartreuse	6.32711645500276e-07
36723	MA_590299g0010	unknown	chartreuse	6.32343971147766e-07
38852	MA_670049g0010	salicylate carboxymethyltransferase-like	chartreuse	6.31951989534171e-10
25873	MA_23465g0010	ankyrin repeat family	chartreuse	6.31668918275961e-05
45087	MA_8677585g0010	mannose-1-phosphate guanylyltransferase 1	chartreuse	6.31381429150047e-05
42958	MA_8067753g0010	jasmonate O-methyltransferase	chartreuse	6.26002505974107e-14
47230	MA_9157g0010	Lipase 1	chartreuse	6.22720152814069e-09
27977	MA_3036540g0010	cytochrome P450 86B1	chartreuse	6.209344948417e-07
46482	MA_9000359g0010	DETOXIFICATION 27-like	chartreuse	6.19330165482792e-05
10909	MA_10433345g0010	---NA---	chartreuse	6.18703657525439e-08
8155	MA_10430331g0010	mitochondrial import inner membrane translocase subunit Tim17 Tim22 Tim23 family	chartreuse	6.16155298990293e-05
2782	MA_10310438g0010	NBS-LRR	chartreuse	6.10983600460873e-10
38765	MA_666536g0010	---NA---	chartreuse	6.10520289084952e-08
42790	MA_80181g0010	immune-associated nucleotide-binding 9-like	chartreuse	6.10220248040932e-08
6910	MA_10428913g0010	TIR NBS LRR disease resistance	chartreuse	6.10168514674845e-13
43995	MA_8370g0020	G-type lectin S-receptor-like serine threonine- kinase At2g19130	chartreuse	6.1006943480637e-05
40145	MA_716827g0010	cytochrome P450 709B2-like	chartreuse	6.06955199727108e-09
12718	MA_10435374g0010	phospholipase A1-IIdelta	chartreuse	6.01734867748223e-13
10252	MA_10432608g0010	Proline transporter 2	chartreuse	6.01684655048258e-13
35829	MA_5556068g0010	cytochrome P450 71A1-like	chartreuse	5.9846389216693e-06
30468	MA_3816419g0010	unknown	chartreuse	5.96911554125236e-08
31307	MA_40905g0010	amino acid permease 3-like	chartreuse	5.86129125838357e-05
38618	MA_66092g0010	---NA---	chartreuse	5.84209031517363e-11
35858	MA_556608g0010	CTP synthase	chartreuse	5.79836226972551e-08
35008	MA_5256133g0010	SDD1	chartreuse	5.78286374016631e-10
29457	MA_350848g0010	cytochrome P450 71A1-like	chartreuse	5.75033700634315e-07
22115	MA_176668g0010	Pentatricopeptide repeat	chartreuse	5.73537108231531e-09
40617	MA_7308902g0010	B2	chartreuse	5.70895813009094e-06
11051	MA_10433490g0020	hypothetical protein CICLE_v10019166mg	chartreuse	5.67372395140508e-05
31972	MA_427366g0010	SUPPRESSOR OF GENE SILENCING 3 isoform X2	chartreuse	5.60619562817236e-13
31140	MA_403891g0010	unknown	chartreuse	5.60614765894898e-06
48344	MA_9387168g0010	arogenate dehydratase	chartreuse	5.59833605052516e-08
48464	MA_94101g0010	---NA---	chartreuse	5.59526635434222e-11
13309	MA_10435850g0030	unknown	chartreuse	5.55296741123043e-05
10156	MA_10432501g0010	pentatricopeptide repeat-containing At4g17915	chartreuse	5.54786982580526e-06
27568	MA_29033g0010	pentatricopeptide repeat-containing At4g13650	chartreuse	5.50207571491059e-08
13749	MA_10436202g0010	hypothetical protein AXG93_1247s1040	chartreuse	5.46685937859975e-07
10224	MA_10432580g0010	auxin response factor 2	chartreuse	5.45882864492582e-09
40092	MA_7149014g0010	amino acid permease 4-like	chartreuse	5.38574897670476e-09
22873	MA_183122g0010	metacaspase-1	chartreuse	5.33713910688946e-08
22784	MA_182502g0010	probable alpha-amylase 2	chartreuse	5.32457475167213e-11
46864	MA_90790g0010	dormancy auxin associated	chartreuse	5.32192916605249e-08
42950	MA_8066163g0010	unknown	chartreuse	5.25114203230862e-05
47500	MA_92184g0010	transcription factor ICE1-like	chartreuse	5.2487420597126e-05
30971	MA_3978971g0010	disease resistance RGA2	chartreuse	5.20564558867739e-07
7075	MA_10429093g0010	unknown	chartreuse	5.12059897750551e-05
6362	MA_10428282g0010	UPF0481 At3g47200-like isoform X1	chartreuse	5.07148143754284e-07
24072	MA_198061g0010	probable potassium transporter 17	chartreuse	5.07079827966024e-05
15682	MA_108756g0010	high-affinity nitrate transporter -like	chartreuse	5.01541811342294e-06
43724	MA_82945g0010	ABC transporter B family member 15	chartreuse	5.00761506925788e-05
32079	MA_430956g0010	yrdC domain-containing mitochondrial isoform X1	chartreuse	4.97028048213729e-10
46768	MA_905859g0010	probable alpha-amylase 2 isoform X1	chartreuse	4.96969904628874e-06
11857	MA_10434386g0010	DEAD-box ATP-dependent RNA helicase 38	chartreuse	4.96748799089386e-05
27962	MA_30312g0010	short-chain dehydrogenase reductase 2a	chartreuse	4.94339185656586e-06
20846	MA_1640g0010	unknown	chartreuse	4.89379554575339e-09
46010	MA_889393g0010	probable amino acid permease 7	chartreuse	4.86138670316327e-10
31053	MA_401070g0010	probable aspartyl protease At4g16563	chartreuse	4.84568110830268e-05
35637	MA_54880g0010	unknown	chartreuse	4.80509517383703e-06
43906	MA_83446g0010	Phosphoenolpyruvate carboxykinase [ATP]	chartreuse	4.78141146152664e-05
35734	MA_5519524g0010	NRT1 PTR FAMILY	chartreuse	4.77996446358534e-07
4818	MA_10426513g0010	unknown	chartreuse	4.7476529861488e-06
12902	MA_10435522g0010	adenylate chloroplastic-like isoform X7	chartreuse	4.69339699832186e-07
48777	MA_94731g0010	DNA-directed RNA polymerases I and III subunit rpac1	chartreuse	4.64914388283339e-08
12022	MA_10434586g0010	U4 U6 small nuclear ribonucleo PRP4	chartreuse	4.64475415560019e-05
32524	MA_44670g0010	ROOT PRIMORDIUM DEFECTIVE 1	chartreuse	4.64401354356555e-09
34486	MA_503753g0010	taxadiene 5nalpha	chartreuse	4.61598909734571e-05
39653	MA_69922g0010	uncharacterized protein LOC110665737	chartreuse	4.59579542681948e-06
6396	MA_10428330g0010	chromosome transmission fidelity 18 homolog	chartreuse	4.57035849301605e-07
28814	MA_33055g0010	probable alpha-amylase 2	chartreuse	4.5383046813484e-07
42139	MA_781950g0010	---NA---	chartreuse	4.53336542477515e-05
37347	MA_615077g0010	Pentatricopeptide repeat	chartreuse	4.51234488695458e-05
15812	MA_109945g0010	26S proteasome non-ATPase regulatory subunit 6 homolog	chartreuse	4.46247729351113e-05
20722	MA_16264g0010	unknown	chartreuse	4.44339937137345e-07
37263	MA_6126291g0010	disease resistance At4g27190-like	chartreuse	4.41593218123366e-06
42842	MA_803538g0010	receptor 12	chartreuse	4.40233803858822e-06
2938	MA_10321189g0010	WAT1-related At5g07050-like	chartreuse	4.37374118874573e-12
2180	MA_10261451g0010	---NA---	chartreuse	4.36821534832868e-05
17018	MA_119486g0010	cyclin-dependent kinase C-2-like	chartreuse	4.36584997878901e-15
37896	MA_634498g0010	cytochrome P450 71A1-like	chartreuse	4.33690815623084e-06
12771	MA_10435427g0010	cell cycle checkpoint RAD17 isoform X1	chartreuse	4.33212790757218e-06
11806	MA_10434325g0010	receptor 12	chartreuse	4.3181183059074e-06
24619	MA_205222g0010	unknown	chartreuse	4.31306051461691e-07
21699	MA_172778g0010	---NA---	chartreuse	4.24422634012346e-06
11513	MA_10434016g0010	probable aquaporin PIP1-2	chartreuse	4.2280691994131e-05
19882	MA_15044g0010	subtilisin-like protease	chartreuse	4.22309300819997e-06
23008	MA_18424g0010	---NA---	chartreuse	4.18547937776772e-08
30481	MA_38218g0010	---NA---	chartreuse	4.17130661926447e-08
9270	MA_10431536g0010	ROOT INITIATION DEFECTIVE 3-like	chartreuse	4.15524793480765e-05
11576	MA_10434087g0010	probable disease resistance At4g33300	chartreuse	4.14490543300295e-07
29125	MA_339960g0010	unknown	chartreuse	4.10632198917201e-07
14220	MA_10436586g0030	lon protease 2-like	chartreuse	4.10049194765031e-07
17597	MA_124868g0020	pentatricopeptide repeat-containing At4g13650	chartreuse	4.09871165713512e-06
16597	MA_11594g0010	protease Do-like chloroplastic isoform X2	chartreuse	4.04392457898446e-06
1824	MA_10225201g0010	probable alpha-amylase 2	chartreuse	4.025726355858e-08
28789	MA_32961g0010	O-glucosyltransferase rumi homolog	chartreuse	3.97335475179752e-06
50282	MA_9843773g0010	probable leucine-rich repeat receptor kinase At5g49770	chartreuse	3.94716663735919e-06
28883	MA_33244g0010	transcription termination factor chloroplastic-like	chartreuse	3.93925860570768e-05
24854	MA_2086189g0010	50S ribosomal chloroplastic-like	chartreuse	3.93722444137319e-07
6641	MA_10428595g0010	probable leucine-rich repeat receptor kinase At1g35710	chartreuse	3.932588033401e-07
3010	MA_10325649g0010	Structural maintenance of chromosomes 4	chartreuse	3.93217290103517e-10
25808	MA_23257g0010	transcription repressor OFP2-like	chartreuse	3.92573745698978e-05
45438	MA_876548g0010	mitochondrial import inner membrane translocase subunit TIM17-2-like	chartreuse	3.91447214768375e-06
16562	MA_115613g0010	uncharacterized WD repeat-containing isoform X1	chartreuse	3.90852968923268e-05
10849	MA_10433266g0020	---NA---	chartreuse	3.90411760624291e-06
10032	MA_10432369g0010	CRS2-associated factor chloroplastic	chartreuse	3.88853665382582e-05
6832	MA_10428824g0010	probable beta-D-xylosidase 6	chartreuse	3.8788131475573e-07
187	MA_100286g0010	F-box kelch-repeat At5g26960	chartreuse	3.80785520956057e-07
32024	MA_429236g0010	CPR-5	chartreuse	3.78299626492384e-05
11369	MA_10433857g0010	APO mitochondrial-like	chartreuse	3.78037875419236e-09
17576	MA_12471g0030	probable N-acetyl-gamma-glutamyl-phosphate chloroplastic	chartreuse	3.77385368765729e-05
30061	MA_3691395g0010	unknown	chartreuse	3.75769918470339e-06
42212	MA_7839945g0010	unknown	chartreuse	3.73163186457742e-06
49040	MA_9526611g0020	pentatricopeptide repeat-containing chloroplastic	chartreuse	3.71215128415067e-14
29743	MA_3595927g0010	probable aspartyl protease At4g16563	chartreuse	3.66241747813532e-13
11899	MA_10434435g0010	dicer-like 101	chartreuse	3.60877425512402e-05
13896	MA_10436328g0010	glycerophosphodiester phosphodiesterase GDPDL6	chartreuse	3.59189655285015e-05
32987	MA_462034g0010	E3 ubiquitin- ligase RGLG2-like isoform X2	chartreuse	3.54997943916521e-08
7396	MA_10429473g0010	unknown	chartreuse	3.51700978971894e-08
16388	MA_114374g0010	accelerated cell death 11	chartreuse	3.49638844246448e-05
45509	MA_87817g0010	E3 ubiquitin- ligase LIN-1	chartreuse	3.49290506391996e-06
37978	MA_6373997g0010	---NA---	chartreuse	3.4614320572067e-06
36810	MA_594175g0010	2-methyl-3-buten-2-ol synthase	chartreuse	3.45253758339848e-07
15458	MA_1070g0010	dynamin-related 1E-like	chartreuse	3.44597100555608e-07
45076	MA_867474g0010	cysteine-rich repeat secretory 38-like	chartreuse	3.43724559896538e-05
22596	MA_180744g0010	heavy metal-associated isoprenylated plant 41-like	chartreuse	3.43316426219817e-05
48447	MA_94069g0010	CTR9 homolog	chartreuse	3.42463509551714e-05
29824	MA_3619173g0010	---NA---	chartreuse	3.41335566677953e-11
31023	MA_399969g0010	disease resistance	chartreuse	3.40258320918878e-10
13501	MA_10435997g0010	SDD1	chartreuse	3.36861769252428e-15
45514	MA_87828g0010	Calcineurin-binding cabin-1	chartreuse	3.36744770390276e-07
11803	MA_10434321g0020	UPF0481 At3g47200-like	chartreuse	3.36421842696786e-07
20950	MA_16499g0010	Leucine aminopeptidase chloroplastic	chartreuse	3.3478226266323e-08
15010	MA_10437191g0010	peptide chain release factor chloroplastic	chartreuse	3.32499587152333e-05
27116	MA_274997g0010	arogenate dehydratase	chartreuse	3.32062268754036e-06
10659	MA_10433066g0010	cytochrome P450 71A1-like	chartreuse	3.30830893292881e-05
15361	MA_106274g0010	NA	chartreuse	3.27776461294266e-10
10873	MA_10433299g0030	dnaJ homolog	chartreuse	3.25335401404951e-05
39168	MA_682g0010	probable LRR receptor-like serine threonine- kinase At5g48740	chartreuse	3.23549413039531e-17
23249	MA_186360g0010	---NA---	chartreuse	3.20554722399963e-05
36659	MA_58755g0010	---NA---	chartreuse	3.1913965351305e-07
13010	MA_10435615g0010	NB-ARC domain-containing disease resistance	chartreuse	3.18785941338337e-12
3117	MA_10332278g0020	FT-interacting 1-like	chartreuse	3.15817082344299e-05
13653	MA_10436120g0010	disease resistance At4g27190-like	chartreuse	3.14926289327928e-12
50839	MA_9971131g0010	flap endonuclease 1 isoform X2	chartreuse	3.13840625517145e-05
40642	MA_7317986g0010	probable aspartyl protease At4g16563	chartreuse	3.09334434649027e-09
18051	MA_128999g0010	trichome birefringence-like 11	chartreuse	3.08409887633168e-10
23877	MA_19532g0010	ethylene-responsive transcription factor RAP2-12	chartreuse	3.01319901906205e-08
11711	MA_10434239g0010	scopoletin glucosyltransferase-like	chartreuse	2.9665105688486e-05
39849	MA_70651g0010	serine threonine- kinase STY46	chartreuse	2.95766324610612e-12
48478	MA_9412363g0010	phosphoenolpyruvate carboxykinase (ATP)-like	chartreuse	2.95558033747139e-05
1721	MA_102140g0010	acetylornithine mitochondrial	chartreuse	2.95000873891482e-08
14433	MA_10436768g0010	UDP-N-acetylmuramoyl-L-alanyl-D-glutamate--2,6-diaminopimelate ligase	chartreuse	2.94153287020207e-05
4623	MA_10426287g0010	phospholipid-transporting ATPase 9	chartreuse	2.92891624495647e-06
48043	MA_932658g0010	---NA---	chartreuse	2.90384646715054e-09
8824	MA_10431050g0020	unknown	chartreuse	2.89962095551547e-07
23217	MA_186059g0010	pentatricopeptide repeat-containing At2g30780-like	chartreuse	2.89057714583251e-09
27570	MA_2904162g0010	probable beta-D-xylosidase 6	chartreuse	2.85403768186239e-07
39263	MA_6857105g0010	NBS-LRR	chartreuse	2.84786609623645e-09
42861	MA_80408g0010	cytidine deaminase 1-like	chartreuse	2.82595791922089e-10
13319	MA_10435860g0010	holocarboxylase synthase 1	chartreuse	2.81333720401516e-06
6767	MA_10428743g0010	UDP-glycosyltransferase 86A2-like	chartreuse	2.79228632898633e-14
34004	MA_490939g0010	serine threonine- kinase SRK2E	chartreuse	2.78429918104332e-09
18778	MA_135947g0010	serine threonine- kinase BRI1-like 2 isoform X1	chartreuse	2.77015128775979e-08
17565	MA_124630g0010	nucleobase-ascorbate transporter 2	chartreuse	2.76451175916914e-07
25976	MA_238437g0010	hypothetical protein SELMODRAFT_421953	chartreuse	2.73837566855119e-10
43899	MA_8342626g0010	---NA---	chartreuse	2.70106444435851e-07
33211	MA_46875g0010	pentatricopeptide repeat-containing At1g20230	chartreuse	2.68042994347359e-05
7802	MA_10429931g0020	unknown	chartreuse	2.6713203586072e-06
10211	MA_10432566g0010	mTERF domain-containing mitochondrial	chartreuse	2.64610933430687e-06
38115	MA_643041g0010	ribosomal RNA small subunit methyltransferase nep-1	chartreuse	2.62762967906801e-08
12728	MA_10435388g0010	---NA---	chartreuse	2.62549563165447e-05
40737	MA_7353g0010	probable glucan endo-1,3-beta-glucosidase A6	chartreuse	2.61277838455257e-05
4734	MA_10426401g0010	probable pectate lyase 4	chartreuse	2.61171435165316e-06
19821	MA_149309g0010	LEAF RUST 10 DISEASE-RESISTANCE LOCUS RECEPTOR-LIKE PROTEIN KINASE-like	chartreuse	2.61146350423956e-07
46935	MA_9095739g0010	unknown	chartreuse	2.60987509564225e-07
10391	MA_10432754g0020	gibberellic acid methyltransferase 2	chartreuse	2.59857529206324e-05
10960	MA_10433401g0010	adenine DNA glycosylase-like	chartreuse	2.59818115228734e-05
16491	MA_115155g0010	probable serine threonine- kinase kinX	chartreuse	2.55654742961596e-06
12588	MA_10435227g0010	CSC1 At1g32090	chartreuse	2.53165092437327e-09
26220	MA_24621g0010	KAT8 regulatory NSL complex subunit 3	chartreuse	2.51343200477024e-07
25502	MA_222847g0010	cytochrome p450	chartreuse	2.51185857391466e-14
21729	MA_173075g0010	heme-binding chloroplastic	chartreuse	2.49273152876399e-11
8338	MA_10430515g0010	4-coumarate-- ligase-like 5	chartreuse	2.46726422267385e-13
47614	MA_924020g0010	AAA-ATPase At4g25835-like	chartreuse	2.441891598479e-05
11816	MA_10434336g0010	CBL-interacting kinase 16	chartreuse	2.43559657383469e-06
33938	MA_488892g0010	unknown	chartreuse	2.38490495648753e-05
4565	MA_10426224g0010	pentatricopeptide repeat-containing mitochondrial	chartreuse	2.36822866410702e-06
5971	MA_10427833g0010	probable disease resistance At1g12280	chartreuse	2.36642543858726e-08
40831	MA_73901g0010	unknown	chartreuse	2.36010620464765e-08
42904	MA_8052136g0010	unknown	chartreuse	2.34134313001185e-08
27079	MA_274000g0010	PLAT domain-containing 3-like	chartreuse	2.33453016373141e-05
3202	MA_10337735g0010	probable alpha-amylase 2	chartreuse	2.31487414124647e-06
7577	MA_10429684g0020	hypothetical protein SELMODRAFT_21913, partial	chartreuse	2.31137009950004e-08
30725	MA_390273g0010	probable serine threonine- kinase PIX7	chartreuse	2.30088993249461e-05
19654	MA_145592g0010	cysteine-rich receptor kinase 10	chartreuse	2.29328144718155e-08
39991	MA_7114743g0010	TMV resistance N-like	chartreuse	2.28848233609909e-07
13602	MA_10436081g0010	F-box LRR-repeat 3	chartreuse	2.28684909950218e-05
37022	MA_60300g0010	ammonium transporter 1 member 1-like	chartreuse	2.27098217180043e-05
18096	MA_129476g0010	DEAD-box ATP-dependent RNA helicase 5	chartreuse	2.26058659170681e-09
8860	MA_10431092g0020	L-galactono-1,4-lactone mitochondrial	chartreuse	2.24971154105418e-05
24395	MA_20252g0010	unknown	chartreuse	2.23794498696387e-10
15070	MA_10437232g0010	filament-like plant 4	chartreuse	2.23612507878519e-06
4426	MA_10426058g0010	sister chromatid cohesion PDS5 homolog A-like isoform X1	chartreuse	2.22570907503158e-08
6393	MA_10428325g0010	unknown	chartreuse	2.22285820567688e-06
38219	MA_646962g0010	unknown	chartreuse	2.21846496183279e-05
45682	MA_8819019g0010	subtilisin-like protease	chartreuse	2.20998262752726e-05
23332	MA_187459g0010	acid phosphatase 1	chartreuse	2.19910115130025e-10
27656	MA_293226g0010	ABC transporter B family member 11-like	chartreuse	2.19686345516184e-05
13487	MA_10435988g0010	Transcription factor MYB1R1	chartreuse	2.17593108687224e-16
31012	MA_3996g0010	hypothetical protein 0_17559_01, partial	chartreuse	2.15306900605133e-05
32912	MA_459611g0010	---NA---	chartreuse	2.15266758288757e-05
23204	MA_185939g0010	nucleobase-ascorbate transporter 1	chartreuse	2.14715958039331e-05
22907	MA_18330g0010	Squalene monooxygenase	chartreuse	2.14391256277177e-27
14338	MA_10436685g0010	kinase chloroplastic-like	chartreuse	2.13733356041473e-05
49286	MA_9569g0010	30S ribosomal S6	chartreuse	2.12288647711976e-11
12180	MA_10434774g0010	probable glucan endo-1,3-beta-glucosidase A6	chartreuse	2.12118615595692e-05
6529	MA_10428468g0020	RCC2 homolog	chartreuse	2.12096325713464e-05
23954	MA_196254g0010	cycloartenol synthase isoform X2	chartreuse	2.11128567176509e-05
33963	MA_48961g0010	high mobility group B 15-like	chartreuse	2.09144790901982e-05
3878	MA_10383431g0020	DNA-directed RNA polymerase chloroplastic mitochondrial-like	chartreuse	2.08808624894281e-11
2254	MA_10267656g0010	poly [ADP-ribose] polymerase 1	chartreuse	2.06227380771529e-09
29617	MA_356208g0010	histone	chartreuse	2.03408179867813e-07
30663	MA_3882590g0010	SDD1	chartreuse	2.01435470489446e-14
15895	MA_110777g0010	C72B1_PINTA ame: Full=Abietadienol abietadienal oxidase Short= ame: Full=Cytochrome P450 720B1 ame: Full=Cytochrome P450 CYPA	chartreuse	2.0128681779485e-06
46534	MA_901134g0010	RNA pseudouridine synthase chloroplastic	chartreuse	2.01210631862118e-05
43811	MA_8319422g0010	unknown	chartreuse	2.00788267448692e-09
6973	MA_10428981g0020	---NA---	chartreuse	1.99365170154593e-05
34265	MA_49828g0010	probable aspartyl protease At4g16563	chartreuse	1.98747480461771e-12
11969	MA_10434513g0010	probable alpha-galactosidase B	chartreuse	1.98739954528093e-10
30001	MA_36737g0010	DNA polymerase delta catalytic subunit	chartreuse	1.94924992359493e-06
23450	MA_189242g0010	receptor kinase At3g47110	chartreuse	1.9467073648245e-05
25285	MA_217423g0010	replication A 70 kDa DNA-binding subunit A	chartreuse	1.94644605231753e-08
32382	MA_44218g0010	titin homolog isoform X1	chartreuse	1.92239052042064e-07
50471	MA_98916g0010	Thioredoxin superfamily	chartreuse	1.90979468904586e-11
9975	MA_10432313g0010	AAA+-type ATPase (ISS)	chartreuse	1.89868718802072e-10
15427	MA_106810g0010	immune-associated nucleotide-binding 9-like	chartreuse	1.88904083342432e-10
31795	MA_422619g0010	GTPase -like	chartreuse	1.86442166607964e-06
4503	MA_10426151g0010	U-box domain-containing 4	chartreuse	1.86135457675326e-05
7538	MA_10429638g0010	bifunctional dethiobiotin synthetase 7,8-diamino-pelargonic acid mitochondrial	chartreuse	1.85350608608002e-06
35532	MA_5451492g0010	unknown	chartreuse	1.84990535509172e-06
39075	MA_67868g0010	cytochrome P450 89A2-like	chartreuse	1.83489672414198e-05
42063	MA_77943g0010	Disease resistance	chartreuse	1.82910605894675e-09
887	MA_10124165g0020	probable calcium-binding CML25	chartreuse	1.82717349366862e-05
33050	MA_464038g0010	unknown	chartreuse	1.80310549471712e-05
18928	MA_137202g0010	haloacid dehalogenase-like hydrolase domain-containing At4g39970	chartreuse	1.77271740914812e-06
25067	MA_213058g0010	unknown	chartreuse	1.75906460265175e-08
20130	MA_15537g0010	unknown	chartreuse	1.75477454128831e-05
25927	MA_2367141g0010	cytochrome P450 71A1	chartreuse	1.74889513393681e-06
50278	MA_98424g0010	CST complex subunit STN1	chartreuse	1.73815945793081e-09
50953	MA_9990796g0010	probable LRR receptor-like serine threonine- kinase At3g47570	chartreuse	1.71959080033214e-06
42470	MA_7916843g0010	TIR NBS LRR disease resistance	chartreuse	1.70711482008872e-06
16949	MA_118893g0010	Glycoside family 17	chartreuse	1.68008007844918e-07
27884	MA_3006103g0010	hypothetical protein COLO4_29884	chartreuse	1.66226481700007e-09
43975	MA_8362830g0010	probable disease resistance At4g27220	chartreuse	1.64916908517817e-10
42638	MA_796543g0010	SUPPRESSOR OF GENE SILENCING 3 homolog	chartreuse	1.64806760783083e-09
13923	MA_10436349g0010	probable LRR receptor-like serine threonine- kinase At5g48740	chartreuse	1.63969200659973e-22
7830	MA_10429954g0020	arginine biosynthesis bifunctional chloroplastic isoform X1	chartreuse	1.6338089703639e-08
551	MA_10083891g0010	cysteine-rich receptor kinase 2	chartreuse	1.6148182358209e-06
25416	MA_22011g0010	uncharacterized protein LOC109720399	chartreuse	1.60679386179277e-05
5828	MA_10427672g0010	---NA---	chartreuse	1.60502867422909e-05
22810	MA_182712g0010	TMV resistance N-like	chartreuse	1.60222409381317e-07
38315	MA_6507007g0010	vicianin hydrolase-like	chartreuse	1.59935969184473e-08
14008	MA_10436419g0010	cytochrome P450 704C1	chartreuse	1.58389427966981e-05
36879	MA_597173g0010	filamentous hemagglutinin N-terminal domain-containing	chartreuse	1.57930982747132e-05
33715	MA_482647g0010	SDD1	chartreuse	1.57591551133983e-10
35104	MA_5291431g0010	cytochrome P450 71A1-like	chartreuse	1.57477839866206e-08
19216	MA_139689g0010	ROOT PRIMORDIUM DEFECTIVE 1	chartreuse	1.55936791557541e-08
20088	MA_154438g0010	---NA---	chartreuse	1.55593024834108e-05
29164	MA_3413776g0010	---NA---	chartreuse	1.53250156614892e-06
47174	MA_9145510g0010	Retinol dehydrogenase 14	chartreuse	1.52545022588397e-10
23583	MA_19105g0030	probable aspartyl protease At4g16563	chartreuse	1.51762329593074e-13
41151	MA_7494g0020	probable proline transporter 2 isoform X2	chartreuse	1.50465473215791e-09
33228	MA_469189g0010	---NA---	chartreuse	1.48616248401771e-05
27416	MA_285305g0010	isoform X1	chartreuse	1.46397927312564e-08
5054	MA_10426783g0010	SDD1	chartreuse	1.4611614749727e-07
324	MA_10050955g0010	endo-1,3(4)-beta-glucanase 2	chartreuse	1.45754296926073e-08
40119	MA_71565g0010	ABI3-interacting	chartreuse	1.44793171927895e-05
38835	MA_66902g0010	unknown	chartreuse	1.44330760614914e-07
38879	MA_6712g0010	phospholipase D alpha 1	chartreuse	1.43004636424112e-05
10058	MA_10432395g0010	nitrate regulatory gene2 -like	chartreuse	1.42955807213395e-05
39119	MA_6802751g0010	---NA---	chartreuse	1.42227895988759e-08
40203	MA_7185g0010	unknown	chartreuse	1.40985705767303e-05
11461	MA_10433959g0010	iron-sulfur-binding 4Fe-4S ferredoxin	chartreuse	1.40837607567059e-05
11934	MA_10434466g0010	unknown	chartreuse	1.40522373584672e-05
30937	MA_396269g0010	jacalin-related lectin 3 isoform X1	chartreuse	1.40045336530231e-05
40744	MA_7357564g0010	CTP synthase	chartreuse	1.3861745692374e-06
19227	MA_139797g0010	CBL-interacting kinase 5	chartreuse	1.37957399889298e-06
12517	MA_10435143g0020	probable histone	chartreuse	1.37722470499677e-05
9322	MA_10431588g0010	-like domain	chartreuse	1.3747587062553e-10
10644	MA_10433050g0010	receptor kinase ZAR1	chartreuse	1.37336546654254e-09
29329	MA_346860g0010	G-type lectin S-receptor-like serine threonine- kinase At2g19130	chartreuse	1.3646782097773e-07
18865	MA_136671g0010	nuclear poly(A) polymerase 4-like isoform X1	chartreuse	1.35340091478443e-06
20753	MA_162919g0010	disease resistance RFL1-like	chartreuse	1.3532240710057e-05
15133	MA_10437274g0010	Cysteine-rich receptor kinase 10	chartreuse	1.34592579265177e-08
29376	MA_348390g0010	adenine DNA glycosylase	chartreuse	1.32272997396172e-09
14532	MA_10436843g0030	DUF4228 domain-containing	chartreuse	1.32219357704907e-05
18620	MA_134435g0010	microtubule-associated RP EB family member 1A isoform X1	chartreuse	1.30826238458669e-06
29348	MA_347611g0010	disease resistance RPP13 1	chartreuse	1.29324324746888e-07
50293	MA_9847039g0010	eukaryotic translation initiation factor	chartreuse	1.29291359965106e-07
32050	MA_430084g0010	arginine biosynthesis bifunctional chloroplastic	chartreuse	1.29240676182345e-11
21311	MA_169054g0020	histone H2A	chartreuse	1.29078835007995e-08
9609	MA_10431911g0020	tRNA (adenine(58)-N(1))-methyltransferase non-catalytic subunit trm6	chartreuse	1.28120607711033e-07
11707	MA_10434235g0010	Rab family GTPase	chartreuse	1.27918229009584e-12
22317	MA_178280g0020	transcription factor bHLH93-like	chartreuse	1.2718116050565e-05
33223	MA_46902g0010	glutamate receptor -like	chartreuse	1.27065798802858e-05
35598	MA_5475932g0010	chlorophyllase- chloroplastic	chartreuse	1.25732922853019e-06
34681	MA_51118g0010	---NA---	chartreuse	1.25040437048491e-08
37511	MA_6202137g0010	A Chain Structure Of A Three-Domain Sesquiterpene Synthase: A Prospective Target For Advanced Biofuels Production	chartreuse	1.22497975432074e-05
32459	MA_444912g0010	---NA---	chartreuse	1.21657666875601e-14
32794	MA_45605g0010	ABHD17C isoform X2	chartreuse	1.21183041207237e-08
2860	MA_10316523g0010	probable aspartyl protease At4g16563	chartreuse	1.207956884582e-15
46611	MA_90279g0010	senescence-associated family	chartreuse	1.20470712880207e-05
27657	MA_2932271g0010	probable aspartyl protease At4g16563	chartreuse	1.19335256567958e-18
48792	MA_9476g0020	lysM domain receptor-like kinase 4	chartreuse	1.19177504606555e-16
32930	MA_460264g0010	kinase and PP2C-like domain-containing	chartreuse	1.18966308713097e-13
24232	MA_20022g0010	cytochrome P450 704C1-like	chartreuse	1.18505964482444e-11
40561	MA_729125g0010	probable disease resistance At5g63020	chartreuse	1.18139516817627e-06
14887	MA_10437101g0010	calcium-dependent kinase 1	chartreuse	1.1697119462413e-09
37803	MA_631270g0010	unknown	chartreuse	1.16394671642772e-07
41910	MA_77429g0010	nodulation receptor kinase-like	chartreuse	1.16279115708967e-10
39139	MA_68114g0010	heterogeneous nuclear ribonucleo R-like isoform X1	chartreuse	1.15612910043892e-05
36273	MA_573449g0010	UDP-glycosyltransferase 83A1-like	chartreuse	1.14787423884123e-09
26146	MA_2444666g0010	caffeic acid O-	chartreuse	1.1477557487122e-05
11592	MA_10434109g0010	DNA ligase B	chartreuse	1.14666685366096e-06
11547	MA_10434053g0010	WAT1-related At5g07050-like	chartreuse	1.14503943749056e-07
22112	MA_17656g0010	probable ADP-ribosylation factor GTPase-activating AGD14	chartreuse	1.13352986298274e-08
25395	MA_219531g0010	F-box At1g67340-like	chartreuse	1.1318939340928e-05
30344	MA_378405g0010	NBS-LRR	chartreuse	1.13171425135611e-07
11522	MA_10434025g0010	probable RNA helicase SDE3	chartreuse	1.12602239266373e-08
40587	MA_7301044g0010	NBS-LRR	chartreuse	1.12486559884488e-08
39885	MA_7077891g0010	NBS-LRR	chartreuse	1.12436115287965e-06
20533	MA_160591g0010	---NA---	chartreuse	1.12327344832804e-06
45267	MA_87237g0010	poly [ADP-ribose] polymerase 1 isoform X2	chartreuse	1.12285531377267e-05
43693	MA_8286794g0010	30S ribosomal S6	chartreuse	1.12224830152194e-05
3742	MA_10375324g0010	probable aspartyl protease At4g16563	chartreuse	1.11795991785224e-18
35974	MA_561217g0010	histone	chartreuse	1.11503331441209e-06
32862	MA_4578449g0010	UDP-glycosyltransferase 83A1-like	chartreuse	1.11035007828915e-07
8810	MA_10431035g0010	LOB domain-containing 41	chartreuse	1.10214173324861e-05
34882	MA_52004g0010	root phototropism 3	chartreuse	1.0929842656185e-11
21090	MA_166614g0010	probable disease resistance At5g63020	chartreuse	1.08579557718881e-22
4896	MA_10426603g0010	NB-ARC domain-containing disease resistance	chartreuse	1.08480315243831e-07
24908	MA_209704g0020	PREDICTED: uncharacterized protein LOC109237665	chartreuse	1.07905123860946e-08
41911	MA_77429g0020	probable LRR receptor-like serine threonine- kinase At1g67720	chartreuse	1.07584000256529e-11
48875	MA_9489726g0010	3-oxo-Delta(4,5)-steroid 5-beta-reductase-like	chartreuse	1.07146260044215e-05
22844	MA_182935g0010	mitochondrial outer membrane porin of 36 kDa-like	chartreuse	1.06519620185109e-06
12491	MA_10435115g0010	increased DNA methylation 2	chartreuse	1.06305885147843e-09
39959	MA_71038g0010	serine threonine- kinase fray2 isoform X3	chartreuse	1.05949450280232e-06
11251	MA_10433730g0010	chloroplastic	chartreuse	1.05375720537562e-09
42960	MA_80683g0010	---NA---	chartreuse	1.03547538366446e-05
558	MA_10084789g0010	---NA---	chartreuse	1.02397367073026e-05
44395	MA_8489345g0010	triacylglycerol lipase 1	chartreuse	1.01714740809888e-11
48465	MA_94101g0020	Phox Bem1p	chartreuse	1.0166257713496e-06
15583	MA_107917g0010	glycoside hydrolase family 17	chartreuse	1.01083349138132e-05
7669	MA_10429787g0010	cysteine-rich receptor kinase 10	chartreuse	1.00553947603382e-07
39328	MA_688006g0010	hydroquinone glucosyltransferase-like	chartreuse	1.0037731070807e-05
39862	MA_70692g0010	amino acid permease 3-like	chartreuse	1.00085126295792e-10
31704	MA_42013g0010	NC domain-containing family	chartreuse	1.00044713777551e-18
4068	MA_10399336g0010	FLX-like 2	chartreuse	0.99932446546635
23915	MA_19580g0010	ABC transporter G family member 3	chartreuse	0.996504685866059
22728	MA_181954g0010	probable esterase KAI2	chartreuse	0.995354768657145
48817	MA_947959g0010	Tubulin beta-2 chain	chartreuse	0.992828919918651
2547	MA_10293493g0010	hypothetical protein AXG93_2035s1710	chartreuse	0.992712958180649
36717	MA_58990g0010	mannan endo-1,4-beta-mannosidase 7-like	chartreuse	0.988368822027168
24691	MA_205870g0010	Poly A head domain-containing	chartreuse	0.98424819846229
25582	MA_22501g0020	Small glutamine-rich tetratricopeptide repeat-containing beta	chartreuse	0.979540481543138
32785	MA_455618g0010	nuclear intron maturase mitochondrial	chartreuse	0.978901728028128
10696	MA_10433103g0010	chloroplastic isoform X2	chartreuse	0.970998208750283
2255	MA_10267810g0010	probable pectinesterase 68	chartreuse	0.970439690001668
35430	MA_5409604g0010	unknown	chartreuse	0.969391333217841
29908	MA_36477g0010	DNA-directed RNA polymerase I subunit rpa43 isoform X1	chartreuse	0.966567900498583
6950	MA_10428956g0010	hypothetical protein AXG93_3756s1140	chartreuse	0.962323241791936
27231	MA_27939g0010	transcription factor bHLH148-like	chartreuse	0.962075498978606
30432	MA_38077g0010	pentatricopeptide repeat-containing At5g21222-like isoform X1	chartreuse	0.959336650829522
45345	MA_87408g0010	probable rhamnogalacturonate lyase B	chartreuse	0.957130218811325
9212	MA_10431471g0010	NFX1-type zinc finger-containing 1	chartreuse	0.956837798251285
48883	MA_94911g0010	unknown	chartreuse	0.955327592853718
27999	MA_3041g0010	Basic leucine zipper and W2 domain-containing 2	chartreuse	0.954862504222007
15002	MA_10437183g0010	Williams-Beuren syndrome chromosomal region 16	chartreuse	0.954542574557272
44556	MA_8538384g0010	SODIUM POTASSIUM ROOT DEFECTIVE 3-like	chartreuse	0.951001457764265
28421	MA_317249g0010	structural maintenance of chromosomes 4	chartreuse	0.950556311263432
43350	MA_81834g0010	trichome birefringence-like 36	chartreuse	0.948688418588013
13931	MA_10436355g0010	coronatine-insensitive 1	chartreuse	0.947461145832513
40853	MA_7396814g0010	unknown	chartreuse	0.944470649254619
20624	MA_16152g0010	endoglucanase 17	chartreuse	0.942909656625515
33450	MA_4749615g0010	NA	chartreuse	0.940469598770453
13562	MA_10436046g0010	---NA---	chartreuse	0.938985275093645
4321	MA_10425951g0010	acyl-coenzyme A thioesterase 13	chartreuse	0.926629656162638
46445	MA_8992423g0010	tr	chartreuse	0.924823781552746
5837	MA_10427681g0020	subtilisin-like protease	chartreuse	0.919118142835048
41696	MA_76741g0010	unknown	chartreuse	0.912960165377714
6670	MA_10428629g0010	photolyase blue-light receptor	chartreuse	0.910974213449974
1881	MA_10230764g0010	disease resistance gene	chartreuse	0.907795727462748
23809	MA_19431g0010	L-type lectin-domain containing receptor kinase -like	chartreuse	0.907787286740266
9356	MA_10431614g0020	serine threonine- kinase SAPK10	chartreuse	0.907003696321919
13033	MA_10435635g0010	predicted protein	chartreuse	0.906085151641175
49585	MA_9616058g0010	SDD1	chartreuse	0.905310117915813
36286	MA_57399g0020	secoisolariciresinol dehydrogenase-like	chartreuse	0.898711700215476
41116	MA_7484564g0010	probable carboxylesterase 2	chartreuse	0.896551415028276
47428	MA_919958g0010	F-box kelch-repeat SKIP6-like	chartreuse	0.894167614712278
21725	MA_173054g0010	histone H1	chartreuse	0.890203384949224
28910	MA_33360g0010	---NA---	chartreuse	0.890084773605252
50662	MA_9937905g0010	---NA---	chartreuse	0.889108219268354
45900	MA_886734g0010	E3 ubiquitin- ligase RGLG2-like isoform X1	chartreuse	0.888507891198688
48038	MA_9324983g0010	multiple inositol polyphosphate phosphatase 1-like	chartreuse	0.888310893245832
40624	MA_7312g0010	probable LRR receptor-like serine threonine- kinase IRK	chartreuse	0.884464802892367
23775	MA_19381g0010	---NA---	chartreuse	0.883422997488265
18830	MA_136371g0010	probable 1-acyl-sn-glycerol-3-phosphate acyltransferase 5	chartreuse	0.878499375109769
20179	MA_156126g0010	unknown	chartreuse	0.875359433958048
15266	MA_105476g0010	pleiotropic drug resistance 2	chartreuse	0.873700200690861
19269	MA_140138g0020	PREDICTED: uncharacterized protein At1g21580	chartreuse	0.873421223522663
46116	MA_89214g0010	pentatricopeptide repeat-containing At3g16610	chartreuse	0.872756272740474
12172	MA_10434764g0010	ABC transporter B family member 19	chartreuse	0.872303612278631
45284	MA_872634g0010	60S ribosomal L8	chartreuse	0.870222956355413
21461	MA_170431g0010	3-dehydrosphinganine reductase TSC10A-like	chartreuse	0.86196698216316
29390	MA_348915g0010	NBS-LRR disease resistance homologue	chartreuse	0.861812147524093
45609	MA_88060g0010	unknown	chartreuse	0.858965729478881
4301	MA_10425926g0010	unknown	chartreuse	0.858103682171456
26338	MA_25009g0010	unknown	chartreuse	0.849387139875571
37683	MA_62683g0010	ABC transporter B family member 1	chartreuse	0.848171243576842
8866	MA_10431097g0010	dynamin-related 4C-like	chartreuse	0.84192243807597
9706	MA_10432026g0010	subfamily C member 2	chartreuse	0.836722564622816
11490	MA_10433991g0030	unknown	chartreuse	0.835953817064368
12335	MA_10434950g0010	resistance family	chartreuse	0.833800974080644
14130	MA_10436520g0020	uncharacterized protein LOC18426596 isoform X1	chartreuse	0.832089728068711
15310	MA_105916g0010	DNA ligase 1-like isoform X1	chartreuse	0.828847314440497
28628	MA_32448g0010	bromo adjacent homology (BAH) Agenet-like Agenet plant type	chartreuse	0.826380985696929
23638	MA_191850g0010	---NA---	chartreuse	0.821173328385184
24639	MA_20539g0010	probable folate-biopterin transporter chloroplastic	chartreuse	0.819792737539472
35693	MA_550626g0010	UDP-glycosyltransferase 74E2	chartreuse	0.808533402950813
8041	MA_10430203g0010	---NA---	chartreuse	0.808205486532807
24724	MA_206191g0010	ATP-dependent DNA helicase 2 subunit KU70	chartreuse	0.807466494004737
36946	MA_59994g0010	elongation factor 1-alpha	chartreuse	0.80548920858135
21147	MA_167276g0010	zinc finger	chartreuse	0.805452865027256
50067	MA_9790930g0010	chaperone 1	chartreuse	0.805309077831073
22544	MA_180359g0010	probable kinetochore ndc80	chartreuse	0.798128618041397
17303	MA_121880g0010	---NA---	chartreuse	0.796666820255279
12635	MA_10435286g0010	unknown	chartreuse	0.791119897179575
13326	MA_10435866g0010	cytochrome C oxidase subunit	chartreuse	0.790130495261758
30925	MA_3959749g0010	unknown	chartreuse	0.786859334532625
7301	MA_10429346g0010	probable transmembrane GTPase FZO- chloroplastic	chartreuse	0.781971442289931
23679	MA_19229g0020	serine threonine- kinase chloroplastic	chartreuse	0.780689488969648
12911	MA_10435530g0010	phytochrome	chartreuse	0.776094212622496
24555	MA_204401g0010	ras-related RABA4d	chartreuse	0.775032712061279
48111	MA_933807g0010	leucine-rich repeat receptor-like tyrosine- kinase PXC3	chartreuse	0.769928615224802
30514	MA_3831320g0010	dynamin-related 4C-like	chartreuse	0.763849228396555
15795	MA_109827g0010	histidine kinase 4-like isoform X1	chartreuse	0.761945123858377
28263	MA_312413g0010	DNA repair recA homolog mitochondrial	chartreuse	0.761943933523905
48726	MA_9462913g0010	cathechol O-	chartreuse	0.759499430341008
48399	MA_9398463g0010	WAT1-related At4g30420	chartreuse	0.756578396258521
24516	MA_203952g0010	auxin-responsive IAA27-like	chartreuse	0.750984866013575
9993	MA_10432333g0030	aspartyl protease family 2-like	chartreuse	0.747012883215124
13588	MA_10436071g0010	disease resistance At4g27190-like	chartreuse	0.738796201731499
21617	MA_171999g0010	probable receptor-like serine threonine- kinase At5g57670	chartreuse	0.73159867935119
871	MA_10122566g0010	argonaute 1-like	chartreuse	0.729512825516342
39126	MA_68061g0010	PREDICTED: uncharacterized protein At4g26485	chartreuse	0.729365196332856
8920	MA_10431154g0010	receptor kinase TMK1-like	chartreuse	0.725814654425638
17049	MA_119796g0020	hydroxyacylglutathione hydrolase mitochondrial	chartreuse	0.719520902496675
16557	MA_115570g0010	CBL-interacting serine threonine- kinase 23 isoform X2	chartreuse	0.711979327380547
7209	MA_10429239g0010	UPF0481 At3g02645	chartreuse	0.708619853665984
10773	MA_10433187g0010	subtilisin-like protease	chartreuse	0.708505275838129
31183	MA_405307g0010	predicted protein	chartreuse	0.707451899413868
33684	MA_481693g0010	NAD(P)H-quinone oxidoreductase subunit isoform 1	chartreuse	0.707269787968495
43799	MA_831562g0010	origin of replication complex subunit 6	chartreuse	0.70724118582438
34366	MA_500960g0010	glutamate receptor	chartreuse	0.705937084783674
19722	MA_14717g0010	laccase	chartreuse	0.700657622717274
23892	MA_195556g0010	kinase and PP2C-like domain-containing	chartreuse	0.699029748877722
31230	MA_40654g0010	gibberellin-regulated 11-like	chartreuse	0.699013596480778
34991	MA_52474g0010	dof zinc finger	chartreuse	0.695241464730193
48707	MA_945965g0010	POLLENLESS 3-LIKE 2-like	chartreuse	0.694814972935648
23280	MA_18676g0010	oligopeptide transporter 7-like	chartreuse	0.685128827255258
25721	MA_2299g0010	LATERAL ROOT PRIMORDIUM 1-like	chartreuse	0.683373080358232
16353	MA_114098g0010	zinc finger 6	chartreuse	0.680379872308478
7912	MA_10430056g0020	PTI1-like tyrosine- kinase 3 isoform X2	chartreuse	0.676903628826421
45455	MA_8768974g0010	---NA---	chartreuse	0.675576419908806
27351	MA_28290g0010	tRNA dimethylallyltransferase 2 isoform X1	chartreuse	0.67530063039298
22347	MA_178572g0010	C72B1_PINTA ame: Full=Abietadienol abietadienal oxidase Short= ame: Full=Cytochrome P450 720B1 ame: Full=Cytochrome P450 CYPA	chartreuse	0.675209809078677
34508	MA_50439g0010	F-box At2g32560-like	chartreuse	0.673316148865327
33369	MA_4726g0010	cytochrome P450 724B1-like	chartreuse	0.671732659101385
46197	MA_8939763g0010	---NA---	chartreuse	0.670527248446783
39251	MA_68516g0010	hypothetical protein AXG93_3415s1050	chartreuse	0.66770543629219
40284	MA_7210854g0010	caffeate O-	chartreuse	0.663426731336434
37018	MA_60296g0010	Calcium-binding EF-hand	chartreuse	0.659915681525914
33615	MA_479709g0010	unknown	chartreuse	0.659885293580782
43050	MA_80954g0020	PHYTOCHROME KINASE SUBSTRATE 4	chartreuse	0.653010398870594
49726	MA_9669267g0010	LRR receptor-like serine threonine- kinase FLS2	chartreuse	0.651390253833092
46259	MA_89548g0010	high chlorophyll fluorescent 107	chartreuse	0.64944741402595
23771	MA_19375g0010	beta-galactosidase 6	chartreuse	0.648803655321615
4295	MA_10425915g0010	EXORDIUM-like 2	chartreuse	0.647675382315931
14204	MA_10436578g0010	cell division cycle-associated 7-like	chartreuse	0.645532437081785
48357	MA_93898g0010	binding partner of ACD11 1 isoform X1	chartreuse	0.645097608732823
10938	MA_10433378g0010	alkylated DNA repair alkB homolog 8	chartreuse	0.644230639553023
7370	MA_10429439g0010	hypothetical protein SELMODRAFT_402429	chartreuse	0.643798306048896
7840	MA_10429962g0010	STRICTOSIDINE SYNTHASE-LIKE 3	chartreuse	0.642764590404139
40854	MA_7398g0010	histidine kinase 4-like	chartreuse	0.641640573785978
47079	MA_91269g0010	unknown	chartreuse	0.640751624771805
47401	MA_919434g0010	probable aspartyl protease At4g16563	chartreuse	0.639600200966248
947	MA_10134018g0010	unknown	chartreuse	0.625428461417812
49576	MA_96131g0010	cyclin-dependent kinase inhibitor 5	chartreuse	0.625113017229997
20551	MA_16075g0010	N-acylneuraminate-9-phosphatase	chartreuse	0.621819531256998
25847	MA_233928g0010	disease resistance At4g27190-like	chartreuse	0.62083943799899
14344	MA_10436690g0010	serine threonine- kinase HT1-like	chartreuse	0.620007966971788
28677	MA_326015g0010	unknown	chartreuse	0.619016869186935
39162	MA_68171g0010	MT3_PICGL ame: Full=Metallothionein EMB30	chartreuse	0.613228100120062
50579	MA_99220g0010	pentatricopeptide repeat-containing chloroplastic	chartreuse	0.608064996884031
47722	MA_92628g0020	methyl- -binding domain-containing 5	chartreuse	0.607641408583434
31591	MA_41676g0010	probable bifunctional TENA-E	chartreuse	0.606858842789253
40104	MA_71520g0010	heavy metal-associated isoprenylated plant 28	chartreuse	0.605530710642619
32431	MA_444051g0010	probable xyloglucan endotransglucosylase hydrolase B	chartreuse	0.604234449445771
35336	MA_5373215g0010	disease resistance RGA1	chartreuse	0.6031537798617
14788	MA_10437035g0030	TMV resistance N	chartreuse	0.598153681349612
2737	MA_10307725g0010	F-box kelch-repeat At5g26960	chartreuse	0.594672593943332
14193	MA_10436568g0020	probable beta-D-xylosidase 7	chartreuse	0.594048007185107
19067	MA_138328g0010	uncharacterized protein LOC8085386	chartreuse	0.593590402407579
12876	MA_10435501g0030	ricin B-like lectin R40G3	chartreuse	0.591535224950677
17036	MA_11963g0010	unknown	chartreuse	0.587891576720823
9067	MA_10431311g0020	auxin-induced 15A-like	chartreuse	0.581337614660005
29748	MA_359679g0010	---NA---	chartreuse	0.580366053546554
26207	MA_24589g0010	ADP-ribosylation factor GTPase-activating AGD12-like	chartreuse	0.579345495851546
29061	MA_3381839g0010	---NA---	chartreuse	0.578237099100786
34601	MA_5084395g0010	exosome complex component RRP4 homolog	chartreuse	0.57744414661519
43553	MA_824288g0010	lipid-transfer DIR1	chartreuse	0.576061070334767
4442	MA_10426082g0010	unknown	chartreuse	0.57586442407166
17079	MA_120020g0010	Homeodomain-like superfamily	chartreuse	0.574749299031083
29584	MA_35513g0010	F-box At2g32560-like	chartreuse	0.574518994566979
1863	MA_10229281g0010	Acyl- dehydrogenase	chartreuse	0.569649966144949
29618	MA_3562170g0010	ATP-dependent DNA helicase 2 subunit KU70 isoform X1	chartreuse	0.568201992466798
27379	MA_284g0020	AT-hook motif nuclear-localized 22-like	chartreuse	0.567012491679642
4512	MA_10426162g0010	unknown	chartreuse	0.559101848029007
16095	MA_112233g0010	NDR1 HIN1-Like 3-like	chartreuse	0.55700818502282
35002	MA_525318g0010	endoribonuclease Dicer homolog 2 isoform X2	chartreuse	0.553392383742741
6783	MA_10428760g0010	serine arginine-rich splicing factor SR45	chartreuse	0.553231755770311
8944	MA_10431187g0010	phosphoribosylamine--glycine ligase	chartreuse	0.549682135184848
40549	MA_72886g0010	pentatricopeptide repeat-containing chloroplastic	chartreuse	0.549070833131608
22924	MA_18349g0010	photosystem II reaction center PSB28 chloroplastic	chartreuse	0.544752011540854
23961	MA_19633g0010	7-deoxyloganetin glucosyltransferase-like	chartreuse	0.544559870019302
23849	MA_194876g0010	unknown	chartreuse	0.543854451231151
37792	MA_630794g0010	anthocyanidin 3-O-glucosyltransferase 2	chartreuse	0.537623349542565
12901	MA_10435521g0020	xyloglucan endotransglucosylase hydrolase 9	chartreuse	0.537060609291042
14208	MA_10436581g0010	lipid transfer VAS	chartreuse	0.533172462109739
16394	MA_114456g0010	pentatricopeptide repeat-containing At1g18900	chartreuse	0.532721563608403
7988	MA_10430144g0010	NAD(P)-binding Rossmann-fold superfamily	chartreuse	0.52871232741376
9316	MA_10431583g0020	probable pectin methyltransferase QUA2 isoform X2	chartreuse	0.522735861111506
45190	MA_87036g0010	unknown	chartreuse	0.519374946155954
19250	MA_13999g0010	receptor kinase HSL1	chartreuse	0.518090497696793
27320	MA_2818194g0010	late blight resistance homolog R1B-14	chartreuse	0.518006754054359
27590	MA_29081g0010	---NA---	chartreuse	0.517283269628111
26396	MA_252170g0010	u-box domain-containing 40	chartreuse	0.51267696456769
44079	MA_8395251g0010	cysteine-rich receptor kinase 10	chartreuse	0.510956130564302
33125	MA_46622g0010	receptor kinase THESEUS 1	chartreuse	0.509486931892046
29185	MA_3421g0010	NRT1 PTR FAMILY -like	chartreuse	0.508944911106023
8330	MA_10430510g0020	universal stress A	chartreuse	0.508693970661075
31890	MA_4248g0010	---NA---	chartreuse	0.504960487767236
33119	MA_466101g0010	---NA---	chartreuse	0.504618739241366
14219	MA_10436586g0020	Metal-dependent hydrolase	chartreuse	0.503530090224172
40357	MA_723237g0010	cytochrome P450 CYP72A219-like	chartreuse	0.503141215048406
440	MA_10066964g0010	UPF0481 At3g02645	chartreuse	0.502879118692477
41169	MA_74986g0020	pentatricopeptide repeat-containing At4g02750	chartreuse	0.501390105366692
15062	MA_10437229g0010	regulator of nonsense transcripts UPF2	chartreuse	0.497304567049738
40222	MA_719117g0010	metallo-beta-lactamase family	chartreuse	0.494422138155562
8704	MA_10430929g0010	peroxidase	chartreuse	0.49320551240623
4965	MA_10426681g0010	probable aquaporin PIP2-8	chartreuse	0.492205597316623
14163	MA_10436544g0020	Heat shock 70 kDa	chartreuse	0.491904284593727
7807	MA_10429937g0010	unknown	chartreuse	0.489515922528045
38578	MA_6595068g0010	expansin	chartreuse	0.489011845805364
7318	MA_10429365g0010	probable xyloglucan glycosyltransferase 5	chartreuse	0.487147220300903
35496	MA_54349g0010	inositol monophosphatase 3	chartreuse	0.486932394838547
16855	MA_118141g0010	SUPPRESSOR OF GENE SILENCING 3 homolog	chartreuse	0.48435538919116
22801	MA_18267g0010	dof zinc finger	chartreuse	0.480390418568934
11570	MA_10434079g0020	probable RNA-dependent RNA polymerase 1	chartreuse	0.479909449041014
22018	MA_175737g0010	AP3-complex subunit beta-A	chartreuse	0.476714372345965
7516	MA_10429615g0010	Activating signal cointegrator 1	chartreuse	0.47646748696027
27473	MA_286894g0010	jacalin-related lectin 3-like	chartreuse	0.47521756180654
12336	MA_10434950g0020	resistance family	chartreuse	0.474656242606567
27494	MA_28762g0010	pentatricopeptide repeat-containing At2g13600	chartreuse	0.471967290048008
34848	MA_51890g0010	C75A1_PINTA ame: Full=Cytochrome P450 750A1 ame: Full=Cytochrome P450 CYPC	chartreuse	0.468006330123407
17870	MA_12730g0010	pentatricopeptide repeat-containing mitochondrial isoform X1	chartreuse	0.467642510859986
42885	MA_8047450g0010	RNA recognition motif domain	chartreuse	0.467244084249841
27241	MA_279654g0010	unknown	chartreuse	0.465704928775517
18171	MA_1301991g0010	unknown	chartreuse	0.463733030283068
41474	MA_760594g0010	rRNA methyltransferase	chartreuse	0.463538377160444
24960	MA_210991g0010	LRK1	chartreuse	0.458894905629026
46804	MA_9065834g0010	flavonoid 3 ,5 -methyltransferase-like	chartreuse	0.457506685857092
6141	MA_10428020g0010	microtubule-associated 70-1-like	chartreuse	0.457491871428107
21912	MA_17484g0010	2-oxoglutarate-iron(II)-dependent oxygenase	chartreuse	0.455377885409544
7621	MA_10429734g0010	pre translocase subunit chloroplastic	chartreuse	0.452795986984654
18266	MA_130948g0020	AP2-like ethylene-responsive transcription factor TOE3 isoform X1	chartreuse	0.452413461333832
29168	MA_341420g0010	---NA---	chartreuse	0.451719793743643
32417	MA_443549g0010	patatin 6	chartreuse	0.444707863511927
46509	MA_9007511g0010	kinesin KIN-13B	chartreuse	0.444248707529191
1446	MA_10187354g0010	DNA mismatch repair MLH3 isoform X1	chartreuse	0.444026143787711
3497	MA_103584g0010	serine threonine- kinase OXI1	chartreuse	0.443757494705406
25923	MA_23656g0010	NA	chartreuse	0.442634489168688
49347	MA_9578719g0010	DNA binding	chartreuse	0.438121315811408
40369	MA_7234847g0010	probable leucine-rich repeat receptor kinase At1g68400	chartreuse	0.43343723757937
16071	MA_112068g0010	calmodulin-lysine N-methyltransferase isoform X1	chartreuse	0.431203775970258
8681	MA_10430902g0010	serine threonine- kinase ATG1c isoform X2	chartreuse	0.429995062004213
38293	MA_64990g0010	EIN3-binding F-box 1-like	chartreuse	0.429972857584417
6735	MA_10428709g0020	DNA helicase	chartreuse	0.42651059765947
42227	MA_7845g0010	mitogen-activated kinase kinase kinase YODA	chartreuse	0.426145012761019
12758	MA_10435419g0020	GTP-binding	chartreuse	0.426138819411564
10680	MA_10433085g0020	---NA---	chartreuse	0.426098785809455
43354	MA_8185154g0010	(6-4)DNA photolyase-like	chartreuse	0.423816305046538
26622	MA_25919g0010	cationic peroxidase 1-like	chartreuse	0.42367849011596
8981	MA_10431227g0020	pentatricopeptide repeat-containing mitochondrial-like	chartreuse	0.420406253133221
11391	MA_10433885g0010	Heparanase 3	chartreuse	0.419783286125557
24637	MA_20538g0010	hepatoma-derived growth factor-related 2	chartreuse	0.418192001230746
45604	MA_88044g0010	---NA---	chartreuse	0.417800260428643
19609	MA_14457g0010	Argonaute 4	chartreuse	0.413694845360201
5603	MA_10427425g0010	---NA---	chartreuse	0.405656167846789
25552	MA_224220g0010	probable glutamate carboxypeptidase 2	chartreuse	0.404098173716491
2622	MA_10299519g0010	Cellulose synthase-	chartreuse	0.403932004879609
35792	MA_5540381g0010	longifolene synthase	chartreuse	0.402603830452546
28430	MA_317531g0010	flavonoid 3-	chartreuse	0.402070202091173
16654	MA_1163813g0010	pinene synthase	chartreuse	0.400586357246348
7463	MA_10429550g0010	disease resistance RGA3	chartreuse	0.399111785656204
42286	MA_7862665g0010	C72B1_PINTA ame: Full=Abietadienol abietadienal oxidase Short= ame: Full=Cytochrome P450 720B1 ame: Full=Cytochrome P450 CYPA	chartreuse	0.398936063329586
15115	MA_10437260g0010	GTP-binding chloroplastic	chartreuse	0.398638123940347
9931	MA_10432267g0010	WD40-like Beta Propeller	chartreuse	0.39778777482108
18742	MA_135528g0010	ALUMINUM SENSITIVE 3	chartreuse	0.395510765792664
16440	MA_114779g0010	CDT1 chloroplastic	chartreuse	0.394394711240003
34339	MA_5002032g0010	UDP-glycosyltransferase 79B6-like	chartreuse	0.393634127006136
10301	MA_10432666g0010	U11 U12 small nuclear ribonucleo 25 kDa	chartreuse	0.393247442349676
27264	MA_280331g0010	MLO homolog 1-like	chartreuse	0.389674643486027
17072	MA_11993g0010	tRNA-dihydrouridine(16 17) synthase [NAD(P)(+)]-like	chartreuse	0.389231117014157
34025	MA_491302g0010	unknown	chartreuse	0.388025188714382
10484	MA_10432870g0010	cytochrome P450 monooxygenase CYP736B	chartreuse	0.387228876124685
23038	MA_184516g0010	pullulanase chloroplastic	chartreuse	0.386268251427888
6295	MA_10428194g0010	PREDICTED: uncharacterized protein LOC104609986	chartreuse	0.385684778031546
5622	MA_10427440g0010	disease resistance (TIR-NBS-LRR class)	chartreuse	0.385129558465341
31639	MA_418403g0010	peroxisome biogenesis factor 10	chartreuse	0.383931912143606
27979	MA_3037g0010	probable S-acyltransferase 22	chartreuse	0.382802724614107
13771	MA_10436217g0010	histidine kinase 4 isoform X3	chartreuse	0.381809995653155
24614	MA_20519g0020	---NA---	chartreuse	0.380101476562107
3008	MA_103256g0010	---NA---	chartreuse	0.380021379418727
28262	MA_312410g0010	unknown	chartreuse	0.379301363048261
18424	MA_132667g0010	---NA---	chartreuse	0.373266066508966
23240	MA_186293g0010	WRKY transcription factor	chartreuse	0.371984993259576
32367	MA_441534g0010	indole-3-glycerol phosphate chloroplastic	chartreuse	0.369589113443838
35127	MA_53001g0010	delta(1)-pyrroline-2-carboxylate reductase	chartreuse	0.366774223422745
23122	MA_185230g0010	TORTIFOLIA1 2	chartreuse	0.363547194138011
5865	MA_10427716g0010	serine carboxypeptidase-like 31	chartreuse	0.362918358553983
35804	MA_554454g0010	TMV resistance N-like	chartreuse	0.362231565941861
32924	MA_4600858g0010	expansin	chartreuse	0.361835515959703
5552	MA_10427372g0010	Polyketide cyclase dehydrase and lipid transport superfamily	chartreuse	0.360357345679127
27404	MA_284876g0010	cytochrome P450 86B1	chartreuse	0.359688415777667
5788	MA_10427625g0010	inositol-3-phosphate synthase	chartreuse	0.356024029140492
32204	MA_4353361g0010	plant defensin SPI1B	chartreuse	0.355554854422224
21731	MA_1731g0010	PARTING DANCERS	chartreuse	0.353812596124061
43654	MA_8274998g0010	chaperone dnaJ 49	chartreuse	0.352181523771863
9903	MA_10432229g0010	4-alpha-glucanotransferase DPE2	chartreuse	0.351823943513629
36320	MA_57526g0010	G patch domain-containing TGH	chartreuse	0.350557200903699
33936	MA_488853g0010	hypothetical protein AXG93_1712s1420	chartreuse	0.34928170120161
8974	MA_10431221g0020	DNA-dependent kinase subunit	chartreuse	0.348661700515232
26888	MA_267781g0010	hydrophobic LEA	chartreuse	0.348288489854174
8088	MA_10430254g0020	flavonoid 3 -hydroxylase	chartreuse	0.347761604696088
26111	MA_242725g0010	DRB4	chartreuse	0.344441715977809
35327	MA_536983g0010	electron transfer flavo -ubiquinone mitochondrial isoform X1	chartreuse	0.344143022677366
42615	MA_79594g0010	importin-5-like isoform X1	chartreuse	0.342565300783593
2522	MA_102913g0010	molybdopterin cofactor	chartreuse	0.340082356429117
40469	MA_72644g0010	sugar transport 7-like	chartreuse	0.340042180387886
34269	MA_498387g0020	methylesterase 17	chartreuse	0.339662105231489
10533	MA_10432931g0010	family 2 glycosyl transferase	chartreuse	0.337753775373457
4524	MA_10426175g0010	---NA---	chartreuse	0.335696428709811
7790	MA_10429920g0010	puromycin-sensitive aminopeptidase isoform X2	chartreuse	0.335356026635822
50691	MA_9945g0010	unknown	chartreuse	0.333736032695684
8058	MA_10430223g0010	GLUTAMINE DUMPER 5-like	chartreuse	0.332919187318593
2514	MA_10289712g0010	probable aquaporin	chartreuse	0.332089240495936
30973	MA_39801g0010	pentatricopeptide repeat-containing At3g16610	chartreuse	0.331027487548587
28773	MA_3289227g0010	---NA---	chartreuse	0.329441915588258
31421	MA_41199g0010	unknown	chartreuse	0.327132374717439
5588	MA_10427405g0020	E3 ubiquitin- ligase HERC2	chartreuse	0.323351421279683
41426	MA_759134g0010	phosphoinositide phospholipase C 2-like isoform X1	chartreuse	0.323256922706183
2133	MA_10257351g0010	pentatricopeptide repeat-containing At4g02750	chartreuse	0.322991169562854
27041	MA_273064g0010	dirigent	chartreuse	0.321490787510923
18091	MA_129435g0010	probable LRR receptor-like serine threonine- kinase At1g67720	chartreuse	0.317523636596253
23665	MA_192106g0010	wall-associated	chartreuse	0.317044579902707
27838	MA_298895g0010	unknown	chartreuse	0.316577174344166
30124	MA_371475g0010	Nijmegen breakage syndrome 1	chartreuse	0.314369162230382
12897	MA_10435518g0010	gamma-tubulin complex component 2 isoform X1	chartreuse	0.311648893149009
22407	MA_1791330g0010	dirigent	chartreuse	0.310579153864384
48019	MA_93205g0010	light-inducible CPRF2-like	chartreuse	0.310056943457458
29812	MA_361558g0010	ATP-dependent DNA helicase Q-like 4A	chartreuse	0.309296778296453
25953	MA_2375592g0010	EXORDIUM-like	chartreuse	0.309000018852733
15272	MA_105529g0020	serine carboxypeptidase-like 45 isoform X2	chartreuse	0.306455834022974
4090	MA_10406138g0010	(-)-beta-pinene synthase	chartreuse	0.303900871357075
50572	MA_99205g0020	probable DNA primase large subunit	chartreuse	0.302054473419917
7528	MA_10429628g0010	---NA---	chartreuse	0.29955173299651
43185	MA_81351g0010	WUSCHEL-related homeobox 8-like	chartreuse	0.299195069395066
45956	MA_8881315g0010	plant defensin SPI1B	chartreuse	0.297659521910065
3450	MA_10355730g0010	pentatricopeptide repeat-containing At4g33990	chartreuse	0.296729686116877
18289	MA_131209g0010	pentatricopeptide repeat superfamily-3	chartreuse	0.29559635368871
30508	MA_383044g0010	phosphate dikinase 2 isoform X1	chartreuse	0.294966892318916
13043	MA_10435640g0010	beta-galactosidase 2	chartreuse	0.294432584280912
25161	MA_215053g0010	unnamed protein product	chartreuse	0.294358996346451
23643	MA_191916g0010	UDP-glucosyltransferase	chartreuse	0.293120725192971
27960	MA_303043g0010	glutathione peroxidase chloroplastic	chartreuse	0.292683778145543
17243	MA_121354g0010	DNA binding	chartreuse	0.292409102512229
26978	MA_27093g0010	leucine rich repeat	chartreuse	0.290137894985366
33886	MA_487655g0010	calcium-transporting ATPase plasma membrane-type	chartreuse	0.287951049327
23124	MA_185257g0010	laccase	chartreuse	0.287265792971816
21914	MA_174857g0010	vesicle-associated membrane 726	chartreuse	0.286919806175217
30152	MA_37224g0010	leucine-rich repeat receptor kinase MSP1	chartreuse	0.28632158182248
20607	MA_16141g0010	unknown	chartreuse	0.284736053332804
21263	MA_168573g0010	cytochrome P450 71A1-like	chartreuse	0.284306674614684
8862	MA_10431093g0030	auxin-responsive IAA8	chartreuse	0.283832984217391
33492	MA_476218g0010	ultraviolet-B receptor UVR8	chartreuse	0.28370076888932
16622	MA_116117g0010	chaperone dnaJ chloroplastic-like	chartreuse	0.281379578105867
27581	MA_290659g0010	transcription factor bHLH118	chartreuse	0.279979509713187
35521	MA_54473g0010	cytochrome P450 714C2-like	chartreuse	0.279380123246987
31324	MA_409389g0010	NAD(P)-linked oxidoreductase	chartreuse	0.278989877326491
4304	MA_10425927g0030	GTPase Era	chartreuse	0.278950042237566
47987	MA_9313068g0010	glucan endo-1,3-beta-glucosidase 12	chartreuse	0.278362923919993
5195	MA_10426951g0010	F-box WD-40 repeat-containing At5g21040	chartreuse	0.278297336978913
29396	MA_34905g0010	DNA polymerase epsilon subunit B	chartreuse	0.275156783911249
29037	MA_337265g0010	chlorophyllase- chloroplastic	chartreuse	0.274791775685981
40042	MA_7132175g0010	resistance family	chartreuse	0.273928901177765
11985	MA_10434537g0010	translin-like	chartreuse	0.273321220984442
34250	MA_497843g0010	unknown	chartreuse	0.273315327400134
14731	MA_10436994g0020	asparagine synthetase	chartreuse	0.271692736649467
48427	MA_94042g0010	ent-kaurene chloroplastic	chartreuse	0.271655577889965
7919	MA_10430061g0020	---NA---	chartreuse	0.270873275287125
403	MA_10061166g0010	disease resistance At4g27190-like	chartreuse	0.270673204412002
21530	MA_1711g0010	---NA---	chartreuse	0.270306952964235
28645	MA_3250723g0010	serine threonine- kinase D6PK	chartreuse	0.270196000073929
1489	MA_101930g0010	vacuolar sorting-associated 62-like	chartreuse	0.269611820178638
7987	MA_10430141g0020	---NA---	chartreuse	0.267132167221772
38764	MA_66653g0010	MFT2	chartreuse	0.264181791411233
33335	MA_47150g0010	acidic leucine-rich nuclear phospho 32-related isoform X1	chartreuse	0.264095970528994
28387	MA_316222g0010	unknown	chartreuse	0.26352341731628
16230	MA_11315g0010	serine acetyltransferase 5	chartreuse	0.261290113929628
37891	MA_634308g0010	probable proline transporter 2	chartreuse	0.260633178007543
47814	MA_92792g0010	phenylcoumaran benzylic ether reductase	chartreuse	0.255212557272119
8973	MA_10431221g0010	DNA-dependent kinase subunit	chartreuse	0.253043117180524
17131	MA_120550g0010	leucine-rich repeat receptor-like serine threonine- kinase BAM1	chartreuse	0.252821506930579
48843	MA_94840g0010	uncharacterized protein LOC18442268 isoform X2	chartreuse	0.251351068409735
5039	MA_10426767g0020	probable pectinesterase 53	chartreuse	0.250327400148864
35162	MA_531108g0010	WD repeat-containing 49 isoform 2	chartreuse	0.250136649463095
42523	MA_7934270g0010	cysteine-rich receptor kinase 10	chartreuse	0.249361567153326
336	MA_10052561g0010	ABC transporter G family member 39-like	chartreuse	0.247394971429029
5310	MA_10427089g0020	subtilisin-like protease	chartreuse	0.246639816250463
46171	MA_8933146g0010	hypothetical protein 0_9306_01, partial	chartreuse	0.246298779974756
14464	MA_10436793g0010	origin of replication complex subunit 5	chartreuse	0.245489134152183
5452	MA_10427251g0010	endo-1,3 1,4-beta-D-glucanase-like	chartreuse	0.244324046107775
11709	MA_10434236g0010	leucine-rich repeat receptor-like serine threonine- kinase At2g24130	chartreuse	0.243610938236423
49354	MA_957997g0010	Ribosomal L25 L23	chartreuse	0.243433687933084
45081	MA_867577g0010	serine threonine- kinase HT1 isoform X1	chartreuse	0.241036454212085
8481	MA_10430687g0010	serine threonine phosphatase 2A 55 kDa regulatory subunit B beta isoform isoform X2	chartreuse	0.239679757809195
49336	MA_9577210g0010	---NA---	chartreuse	0.238903557214292
35615	MA_54821g0010	NPF family transporter	chartreuse	0.237777147291959
45558	MA_87937g0010	malate glyoxysomal	chartreuse	0.234826020969505
4060	MA_10398237g0010	NA	chartreuse	0.234578292164655
29498	MA_3525218g0010	desiccation-related At2g46140-like	chartreuse	0.234018250370431
19150	MA_139054g0010	EF hand family	chartreuse	0.233775252753693
9370	MA_10431631g0010	callose synthase 5-like	chartreuse	0.231116945240821
30359	MA_37884g0010	expansin A1	chartreuse	0.230168247262829
37232	MA_611616g0010	RING-H2 finger ATL74-like	chartreuse	0.230142942554947
32836	MA_45718g0010	mannan endo-1,4-beta-mannosidase 7	chartreuse	0.230080150198438
39505	MA_694444g0010	---NA---	chartreuse	0.229905000332375
37175	MA_6089g0010	uncharacterized transporter	chartreuse	0.229697978777846
12459	MA_10435081g0010	probable LRR receptor-like serine threonine- kinase At3g47570	chartreuse	0.226592781699207
30066	MA_369366g0010	---NA---	chartreuse	0.226505630221247
38417	MA_6545658g0010	cytochrome P450 mono-oxygenase	chartreuse	0.226359294316198
29721	MA_3588988g0010	AT-hook motif nuclear-localized 26	chartreuse	0.22423461524611
35746	MA_55265g0010	unknown	chartreuse	0.223589547000832
10102	MA_10432442g0010	catechol O-methyltransferase-like isoform X2	chartreuse	0.220494838764144
14567	MA_10436871g0030	C75A1_PINTA ame: Full=Cytochrome P450 750A1 ame: Full=Cytochrome P450 CYPC	chartreuse	0.21827565403038
20775	MA_16324g0010	---NA---	chartreuse	0.21788404575249
4870	MA_10426568g0010	probable bifunctional riboflavin biosynthesis RIBA chloroplastic isoform X1	chartreuse	0.217574318628733
9063	MA_10431301g0020	probable amino-acid acetyltransferase chloroplastic	chartreuse	0.217029014428151
50257	MA_9835454g0010	probable serine threonine- kinase At1g54610	chartreuse	0.216582493859627
15406	MA_106581g0010	subtilisin-like protease	chartreuse	0.216215461147311
16784	MA_117552g0010	RNA pseudouridine synthase chloroplastic isoform X1	chartreuse	0.213639628873971
32692	MA_452260g0010	WAT1-related At3g18200	chartreuse	0.21225911285234
6857	MA_10428859g0010	probable amino acid permease 7 isoform X2	chartreuse	0.212086888757602
43159	MA_8127345g0010	---NA---	chartreuse	0.211320918222748
42942	MA_806287g0010	UPF0481 At3g02645	chartreuse	0.208063067689857
20470	MA_159904g0010	carotene epsilon- chloroplastic	chartreuse	0.204793045135055
13368	MA_10435896g0010	calcium-dependent phosphotriesterase superfamily	chartreuse	0.204201636384614
29949	MA_365769g0010	unknown	chartreuse	0.20359984026433
5188	MA_10426944g0020	scopoletin glucosyltransferase-like	chartreuse	0.202088627998351
14625	MA_10436916g0020	unknown	chartreuse	0.200115162762534
26446	MA_253528g0010	MICROTUBULE BINDING PROTEIN 2C	chartreuse	0.199515765448384
28037	MA_305437g0010	polygalacturonase At1g48100-like	chartreuse	0.198753361835086
4150	MA_10424329g0010	---NA---	chartreuse	0.198467649562567
7490	MA_10429585g0010	RNA polymerase sigma factor sigB isoform X2	chartreuse	0.197808479440399
49751	MA_96784g0010	small nuclear ribonucleo Sm D1	chartreuse	0.197702365925173
12244	MA_10434843g0010	cystathionine beta-lyase	chartreuse	0.191427077617635
34539	MA_505608g0010	proline-rich receptor kinase PERK1	chartreuse	0.190766600939842
18043	MA_128912g0010	wall-associated receptor kinase galacturonan-binding	chartreuse	0.190529192149182
49118	MA_954053g0010	probable LRR receptor-like serine threonine- kinase At1g56140 isoform X2	chartreuse	0.189171253175394
22570	MA_18054g0030	probable calcium-binding CML27	chartreuse	0.188390400806627
45926	MA_887189g0010	3-epi-6-deoxocathasterone 23-monooxygenase	chartreuse	0.187891378141579
541	MA_10082689g0010	receptor kinase At4g00960	chartreuse	0.187508490894469
20354	MA_158595g0010	probable phospholipid hydroperoxide glutathione peroxidase	chartreuse	0.186840882931208
24053	MA_197719g0010	Histone	chartreuse	0.186615392332091
2474	MA_10285746g0010	DUF674 family	chartreuse	0.186022694290236
4434	MA_10426075g0010	disease resistance At4g27190	chartreuse	0.185192136857905
37101	MA_6062370g0010	probable carboxylesterase 17	chartreuse	0.184007718662751
4566	MA_10426227g0010	COBW domain-containing 1	chartreuse	0.183363420186076
16503	MA_115260g0010	uncharacterized protein LOC18422833	chartreuse	0.182493331146874
3702	MA_103716g0010	probable pectate lyase 5	chartreuse	0.18200757808889
8285	MA_10430465g0010	A-kinase anchor 17A isoform X1	chartreuse	0.181001634844566
50357	MA_98632g0020	Calcium-dependent kinase 17	chartreuse	0.180970863271997
22707	MA_181770g0010	receptor kinase HSL1	chartreuse	0.176470222928535
50488	MA_9897324g0010	myb family transcription factor APL isoform X2	chartreuse	0.176009844572999
9332	MA_10431597g0010	probable polygalacturonase isoform X2	chartreuse	0.175932068647093
16971	MA_1191g0010	serine threonine- kinase Nek5-like isoform X1	chartreuse	0.174803513147376
9417	MA_10431681g0010	ras-related RABA4d	chartreuse	0.174119701883941
34356	MA_50074g0010	Inositol monophosphatase	chartreuse	0.173282227143325
49532	MA_960695g0010	---NA---	chartreuse	0.172736386164416
35382	MA_53909g0010	aluminum-activated malate transporter 12-like	chartreuse	0.171898718891728
43570	MA_8247894g0010	chromosome transmission fidelity 18 homolog	chartreuse	0.170844669341295
5888	MA_10427740g0010	unknown	chartreuse	0.169942389203845
19152	MA_13906g0010	probable E3 ubiquitin- ligase XERICO	chartreuse	0.169807458774008
38428	MA_65484g0010	ankyrin repeat and kinase domain-containing 1-like	chartreuse	0.169792128446542
28877	MA_332094g0010	---NA---	chartreuse	0.168525342726979
40761	MA_7362860g0010	dirigent	chartreuse	0.168513401542539
28273	MA_312608g0010	cytokinin hydroxylase-like	chartreuse	0.168136194615215
11324	MA_10433804g0010	U1 small nuclear ribonucleo C	chartreuse	0.16716269795441
17361	MA_122517g0010	NPF family transporter	chartreuse	0.165094384124766
7901	MA_10430043g0010	inositol-tetrakisphosphate 1-kinase 1-like	chartreuse	0.165055325245119
5528	MA_10427346g0010	light-harvesting complex 3 isotype chloroplastic	chartreuse	0.164557553842466
11202	MA_10433683g0010	NDR1 HIN1 13	chartreuse	0.163044095091825
9810	MA_10432130g0010	Acetamidase Formamidase family	chartreuse	0.162996186328153
13355	MA_10435888g0010	4-alpha-glucanotransferase chloroplastic amyloplastic	chartreuse	0.162743768302774
17839	MA_127038g0010	2-oxoglutarate-Fe(II) type oxidoreductase-like	chartreuse	0.162735016278429
20910	MA_16457g0010	pentatricopeptide repeat-containing At3g15930	chartreuse	0.161769013815945
24756	MA_206599g0010	zeaxanthin chloroplastic	chartreuse	0.160401528730524
4923	MA_10426635g0010	aquaporin NIP2-1-like	chartreuse	0.159914898681755
46393	MA_89828g0010	glutamate decarboxylase-like	chartreuse	0.159802424313468
29440	MA_3503583g0010	B3 domain-containing transcription factor NGA1-like	chartreuse	0.159609235631085
31445	MA_41252g0020	heat shock transcription factor A1c1	chartreuse	0.158611757229822
31818	MA_423098g0010	ROOT PRIMORDIUM DEFECTIVE 1	chartreuse	0.158183324826192
26262	MA_247624g0010	low-temperature-induced cysteine ase-like	chartreuse	0.158048866154338
33549	MA_4777183g0010	NRT1 PTR FAMILY	chartreuse	0.157735291394587
46052	MA_890554g0010	lanatoside 15-O-acetylesterase	chartreuse	0.157277596194255
18286	MA_131191g0020	Bromodomain and PHD finger-containing 3	chartreuse	0.156346684291984
25940	MA_237076g0010	pentatricopeptide repeat	chartreuse	0.156029998775372
27573	MA_290469g0010	unknown	chartreuse	0.155937679117368
23980	MA_196602g0010	metallophosphoesterase 1-like isoform X2	chartreuse	0.155898378359847
22748	MA_18220g0020	E3 ubiquitin- ligase RGLG1 isoform X3	chartreuse	0.154859433444216
20968	MA_16519g0010	---NA---	chartreuse	0.154124755833047
9060	MA_10431300g0010	chlorophyll a-b binding chloroplastic	chartreuse	0.153919753710127
39104	MA_67957g0010	---NA---	chartreuse	0.153567267213964
43172	MA_81325g0020	probable sodium-coupled neutral amino acid transporter 6	chartreuse	0.152048968722486
41253	MA_75297g0010	disease resistance At5g47280	chartreuse	0.151539999605701
33941	MA_488920g0010	unknown	chartreuse	0.150796733232528
6482	MA_10428423g0010	hypothetical protein SELMODRAFT_402429	chartreuse	0.150728797099852
1782	MA_10220937g0010	unknown	chartreuse	0.150559294575529
18199	MA_130415g0010	omega-6 fatty acid chloroplastic	chartreuse	0.150448045658159
37926	MA_6355268g0010	immune-associated nucleotide-binding 9	chartreuse	0.150394286355332
31210	MA_40608g0010	probable LRR receptor-like serine threonine- kinase At1g34110	chartreuse	0.149871268603487
50373	MA_98673g0010	transcription factor	chartreuse	0.149594749379294
19234	MA_139833g0010	LIGHT-DEPENDENT SHORT HYPOCOTYLS 4-like	chartreuse	0.149440477360664
43316	MA_817408g0010	heat shock 70 kDa	chartreuse	0.148937405733628
6467	MA_10428406g0010	hsp70 nucleotide exchange factor fes1-like	chartreuse	0.147308814614088
11346	MA_10433830g0010	indole-3-glycerol phosphate synthase	chartreuse	0.146291469826248
4651	MA_10426313g0010	kinesin KIN-14L isoform X1	chartreuse	0.1450565934208
42202	MA_78364g0010	PREDICTED: uncharacterized protein LOC104596352 isoform X1	chartreuse	0.144809034150728
14622	MA_10436914g0010	MLO 6	chartreuse	0.144210976901136
34790	MA_516454g0010	actin-related 2	chartreuse	0.143781854852014
22524	MA_18020g0010	transcription factor GTE4-like isoform X1	chartreuse	0.143672252483143
6954	MA_10428960g0020	unknown	chartreuse	0.143666357366076
20996	MA_16561g0010	chloroplastic	chartreuse	0.143154037656379
22132	MA_176880g0010	Glyoxalase-like domain	chartreuse	0.143028262774219
27538	MA_2893228g0010	inositol monophosphatase	chartreuse	0.142806629212612
43820	MA_832086g0010	Phosphoacetylglucosamine mutase	chartreuse	0.142535930231655
15772	MA_109588g0010	U-box domain-containing 62	chartreuse	0.142133745619442
28885	MA_33248g0010	probable diaminopimelate chloroplastic	chartreuse	0.141751653464193
4919	MA_10426631g0010	CDK5RAP1	chartreuse	0.141115738139578
44976	MA_8649161g0010	cleavage and polyadenylation specificity factor subunit 3-II	chartreuse	0.139363810684122
42228	MA_7845176g0010	probable receptor-like serine threonine- kinase At5g57670	chartreuse	0.138976240911655
16460	MA_114950g0010	GDSL esterase lipase At5g45910-like	chartreuse	0.138743999904753
15825	MA_110162g0010	mannan endo-1,4-beta-mannosidase 1	chartreuse	0.13846620697197
19692	MA_14653g0010	UBX domain-containing 1-like	chartreuse	0.138162075852471
15563	MA_107771g0020	---NA---	chartreuse	0.13806535576632
3423	MA_10352957g0010	disease resistance At4g27190-like	chartreuse	0.137858500792842
11757	MA_10434273g0010	MAU2 chromatid cohesion factor homolog	chartreuse	0.136606913647047
9815	MA_10432136g0020	B-box zinc finger 32-like	chartreuse	0.135798234146693
22319	MA_1782923g0010	ENHANCED DISEASE RESISTANCE 2-like	chartreuse	0.133931407491703
1963	MA_10239544g0010	major facilitator superfamily sugar transporter	chartreuse	0.133809489796376
27378	MA_284g0010	---NA---	chartreuse	0.132905227980029
5437	MA_10427234g0010	ENHANCED DISEASE RESISTANCE 2-like isoform X3	chartreuse	0.13256169811679
14152	MA_10436537g0010	ATP-dependent DNA helicase Q-like 4A isoform X1	chartreuse	0.132027458312761
43890	MA_83414g0010	pentatricopeptide repeat-containing mitochondrial isoform X1	chartreuse	0.131156286887125
14883	MA_10437099g0010	187-kDa microtubule-associated AIR9-like	chartreuse	0.131072002011378
967	MA_10135850g0010	probable leucine-rich repeat receptor kinase At1g35710	chartreuse	0.130630125142789
8093	MA_10430263g0010	QUIRKY	chartreuse	0.128005262024568
46059	MA_8906841g0010	uncharacterized protein LOC18443651 isoform X4	chartreuse	0.127943227554842
32472	MA_445275g0010	LURP-one-related 8-like	chartreuse	0.127493514332255
603	MA_10091665g0010	TIC chloroplastic isoform X1	chartreuse	0.127010264061596
2046	MA_10248752g0010	pentatricopeptide repeat-containing At4g21065-like	chartreuse	0.126597949193803
13378	MA_10435903g0010	homeodomain-leucine zipper trancription factor HB-3	chartreuse	0.126096625862629
45824	MA_8855g0010	PHD and RING finger domain-containing -like isoform X1	chartreuse	0.124472893130647
18318	MA_13154g0010	probable cyclin-dependent serine threonine- kinase DDB_G0292550	chartreuse	0.124017868901619
6789	MA_10428768g0010	unknown	chartreuse	0.123919652123791
33313	MA_470854g0010	phosphate transporter PHO1 isoform X2	chartreuse	0.123449538544244
3378	MA_103500g0020	unknown	chartreuse	0.122621728494753
20616	MA_161439g0010	---NA---	chartreuse	0.122608582641531
975	MA_101370g0010	unknown	chartreuse	0.122524380887289
14940	MA_10437145g0010	CELLULOSE SYNTHASE INTERACTIVE 3	chartreuse	0.121693679889664
43329	MA_81780g0010	Bidirectional sugar transporter SWEET1	chartreuse	0.121606589588299
23006	MA_184192g0010	tubulin alpha chain	chartreuse	0.120718658460474
26749	MA_26324g0010	indeterminate-domain 7-like isoform X1	chartreuse	0.120511104638565
3761	MA_103763g0010	auxin response factor 6 isoform X1	chartreuse	0.11907053611628
4471	MA_10426108g0020	phytochrome	chartreuse	0.117550640672689
45056	MA_8668333g0010	unknown	chartreuse	0.11739677610144
49074	MA_953381g0010	14 kDa proline-rich -like	chartreuse	0.116279944617124
642	MA_10096503g0010	cleavage and polyadenylation specificity factor subunit 6	chartreuse	0.115838785895753
41456	MA_759790g0010	F-box kelch-repeat At5g15710	chartreuse	0.115536512644361
6599	MA_10428549g0020	NA	chartreuse	0.114983454466566
12276	MA_10434888g0010	ARM repeat superfamily	chartreuse	0.114073421402265
22715	MA_181810g0010	short-chain dehydrogenase reductase 2a-like	chartreuse	0.113771542785927
24813	MA_207799g0010	unknown	chartreuse	0.113676493568616
41021	MA_74565g0010	unknown	chartreuse	0.113095788122886
29813	MA_3615747g0010	Heat shock cognate 70 kDa	chartreuse	0.112072357855801
28129	MA_308546g0010	short-chain dehydrogenase reductase 2a	chartreuse	0.111906498937979
9032	MA_10431281g0010	poly(ADP-ribose) glycohydrolase 1-like	chartreuse	0.111867009258259
36558	MA_584406g0010	phosphate chloroplastic	chartreuse	0.111711852666919
24729	MA_20622g0010	pentatricopeptide repeat-containing At4g13650	chartreuse	0.111241217649339
19433	MA_141445g0010	GDP-mannose 3,5-epimerase 1	chartreuse	0.110059281545712
512	MA_10077950g0010	probable strigolactone esterase DAD2	chartreuse	0.109604761751654
6293	MA_10428192g0010	---NA---	chartreuse	0.109330630090534
39078	MA_6787326g0010	dynamin-related 4C-like	chartreuse	0.108212025503207
28325	MA_314449g0010	phosphatidylglycerol phosphatidylinositol transfer DDB_G0282179	chartreuse	0.108025029448275
35836	MA_5559566g0010	---NA---	chartreuse	0.107917943902994
16588	MA_115849g0010	Fanconi anemia group J homolog isoform X5	chartreuse	0.107319428895502
34543	MA_50566g0010	---NA---	chartreuse	0.107171962871228
41752	MA_769446g0010	probable esterase KAI2	chartreuse	0.105725870483243
18981	MA_137654g0010	methylesterase 17	chartreuse	0.105449869832998
21770	MA_17351g0010	DUF581 family	chartreuse	0.104646925241079
50365	MA_9864989g0010	C-type lectin receptor-like tyrosine- kinase At1g52310 isoform X2	chartreuse	0.104413264707317
16882	MA_118377g0010	argonaute 1-like	chartreuse	0.104176919101872
45440	MA_8765665g0010	unknown	chartreuse	0.10345048340707
29401	MA_3493194g0010	dirigent	chartreuse	0.101886526113602
4447	MA_10426087g0010	armadillo repeat-containing LFR	chartreuse	0.100685375441632
42776	MA_8012412g0010	50S ribosomal chloroplastic	chartreuse	0.0992846661583709
8267	MA_10430448g0010	coilin isoform X1	chartreuse	0.0977477394543778
17127	MA_120504g0010	NUCLEAR FUSION DEFECTIVE 4-like	chartreuse	0.09613610204606
32291	MA_438151g0010	unknown	chartreuse	0.0958777690119855
40940	MA_742675g0010	peptide chain release factor 3	chartreuse	0.0957641380891865
12606	MA_10435252g0010	polygalacturonase 1 beta 3	chartreuse	0.09554120056546
2377	MA_102777g0010	replication factor C subunit 3	chartreuse	0.0951398722934822
32386	MA_44235g0020	proline-rich receptor kinase PERK8	chartreuse	0.0947912403422171
7332	MA_10429384g0010	glycogen synthase kinase family	chartreuse	0.0945453274005885
8348	MA_10430524g0010	transcription termination factor chloroplastic-like	chartreuse	0.0944098029744496
9994	MA_10432333g0040	aspartyl protease family 2	chartreuse	0.0931209404125937
5480	MA_10427285g0010	probable L-gulonolactone oxidase 6	chartreuse	0.0930077935310058
10376	MA_10432738g0010	caffeoylshikimate esterase-like	chartreuse	0.0927652717352661
32165	MA_4339g0010	probable LIM domain-containing serine threonine- kinase DDB_G0287001	chartreuse	0.0925742090589717
5614	MA_10427434g0010	structural maintenance of chromosomes 5	chartreuse	0.0919716076583488
136	MA_10020874g0010	unknown	chartreuse	0.0919439449754503
34419	MA_502153g0010	ethylene-responsive element binding factor	chartreuse	0.0915670238234995
8648	MA_10430866g0010	red chlorophyll catabolite chloroplastic	chartreuse	0.0912486280531601
20732	MA_162723g0020	PREDICTED: uncharacterized protein LOC104590926	chartreuse	0.0911443643157821
42835	MA_803360g0010	chloroplast sensor chloroplastic	chartreuse	0.0907661030340387
18023	MA_12869g0010	probable serine threonine- kinase WNK11	chartreuse	0.0898301189739588
8417	MA_10430608g0010	water deficit inducible LP3	chartreuse	0.0891383689553604
17695	MA_125741g0010	pentatricopeptide repeat-containing mitochondrial	chartreuse	0.0890219500560687
47282	MA_91680g0010	E3 ubiquitin- ligase SINA-like 10	chartreuse	0.0879419875489353
15510	MA_10743g0010	probable sucrose-phosphate synthase 2	chartreuse	0.0879016284646646
16481	MA_11511g0010	probable xyloglucan endotransglucosylase hydrolase 32	chartreuse	0.0878621104310934
17853	MA_127101g0030	monodehydroascorbate seedling isozyme-like	chartreuse	0.0878601169613031
29097	MA_33934g0010	probable RNA helicase SDE3	chartreuse	0.0873811968253215
38855	MA_6701g0010	serine threonine- kinase CDL1	chartreuse	0.087195610140825
12713	MA_10435368g0020	heterodimeric geranylgeranyl pyrophosphate synthase small chloroplastic-like	chartreuse	0.0871378840406314
8409	MA_10430596g0010	splicing factor 3B subunit 3-like	chartreuse	0.0867678876673666
1509	MA_10195g0010	probable carboxylesterase 9	chartreuse	0.0864086689210835
12366	MA_10434982g0020	glutamate receptor	chartreuse	0.0861130644730179
22427	MA_179316g0010	universal stress PHOS32	chartreuse	0.0857821805188133
38847	MA_66969g0010	transcription factor 2	chartreuse	0.085637770817799
21288	MA_16887g0010	---NA---	chartreuse	0.0851037569300411
44522	MA_8529655g0010	cytosolic sulfotransferase 5	chartreuse	0.0848751221787913
37199	MA_6100g0010	---NA---	chartreuse	0.0845470684044644
42265	MA_78574g0010	binding partner of ACD11 1-like	chartreuse	0.0835030065923726
11813	MA_10434333g0030	---NA---	chartreuse	0.0831266783448858
36211	MA_570941g0010	ABC transporter I family member 17	chartreuse	0.0829600773682688
31895	MA_42495g0010	jacalin-related lectin 3 isoform X1	chartreuse	0.0828525455238606
605	MA_10092g0010	CBL-interacting kinase 32	chartreuse	0.0824800549973642
13053	MA_10435650g0010	---NA---	chartreuse	0.082104074271895
45570	MA_8796846g0010	disease resistance TAO1-like	chartreuse	0.0820489331061909
31087	MA_4021g0010	Golgin subfamily A member	chartreuse	0.0817835498783284
36985	MA_60139g0010	nuclear transcription factor Y subunit A-7 isoform X1	chartreuse	0.0816712955491141
19246	MA_139939g0010	unknown	chartreuse	0.0816220417045714
28439	MA_3180g0010	probable carboxylesterase 8	chartreuse	0.0808169038375082
4262	MA_10425881g0040	Alpha beta hydrolase fold-1	chartreuse	0.0806095742385917
44172	MA_84207g0010	F-box At5g46170-like	chartreuse	0.0804690160781203
49493	MA_9600951g0010	abscisic acid receptor PYL8-like	chartreuse	0.0795632529008309
32301	MA_438557g0010	probable receptor kinase At1g49730	chartreuse	0.0794390301745914
12601	MA_10435243g0010	subtilisin-like protease	chartreuse	0.0792673570367751
10752	MA_10433158g0010	unknown	chartreuse	0.0790023343879278
33438	MA_47453g0010	probable histidine kinase 5 isoform X1	chartreuse	0.0784071703838368
14976	MA_10437167g0010	hypothetical protein AXG93_685s1040	chartreuse	0.0783726581929784
5918	MA_10427775g0010	zeatin O-glucosyltransferase-like	chartreuse	0.0781054236093488
36952	MA_60015g0010	PREDICTED: uncharacterized protein LOC103336100	chartreuse	0.0780296932462534
44956	MA_8644998g0010	aquaporin TIP1-1	chartreuse	0.0774959966483209
13111	MA_10435700g0010	mRNA-decapping enzyme subunit 2	chartreuse	0.0774142195336106
42512	MA_79311g0010	major allergen Mal d 1-like	chartreuse	0.0773079110277048
42424	MA_790392g0010	Sm LSM2	chartreuse	0.0772606676914374
40828	MA_7388392g0010	7-deoxyloganetin glucosyltransferase-like	chartreuse	0.0769048802159341
47128	MA_913693g0010	aluminum-activated malate transporter 9	chartreuse	0.0762086739680746
13311	MA_10435852g0010	TIR NBS LRR disease resistance	chartreuse	0.0759830787767618
47481	MA_921344g0010	elongator complex 4	chartreuse	0.0755983292235849
3258	MA_103410g0010	Trypsin family	chartreuse	0.0749101090843038
5952	MA_10427811g0010	SRG1	chartreuse	0.074876300348227
32771	MA_455059g0020	pentatricopeptide repeat-containing mitochondrial-like	chartreuse	0.0746003517553695
6162	MA_10428042g0020	tRNA modification GTPase	chartreuse	0.0738419823930335
24530	MA_2040861g0010	probable L-gulonolactone oxidase 6	chartreuse	0.0738047735995789
4887	MA_10426593g0010	unknown	chartreuse	0.0737653347939196
14314	MA_10436661g0010	zinc finger (C3HC4-type RING finger) -like	chartreuse	0.0736716820667865
43876	MA_833797g0010	subtilisin-like protease	chartreuse	0.0726599427793555
29841	MA_362439g0010	WALLS ARE THIN 1-like	chartreuse	0.0721049059952726
30274	MA_37588g0020	uncharacterized protein LOC18793508	chartreuse	0.0712835100484454
21044	MA_16612g0010	receptor kinase HAIKU2	chartreuse	0.0711832599941395
43712	MA_829166g0010	GDSL esterase lipase At4g10955-like	chartreuse	0.0711022708045521
34102	MA_493516g0010	beta-amylase 8	chartreuse	0.0710458219703289
28934	MA_334187g0010	RNA methyltransferase	chartreuse	0.0709699787286255
17920	MA_12775g0020	unknown	chartreuse	0.0709021927532246
5725	MA_10427554g0010	PREDICTED: uncharacterized protein LOC101245489 isoform X3	chartreuse	0.0706461458490983
7235	MA_10429271g0010	NETWORKED 3C-like	chartreuse	0.0701325212181854
30053	MA_369030g0010	pre-mRNA cleavage factor Im 25 kDa subunit 2	chartreuse	0.069666257025739
24057	MA_19782g0010	thymidine kinase	chartreuse	0.0694084826368246
23290	MA_18697g0010	receptor kinase 2	chartreuse	0.0683208705397549
36664	MA_58783g0010	L-Ala-D L-amino acid epimerase	chartreuse	0.068063913739639
16910	MA_118630g0010	early nodulin 1	chartreuse	0.0679100434356653
28802	MA_3302g0010	hypothetical protein AMTR_s00067p00161830	chartreuse	0.0674553469724946
43306	MA_817099g0010	Senescence dehydration-associated -related	chartreuse	0.0674347943774
23818	MA_19453g0030	---NA---	chartreuse	0.0670555117821361
20389	MA_158965g0010	tetratricopeptide repeat 4 homolog	chartreuse	0.0668659139624502
11645	MA_10434169g0010	unknown	chartreuse	0.0667271201441546
20387	MA_158953g0010	---NA---	chartreuse	0.0665562771186945
40548	MA_7288337g0010	NBS-LRR	chartreuse	0.0664101610627255
10742	MA_10433151g0010	-lysine N-methyltransferase n6amt2 isoform X1	chartreuse	0.0663505953739264
4071	MA_103998g0010	glucuronosyltransferase PGSIP8	chartreuse	0.0659524172017058
3901	MA_10385375g0010	(-)-beta-phellandrene synthase	chartreuse	0.0658464450939857
6622	MA_10428573g0010	E3 ubiquitin- ligase TRIP12	chartreuse	0.0658185623271472
13289	MA_10435839g0010	probable RNA-dependent RNA polymerase 1	chartreuse	0.064589265408132
35139	MA_53037g0010	Nuclease subunit of the excinuclease complex	chartreuse	0.0645102935221406
50608	MA_99276g0010	serine mitochondrial	chartreuse	0.0644563905319646
8027	MA_10430188g0010	haloacid dehalogenase-like hydrolase domain-containing At2g33255	chartreuse	0.0643397277325406
2848	MA_10315336g0010	alpha-1,4-glucan- synthase [UDP-forming] 2	chartreuse	0.0634697068618504
31873	MA_424330g0010	alpha beta-hydrolase superfamily	chartreuse	0.062945402844847
37680	MA_62671g0010	unknown	chartreuse	0.0627582227214346
29592	MA_355273g0010	---NA---	chartreuse	0.0625094680737929
13519	MA_10436007g0010	cryptochrome chloroplastic mitochondrial	chartreuse	0.0620139753954656
6142	MA_10428021g0010	dicarboxylate transporter chloroplastic	chartreuse	0.0619508052981263
22197	MA_177359g0010	unknown	chartreuse	0.061597550022774
6308	MA_10428206g0010	ecotropic viral integration site 5 homolog	chartreuse	0.0608050979495395
18875	MA_136748g0020	probable GMP synthase [glutamine-hydrolyzing]	chartreuse	0.0607884437109844
9395	MA_10431656g0010	twinkle homolog chloroplastic mitochondrial isoform X2	chartreuse	0.0606410207289697
24970	MA_211108g0010	chloroplastic-like	chartreuse	0.060423671997213
9062	MA_10431300g0030	chlorophyll a-b binding chloroplastic	chartreuse	0.0603403403623779
28088	MA_306938g0010	cytochrome c-type biogenesis ccda-like chloroplastic 1	chartreuse	0.0602449336585545
46990	MA_91100g0010	bifunctional 2	chartreuse	0.060087063491332
50301	MA_985g0010	NRT1 PTR FAMILY -like	chartreuse	0.0594116243483414
41722	MA_7683572g0010	PREDICTED: uncharacterized protein LOC104890641	chartreuse	0.0594028870289029
4303	MA_10425927g0020	unknown	chartreuse	0.0592562915145293
24629	MA_20533g0020	xyloglucan:xyloglucosyl	chartreuse	0.0586500816764322
41787	MA_7705197g0010	NRT1 PTR FAMILY -like	chartreuse	0.0582443256866707
31862	MA_42406g0010	ATP-dependent DNA helicase DDM1 isoform X1	chartreuse	0.0580264072659501
33153	MA_467137g0010	---NA---	chartreuse	0.0578647940543859
37875	MA_63374g0010	truncated TIR-NBS-LRR	chartreuse	0.0577804225722999
831	MA_1011718g0010	geranylgeranyl diphosphate synthase	chartreuse	0.0576555055321804
45205	MA_87065g0010	cytochrome P450 CYP76AA22	chartreuse	0.0576015437746868
31708	MA_42026g0010	---NA---	chartreuse	0.0573243906096037
42396	MA_78952g0010	auxin response factor 3	chartreuse	0.0569037584029157
5081	MA_10426811g0010	glutamate receptor	chartreuse	0.0565942882329786
37730	MA_62890g0010	probable acyl-activating enzyme chloroplastic	chartreuse	0.0557454032449303
50712	MA_9950027g0010	beta-	chartreuse	0.0557120781571923
13432	MA_10435947g0020	E3 ubiquitin- ligase MBR1-like isoform X1	chartreuse	0.0556287044450901
26226	MA_2464529g0010	---NA---	chartreuse	0.055537731979227
34674	MA_511003g0010	mediator of RNA polymerase II transcription subunit 11	chartreuse	0.0554571521415135
38342	MA_65172g0010	3-epi-6-deoxocathasterone 23-monooxygenase	chartreuse	0.0551922000424234
41324	MA_755255g0010	auxin-induced 15A-like	chartreuse	0.0551751869800948
10237	MA_10432592g0010	DCC family chloroplastic	chartreuse	0.0551029443246469
42694	MA_798051g0010	ovate transcriptional repressor	chartreuse	0.0550889512525967
37375	MA_616235g0010	probable ribosome biogenesis RLP24	chartreuse	0.0547093062054124
30397	MA_379725g0010	increased DNA methylation 2	chartreuse	0.0546690073240958
34768	MA_5151g0020	pentatricopeptide repeat-containing At2g13600	chartreuse	0.0545471750231077
33472	MA_475393g0010	pentatricopeptide repeat-containing mitochondrial-like	chartreuse	0.0544617981116823
25815	MA_232678g0010	Reticulon B5	chartreuse	0.0541545110082759
9543	MA_10431831g0020	disease resistance RPS2	chartreuse	0.0536937841258015
36209	MA_570893g0010	unknown	chartreuse	0.0536626915694241
9202	MA_10431460g0010	peroxidase 63-like	chartreuse	0.0536490232607823
35148	MA_530712g0010	filamentous hemagglutinin family N-terminal domain-containing	chartreuse	0.0534146729778173
44625	MA_8555021g0010	cationic peroxidase 1-like	chartreuse	0.0530793465941746
20391	MA_15897g0010	SNF2 domain-containing CLASSY 3-like	chartreuse	0.053051030521949
41296	MA_7542629g0010	lipase-like PAD4	chartreuse	0.053037517801111
31533	MA_41476g0010	probable polyol transporter 4	chartreuse	0.0530062364291825
34564	MA_5069103g0010	hypothetical protein 0_6116_01, partial	chartreuse	0.0526228160159851
519	MA_10078744g0010	calcium-transporting ATPase plasma membrane-type-like isoform X1	chartreuse	0.0520423641414268
4270	MA_10425888g0020	CYP75B115	chartreuse	0.0518112761428752
25568	MA_22458g0020	---NA---	chartreuse	0.0506627038241755
43279	MA_816375g0010	probable E3 ubiquitin- ligase RHC1A	chartreuse	0.0504602771338321
18422	MA_132614g0010	plant defensin SPI1B	chartreuse	0.0504409795878137
34689	MA_511569g0010	pentatricopeptide repeat-containing At4g13650	chartreuse	0.0504032423469015
14209	MA_10436582g0010	phospholipase D alpha 1-like	chartreuse	0.0498222526381603
14210	MA_10436582g0020	phospholipase D alpha 1-like	chartreuse	0.0496774619884706
29479	MA_35183g0010	pyruvate orthophosphate dikinase1	chartreuse	0.0496729453220578
4878	MA_10426581g0010	50S ribosomal chloroplastic	chartreuse	0.0495172635387929
943	MA_10133637g0010	probable tRNA N6-adenosine mitochondrial isoform X1	chartreuse	0.0494305856197876
33802	MA_485463g0010	(S)-ureidoglycine aminohydrolase	chartreuse	0.0489051855263383
4418	MA_10426052g0010	probable LRR receptor-like serine threonine- kinase At1g67720	chartreuse	0.0487797572813574
40062	MA_7139331g0010	unknown	chartreuse	0.0486203591517182
13168	MA_10435741g0010	TATA box-binding -associated factor RNA polymerase I subunit B isoform X1	chartreuse	0.0480508980783387
31592	MA_41676g0020	pentatricopeptide repeat-containing At1g20230	chartreuse	0.0480023209189884
16996	MA_119313g0010	unknown	chartreuse	0.047112400235734
31982	MA_4278111g0010	Cysteine-rich repeat secretory 55	chartreuse	0.0468703506813643
27917	MA_301560g0010	phosphatidylserine decarboxylase proenzyme 3-like	chartreuse	0.0466101228658171
10028	MA_10432367g0010	AAR2 homolog	chartreuse	0.046480324611478
42747	MA_8001804g0010	zinc finger CCCH domain-containing 59	chartreuse	0.0463252721490465
34337	MA_500183g0010	histone H1	chartreuse	0.0455357067490217
15502	MA_107371g0010	Protein of unknown function DUF1635	chartreuse	0.0450057118000637
44889	MA_8629045g0010	unknown	chartreuse	0.0449273924684209
38658	MA_6622744g0010	senescence dehydration-associated chloroplastic	chartreuse	0.0440840838034664
22113	MA_17658g0010	light-harvesting complex chloroplastic	chartreuse	0.043961227946481
39090	MA_679198g0010	glutamate decarboxylase	chartreuse	0.0435813101145575
31615	MA_417453g0010	glutathione S-transferase gedE	chartreuse	0.0431385742598371
41897	MA_773806g0010	abscisic acid water deficit stress and ripening inducible	chartreuse	0.0427834009055849
37110	MA_606673g0010	Late embryogenesis abundant	chartreuse	0.0426725053519437
23538	MA_19046g0010	Serine threonine phosphatase 2A 55 kDa regulatory subunit B beta isoform	chartreuse	0.0425262558387881
38826	MA_668700g0010	uncharacterized PKHD-type hydroxylase At1g22950-like	chartreuse	0.0424584593212205
12511	MA_10435138g0020	DNA-directed RNA polymerase I subunit rpa43 isoform X1	chartreuse	0.0420412857674193
32385	MA_44235g0010	---NA---	chartreuse	0.0410782782588924
41621	MA_7651685g0010	Formin 18	chartreuse	0.040508677128571
25828	MA_232982g0010	DUF455 family	chartreuse	0.0404986379217882
3782	MA_103778g0010	---NA---	chartreuse	0.0403467378800442
4751	MA_10426422g0010	---NA---	chartreuse	0.0401715543435658
34669	MA_51088g0010	probable methyltransferase PMT19	chartreuse	0.0395961240697778
8839	MA_10431068g0010	patatin 6	chartreuse	0.0394581380512363
37483	MA_61955g0010	root cap late embryogenesis	chartreuse	0.0392924810902575
31723	MA_420602g0010	probable signal peptidase complex subunit 1	chartreuse	0.0392887174314571
10648	MA_10433055g0010	probable sodium metabolite cotransporter chloroplastic	chartreuse	0.0392171760553874
31644	MA_41859g0010	EF-hand domain	chartreuse	0.0384319385148265
15197	MA_10483g0010	pentatricopeptide repeat-containing At1g09820	chartreuse	0.0380859621128391
29733	MA_3591206g0010	unknown	chartreuse	0.0378888296010935
14007	MA_10436418g0020	unknown	chartreuse	0.0374669017791097
34494	MA_5039g0010	B3 domain-containing transcription factor NGA1-like isoform X1	chartreuse	0.0372083037189569
7450	MA_10429538g0010	abscisic acid receptor PYL8-like	chartreuse	0.0370467100227307
7958	MA_10430109g0010	pentatricopeptide repeat-containing mitochondrial isoform X1	chartreuse	0.0369601250706257
12875	MA_10435501g0020	ricin B-like lectin R40G3	chartreuse	0.0365416849385954
25753	MA_23076g0010	unknown	chartreuse	0.0362603156892305
37377	MA_6162966g0010	unknown	chartreuse	0.0359570332419606
20873	MA_164179g0010	(-)-beta-phellandrene synthase	chartreuse	0.0358698658781769
17174	MA_120838g0010	---NA---	chartreuse	0.035704842059453
30034	MA_368475g0010	kinesin KIN-8A isoform X2	chartreuse	0.0355278937497894
31489	MA_4137311g0010	pentatricopeptide repeat-containing mitochondrial	chartreuse	0.0355227285828143
49485	MA_959964g0010	---NA---	chartreuse	0.0353767352175169
23202	MA_185925g0010	xylulose kinase	chartreuse	0.0350145103355384
16995	MA_119297g0010	7-deoxyloganetin glucosyltransferase-like	chartreuse	0.0348669827525384
18941	MA_137309g0010	acyl- dehydrogenase	chartreuse	0.0347978844249302
11632	MA_10434158g0010	probable glucan endo-1,3-beta-glucosidase A6	chartreuse	0.0347269224851117
42442	MA_79089g0010	Ketol-acid reductoisomerase chloroplastic	chartreuse	0.0344435408163158
25259	MA_21677g0010	RRP6-like 2	chartreuse	0.0343382313717767
4400	MA_10426035g0020	Armadillo repeat-containing LFR	chartreuse	0.0343089750014476
8694	MA_10430919g0020	serine threonine- kinase SRPK isoform X2	chartreuse	0.0336421684912692
527	MA_100802g0020	DUF1666 domain-containing	chartreuse	0.033398909586624
17545	MA_124460g0010	cellulose synthase H1	chartreuse	0.0333167990687071
13744	MA_10436196g0010	UDP-glycosyltransferase 86A1	chartreuse	0.0332373835787332
21814	MA_17382g0010	WAT1-related At5g07050-like	chartreuse	0.0327566831848605
26702	MA_261655g0010	uncharacterized protein LOC18442769 isoform X1	chartreuse	0.0322556377655849
28455	MA_31846g0010	---NA---	chartreuse	0.0322071544699572
10327	MA_10432692g0020	cell wall hydrolase	chartreuse	0.0321194395212685
15237	MA_105236g0010	unknown	chartreuse	0.0318823251072274
4171	MA_10425780g0010	probable carboxylesterase 17	chartreuse	0.0318683886268172
425	MA_1006495g0010	uncharacterized protein LOC110776060	chartreuse	0.0317594424912399
40807	MA_7379037g0010	GTP-binding BRASSINAZOLE INSENSITIVE PALE GREEN chloroplastic	chartreuse	0.031743938777299
29171	MA_34156g0010	STRUBBELIG-RECEPTOR FAMILY 8	chartreuse	0.0316632264736995
41029	MA_746g0020	---NA---	chartreuse	0.0312969594868365
32350	MA_440697g0010	pentatricopeptide repeat-containing At4g13650	chartreuse	0.0308112233280275
39246	MA_68488g0010	UPF0496 4-like	chartreuse	0.030743848948309
31750	MA_42127g0020	PREDICTED: uncharacterized protein LOC103714657 isoform X2	chartreuse	0.0306793733359155
13198	MA_10435767g0010	NA	chartreuse	0.0305782069825409
2383	MA_102783g0010	probable beta-D-xylosidase 6	chartreuse	0.0304737579860591
19877	MA_15024g0020	1,4-alpha-glucan-branching enzyme chloroplastic amyloplastic isoform X2	chartreuse	0.0304540853179698
47426	MA_9198405g0020	subtilisin-like protease	chartreuse	0.0300095693989998
11427	MA_10433921g0010	calcium-transporting ATPase plasma membrane-type	chartreuse	0.0297670199289725
39740	MA_7024577g0010	diacylglycerol kinase theta-like	chartreuse	0.0295431536692314
50681	MA_9942560g0010	GABA transporter 1-like	chartreuse	0.029356339219469
50820	MA_9968724g0010	disease resistance (TIR-NBS-LRR class)	chartreuse	0.0292834393142531
39919	MA_7091g0010	MYB31 transcription factor31	chartreuse	0.0290175255040735
137	MA_100210g0010	glucose-1-phosphate adenylyltransferase large subunit chloroplastic amyloplastic	chartreuse	0.0289626938121813
43349	MA_8183372g0010	PHR1-LIKE 3-like isoform X2	chartreuse	0.0289116578690815
21760	MA_17338g0010	C72B1_PINTA ame: Full=Abietadienol abietadienal oxidase Short= ame: Full=Cytochrome P450 720B1 ame: Full=Cytochrome P450 CYPA	chartreuse	0.0285410776331346
14907	MA_10437114g0010	serine threonine- kinase HT1-like	chartreuse	0.0283685120834684
22309	MA_178212g0010	serine threonine- kinase SRK2E	chartreuse	0.0283609126848154
19700	MA_14663g0020	cytochrome P450 CYP736A12-like	chartreuse	0.0280686547580187
31537	MA_41492g0010	ROOT INITIATION DEFECTIVE 3-like	chartreuse	0.0280152050965442
49864	MA_9722203g0010	---NA---	chartreuse	0.0276881280662358
8921	MA_10431154g0020	receptor kinase TMK1	chartreuse	0.0272148093182047
50895	MA_99816g0010	probable pectinesterase 8	chartreuse	0.027202497914139
8679	MA_10430899g0010	receptor kinase TMK1	chartreuse	0.027180514648471
6349	MA_10428258g0010	late embryogenesis abundant	chartreuse	0.0266655660547739
5008	MA_10426734g0010	glucan endo-1,3-beta-glucosidase GVI	chartreuse	0.0265650991295887
17039	MA_119661g0010	pentatricopeptide repeat-containing At2g13600	chartreuse	0.0265595327494102
10645	MA_10433051g0010	auxin-induced 15A-like	chartreuse	0.0263344740261721
18183	MA_130250g0010	GTPase activating 1-like	chartreuse	0.0261643683969115
21196	MA_167762g0010	probable LRR receptor-like serine threonine- kinase At2g23950	chartreuse	0.0258622109578564
35379	MA_5390g0010	internalin A	chartreuse	0.0257377711941876
20357	MA_158615g0010	DETOXIFICATION chloroplastic isoform X1	chartreuse	0.0256916436509476
22097	MA_17640g0010	potassium transporter 12	chartreuse	0.0255886603696908
41371	MA_75731g0010	LOB domain-containing 40-like	chartreuse	0.0251872512777485
1616	MA_10204720g0010	---NA---	chartreuse	0.0249831784994214
3063	MA_10328864g0010	polygalacturonase 1 beta 3	chartreuse	0.0249306256674486
41629	MA_76549g0010	Plasma membrane isoform 1	chartreuse	0.0248833758728251
20492	MA_160146g0010	---NA---	chartreuse	0.0247986310973241
28675	MA_32598g0010	unknown	chartreuse	0.0247392235142576
45976	MA_8885g0010	dynamin-related 4C-like	chartreuse	0.0246790039664251
47387	MA_9190158g0010	trichome birefringence-like 36	chartreuse	0.0241100770819927
42022	MA_77805g0010	uncharacterized protein LOC106460493	chartreuse	0.0239842525895909
41453	MA_759716g0010	nijmegen breakage syndrome 1 isoform X1	chartreuse	0.0239318605443789
40723	MA_7348075g0010	---NA---	chartreuse	0.0234853368506974
42583	MA_794991g0010	SET domain-containing family	chartreuse	0.0231656869343223
12146	MA_10434728g0010	tuliposide A-converting enzyme chloroplastic	chartreuse	0.0230512572002875
44630	MA_8556123g0010	RING-H2 finger ATL74	chartreuse	0.0228182126987671
5097	MA_10426829g0010	GDSL esterase lipase At4g01130	chartreuse	0.0227057906161612
31206	MA_405871g0010	hypothetical protein, partial	chartreuse	0.0226421786169785
27739	MA_296059g0020	pentatricopeptide repeat-containing At4g02750	chartreuse	0.0226342560728431
49353	MA_957994g0010	GTP binding -like	chartreuse	0.0225949014242531
45480	MA_8775185g0010	SUPPRESSOR OF GENE SILENCING 3 homolog	chartreuse	0.0221501564627565
14413	MA_10436751g0010	unknown	chartreuse	0.0219455325395478
49848	MA_9716862g0010	flap endonuclease 1 isoform X5	chartreuse	0.0219264609573339
23762	MA_19365g0010	F-box	chartreuse	0.0219127586347981
26890	MA_267888g0010	probable disease resistance At4g33300	chartreuse	0.0218640966798174
7471	MA_10429563g0010	shaggy-related kinase epsilon	chartreuse	0.0214663442719491
12564	MA_10435198g0010	NFX1-type zinc finger-containing 1	chartreuse	0.0214236438228947
25625	MA_226596g0010	---NA---	chartreuse	0.0212761655702455
50176	MA_9821477g0010	checkpoint hus1 isoform X4	chartreuse	0.0212657259312337
12382	MA_10435000g0010	transcription factor bHLH62	chartreuse	0.0212648532341713
16011	MA_11165g0010	nudix hydrolase 1	chartreuse	0.0212055650442375
2367	MA_102771g0010	PREDICTED: uncharacterized protein LOC100253074	chartreuse	0.0210800083856517
3211	MA_10338186g0010	TIR P-loop LRR	chartreuse	0.0209387066523645
40398	MA_72442g0010	---NA---	chartreuse	0.0207538608344037
2110	MA_10255133g0010	sugar transporter ERD6-like 6	chartreuse	0.0207472020150511
47826	MA_9282062g0010	importin-5	chartreuse	0.0205431801722993
5356	MA_10427141g0010	cytochrome P450 family monooxygenase	chartreuse	0.0204527260815481
48372	MA_939320g0010	transcription factor bHLH62	chartreuse	0.0203888126158548
18380	MA_13216g0020	annexin D1	chartreuse	0.0203519032491073
50925	MA_9985290g0010	---NA---	chartreuse	0.020256866754586
23141	MA_18547g0010	argonaute 1-like	chartreuse	0.0199706670339386
5220	MA_10426988g0030	myosin-binding 2	chartreuse	0.0199439271413463
25974	MA_23842g0010	AAA-ATPase mitochondrial-like	chartreuse	0.0199141220261406
36191	MA_5701g0010	trichome birefringence-like 36	chartreuse	0.0198414298809139
25275	MA_2172513g0010	UPF0481 At3g47200	chartreuse	0.0194970242144644
9021	MA_10431265g0010	leucine-rich repeat receptor-like serine threonine- kinase At2g24130	chartreuse	0.0193419621342467
43405	MA_8198096g0010	cinnamoyl- reductase 1-like	chartreuse	0.019259404462507
13663	MA_10436126g0010	Mg2+ transporter	chartreuse	0.0192025499883007
14663	MA_10436944g0020	---NA---	chartreuse	0.0191578016786864
1271	MA_10168149g0010	Transport SEC31	chartreuse	0.0190975540554735
23235	MA_186212g0020	EF-hand calcium-binding domain-containing 4A	chartreuse	0.0188854606056798
50336	MA_9857342g0010	7-deoxyloganetin glucosyltransferase-like	chartreuse	0.0187444315537755
3407	MA_10351820g0010	uncharacterized protein LOC18427237	chartreuse	0.0186586140193166
26961	MA_270265g0010	germin subfamily 1 member 1	chartreuse	0.0184792569707939
26676	MA_26076g0010	methylesterase 3-like	chartreuse	0.0181892584313341
28420	MA_31723g0010	unknown	chartreuse	0.0179897307859021
43260	MA_815867g0010	Calcium-transporting ATPase 9 plasma membrane-type	chartreuse	0.0179432025948409
3823	MA_10380599g0010	alpha-pinene synthase	chartreuse	0.0177779165327082
38049	MA_6401419g0010	cinnamoyl- reductase	chartreuse	0.0177281518093942
287	MA_10044742g0010	DNA ligase 1	chartreuse	0.017710531987935
46142	MA_89262g0010	acyl- -binding domain-containing 4-like isoform X2	chartreuse	0.0176178752788904
365	MA_10055697g0010	cytochrome P450 82C4-like	chartreuse	0.0175649559286632
23078	MA_184872g0010	probable chlorophyll(ide) b reductase chloroplastic	chartreuse	0.0170527977389667
41043	MA_746222g0010	AWPM-19-like family	chartreuse	0.016995657271049
26732	MA_26272g0010	long-chain-alcohol oxidase FAO4A	chartreuse	0.0169220052380367
33553	MA_478g0010	Acetamidase Formamidase family	chartreuse	0.0168963579799407
42158	MA_782408g0010	hypothetical protein AXG93_2782s1080	chartreuse	0.0168793753499468
36893	MA_59794g0010	Neurofilament heavy polypeptide	chartreuse	0.0168403881832684
18751	MA_135648g0010	NRT1 PTR FAMILY -like	chartreuse	0.0168245632690876
173	MA_10027028g0010	unknown	chartreuse	0.0168046092655492
2787	MA_10311111g0010	rop guanine nucleotide exchange factor 14	chartreuse	0.0167542962663394
15641	MA_108430g0010	2-oxoisovalerate dehydrogenase subunit alpha mitochondrial isoform X1	chartreuse	0.0166605672938411
48604	MA_9441091g0010	probable LRR receptor-like serine threonine- kinase At1g05700	chartreuse	0.0166135109278304
29122	MA_339926g0020	unknown	chartreuse	0.016570656640316
7026	MA_10429042g0010	DNA mismatch repair mitochondrial isoform X2	chartreuse	0.0164541795927162
7851	MA_10429984g0020	serine carboxypeptidase-like 33	chartreuse	0.0159034187238821
36381	MA_5773791g0010	serine threonine- kinase	chartreuse	0.0157885414848987
27809	MA_29790g0010	non-specific lipid-transfer 2-like	chartreuse	0.0157024557541763
41526	MA_762051g0010	stem-specific TSJT1	chartreuse	0.0156695974644514
26452	MA_253596g0010	---NA---	chartreuse	0.0156240904139938
30911	MA_3956837g0010	polyubiquitin	chartreuse	0.0151979011850039
50710	MA_9950020g0020	root phototropism 3	chartreuse	0.0151118899140484
5563	MA_10427383g0010	polyadenylate-binding RBP47-like	chartreuse	0.0150921672239472
9840	MA_10432158g0010	adenylate kinase chloroplastic	chartreuse	0.0150844361856605
13391	MA_10435911g0020	DUF1685 family	chartreuse	0.0150730418032535
1109	MA_10151018g0010	---NA---	chartreuse	0.0148949909132823
45342	MA_8740541g0010	TIR P-loop LRR	chartreuse	0.0148093736049214
45690	MA_8820343g0010	phytosulfokines-like	chartreuse	0.0147657365254877
36193	MA_5701614g0010	Ubiquitin	chartreuse	0.0147277048955965
16516	MA_115354g0020	LEAF RUST 10 DISEASE-RESISTANCE LOCUS RECEPTOR-LIKE PROTEIN KINASE-like isoform X1	chartreuse	0.0144990025758433
46486	MA_900190g0010	dehydration-responsive element-binding 3-like	chartreuse	0.0144167360869818
7539	MA_10429639g0010	unknown	chartreuse	0.0143583723094112
573	MA_10086594g0010	phenylalanine aminomutase	chartreuse	0.0143404789242193
10910	MA_10433345g0020	UDP-rhamnose:rhamnosyltransferase 1	chartreuse	0.0142711036320725
38097	MA_642335g0010	unknown	chartreuse	0.0142396467862001
32619	MA_450197g0010	uncharacterized protein LOC18444030 isoform X2	chartreuse	0.0141312039787859
14108	MA_10436505g0020	probable inactive purple acid phosphatase 2	chartreuse	0.01406893561971
6953	MA_10428960g0010	unknown	chartreuse	0.0140535658360745
27552	MA_28973g0010	metallothionein class II	chartreuse	0.0138352029296635
25223	MA_216189g0010	probable UDP-3-O-acylglucosamine N-acyltransferase mitochondrial isoform X1	chartreuse	0.0137620097993624
18707	MA_135250g0020	unknown	chartreuse	0.0137168831503236
48989	MA_95157g0010	probable plastid-lipid-associated chloroplastic	chartreuse	0.0137031940037671
7576	MA_10429684g0010	hypothetical protein BVC80_441g123	chartreuse	0.0136908341245707
45134	MA_86877g0010	expansin-A10	chartreuse	0.0136504235425584
11100	MA_10433550g0010	homogentisate chloroplastic	chartreuse	0.0136423616835625
49328	MA_9576120g0010	zeatin O-glucosyltransferase-like	chartreuse	0.0136330150690909
30941	MA_396374g0010	DNA replication complex GINS SLD5	chartreuse	0.0134571811489338
8353	MA_10430528g0010	CBL-interacting kinase 5	chartreuse	0.0132749710827878
8700	MA_10430923g0010	exosome complex component RRP41-like	chartreuse	0.0130438089282576
39465	MA_693270g0010	adenylate kinase chloroplastic-like	chartreuse	0.0129364875419341
13799	MA_10436241g0010	DNA polymerase I chloroplastic mitochondrial-like	chartreuse	0.012913939977326
22414	MA_179190g0010	Potassium transporter 5	chartreuse	0.0128671827549963
14233	MA_10436595g0010	NC domain-containing family	chartreuse	0.0128554117316606
9024	MA_10431270g0010	NLRC3 isoform X3	chartreuse	0.0127490214894754
23118	MA_18519g0010	unknown	chartreuse	0.0127091225857478
18444	MA_132768g0010	syntaxin-related KNOLLE	chartreuse	0.0127085736893552
10125	MA_10432464g0020	probable phosphatase 2C 25	chartreuse	0.0126734889799977
2646	MA_10301477g0010	subtilisin-like protease	chartreuse	0.0125081893914907
5431	MA_10427227g0050	mediator of DNA damage checkpoint 1 isoform X1	chartreuse	0.0123985053057341
31791	MA_422522g0010	unknown	chartreuse	0.0122531476970902
47098	MA_9130g0020	Asp Glu hydantoin racemase	chartreuse	0.0121968409888619
40508	MA_727521g0010	lon protease 2-like	chartreuse	0.012089737847645
40256	MA_7200g0010	trichome birefringence-like 10	chartreuse	0.0120874522093965
17517	MA_124056g0010	phenylcoumaran benzylic ether reductase	chartreuse	0.0120837190782111
36704	MA_589691g0010	auxin induced	chartreuse	0.0118445823419965
39537	MA_6955505g0010	TMV resistance N-like	chartreuse	0.0118322842732063
19436	MA_141453g0020	unknown	chartreuse	0.0118093108804006
17775	MA_12637g0010	ADP-ribosylation factor 1	chartreuse	0.0117953915028217
21883	MA_17452g0010	60S ribosome subunit biogenesis NIP7 homolog	chartreuse	0.0117808721794623
48576	MA_943652g0010	hypothetical protein SELMODRAFT_413620	chartreuse	0.0117102043230172
49892	MA_97315g0010	chlorophyll a b binding	chartreuse	0.0116112604224215
13647	MA_10436114g0050	dynamin-related 1E	chartreuse	0.0111000437970367
15577	MA_107877g0010	pentatricopeptide repeat-containing At1g09900-like	chartreuse	0.0110651057751657
39372	MA_68968g0010	receptor kinase At1g80870	chartreuse	0.0110527443507033
44392	MA_848846g0010	---NA---	chartreuse	0.0110341749647892
32270	MA_4374488g0010	NA	chartreuse	0.0108885682645006
31694	MA_41978g0020	unknown	chartreuse	0.0108741005236912
37619	MA_62451g0010	primary amine oxidase-like	chartreuse	0.0107952554926763
50992	MA_9996832g0010	alpha-ketoglutarate-dependent dioxygenase abh1	chartreuse	0.0107295326074973
23510	MA_190g0010	unknown	chartreuse	0.010698470819838
34676	MA_51103g0010	uncharacterized membrane At3g27390 isoform X1	chartreuse	0.0106607894364206
42986	MA_8075895g0010	pentatricopeptide repeat-containing At4g37170	chartreuse	0.0104418376901662
12112	MA_10434686g0010	---NA---	chartreuse	0.0103518879002215
11295	MA_10433778g0010	histone H4-like	chartreuse	0.0102092952604867
29497	MA_35244g0010	THO complex subunit 1	chartreuse	0.0101188370366889
3729	MA_10373780g0010	---NA---	chartreuse	0.0101132426975037
28888	MA_332596g0010	unknown	chartreuse	0.00989668916950086
956	MA_10135105g0020	probable LRR receptor-like serine threonine- kinase At1g67720	chartreuse	0.00987139078747629
40601	MA_7303603g0010	cytochrome P450 CYP736A12-like	chartreuse	0.00984048659725354
10254	MA_10432610g0010	cytochrome P450 CYP76AA22	chartreuse	0.00972909183004965
43826	MA_83232g0010	transcription factor RBF1-like	chartreuse	0.00963273192251757
25220	MA_216078g0010	unknown	chartreuse	0.00949162175065749
32863	MA_45786g0010	L-type lectin-domain containing receptor kinase -like	chartreuse	0.00943073510875461
17459	MA_123486g0010	Sister chromatid cohesion 1 3	chartreuse	0.00937648894940373
21907	MA_17476g0010	DUF3511 domain	chartreuse	0.00936232228490134
49996	MA_97686g0010	nipped-B isoform X2	chartreuse	0.0093124198525587
38818	MA_6685g0010	cytochrome P450 90A1	chartreuse	0.00931094618098584
15399	MA_106528g0010	polygalacturonase At1g48100	chartreuse	0.00930972971524202
46368	MA_8977g0020	microtubule-associated TORTIFOLIA1-like	chartreuse	0.00914802808523489
49743	MA_96757g0010	cationic peroxidase 1-like	chartreuse	0.00909648314130299
20925	MA_164736g0010	translin-associated X	chartreuse	0.0090640435996338
14141	MA_10436529g0010	unknown	chartreuse	0.00906042293451994
42326	MA_7874114g0010	---NA---	chartreuse	0.00890649176197831
25142	MA_214705g0010	DNA mismatch repair MSH7	chartreuse	0.00889179111916092
24791	MA_207332g0010	phospholipase D alpha 1-like	chartreuse	0.00881209921429857
24939	MA_210389g0010	PLASMODESMATA CALLOSE-BINDING PROTEIN 5-like	chartreuse	0.00879295390895518
44066	MA_83915g0010	hypothetical protein L484_013937	chartreuse	0.00872331893886931
28381	MA_31606g0010	---NA---	chartreuse	0.00872164278172048
31299	MA_40874g0010	unknown	chartreuse	0.00869254829653163
37620	MA_62451g0020	primary amine oxidase-like	chartreuse	0.00869022930312028
10674	MA_10433082g0010	unknown	chartreuse	0.00841762271899382
46100	MA_891814g0010	pentatricopeptide repeat-containing At4g02750-like	chartreuse	0.00841564273108631
28490	MA_319719g0010	---NA---	chartreuse	0.00839250142755581
5089	MA_10426818g0010	predicted protein	chartreuse	0.0083001921779309
43859	MA_83329g0010	glucan endo-1,3-beta-glucosidase	chartreuse	0.00824147387833262
25458	MA_221495g0010	calcium-dependent phosphotriesterase superfamily	chartreuse	0.00818701423873132
28264	MA_31242g0010	Nuclear factor related to kappa-B-binding	chartreuse	0.00818194946807938
42814	MA_8026653g0010	UPF0481 At3g02645	chartreuse	0.00810714894587325
18410	MA_132413g0010	oligopeptide transporter 3	chartreuse	0.00805700487019727
49301	MA_9571863g0010	disease resistance RPP13 1	chartreuse	0.00796789320761801
9667	MA_10431982g0010	probable serine threonine- kinase dyrk2 isoform X1	chartreuse	0.00794597390783434
32290	MA_438149g0010	persulfide dioxygenase ETHE1 mitochondrial	chartreuse	0.00781804013989168
33172	MA_467640g0010	GPR107	chartreuse	0.0078152737997462
21709	MA_17288g0010	unknown	chartreuse	0.00780511214829452
24926	MA_210162g0010	nuclear transcription factor Y subunit B isoform X2	chartreuse	0.007680238480693
8424	MA_10430619g0010	unknown	chartreuse	0.00767585425921686
24616	MA_205209g0010	BAHD family clade I	chartreuse	0.00762170011019497
23866	MA_195161g0010	calcium-transporting ATPase plasma membrane-type	chartreuse	0.00756672039273754
48125	MA_93411g0010	SRC2 homolog	chartreuse	0.00742663097969256
35043	MA_52700g0010	kDa class I heat shock -like	chartreuse	0.00735458665247414
23657	MA_19208g0010	unknown	chartreuse	0.00734701270697398
50558	MA_9917796g0010	unknown	chartreuse	0.00731646027492199
19519	MA_1425g0010	MID1-COMPLEMENTING ACTIVITY 1-like isoform X1	chartreuse	0.0072195142707937
11812	MA_10434333g0020	beta-	chartreuse	0.00721381891360735
49723	MA_9668286g0010	unknown	chartreuse	0.00705346227354614
28281	MA_312849g0010	unknown	chartreuse	0.00699576103818415
36035	MA_5637429g0010	cysteine-rich repeat secretory 55	chartreuse	0.00699127800192981
4492	MA_10426138g0010	dihydropyrimidinase isoform X2	chartreuse	0.00693644343967509
18498	MA_133167g0010	L-Ala-D L-amino acid epimerase isoform X1	chartreuse	0.00692298029333167
21436	MA_17017g0010	---NA---	chartreuse	0.00688402812077604
36631	MA_5868g0010	---NA---	chartreuse	0.00688299323046726
3670	MA_103701g0010	---NA---	chartreuse	0.00688220412860363
2266	MA_102685g0020	cytochrome P450 709B2-like	chartreuse	0.00687480224617145
27265	MA_28034g0010	probable receptor-like serine threonine- kinase At5g57670	chartreuse	0.00683035789072817
29610	MA_356g0010	pentatricopeptide repeat-containing At3g49142	chartreuse	0.00672482031957721
43022	MA_8088105g0010	disease resistance At4g27190-like	chartreuse	0.00670521690758192
17473	MA_123631g0010	SUPPRESSOR OF GENE SILENCING 3 homolog	chartreuse	0.006702562061414
10294	MA_10432649g0020	DNA-(apurinic or apyrimidinic site) chloroplastic isoform X1	chartreuse	0.00667574572829206
17082	MA_120047g0010	aspartic ase nepenthesin-1	chartreuse	0.0066491610822979
35047	MA_5271g0010	NA	chartreuse	0.00655776907477395
15956	MA_111261g0010	---NA---	chartreuse	0.0065572408407977
27741	MA_29607g0010	3-dehydrosphinganine reductase TSC10A-like	chartreuse	0.00652004494842915
41236	MA_75222g0010	unknown	chartreuse	0.00646563870080639
21066	MA_16637g0010	unknown	chartreuse	0.00645703451619773
33666	MA_480961g0010	endoglucanase 8	chartreuse	0.00639669451920689
19220	MA_13974g0010	DUF632 domain-containing DUF630 domain-containing	chartreuse	0.00629604244965103
1070	MA_10146548g0010	unknown	chartreuse	0.00625741377152187
23864	MA_19509g0020	endoglucanase 6-like	chartreuse	0.0060818546839107
13705	MA_10436165g0010	Elongation factor Ts	chartreuse	0.00597778455776753
31931	MA_4262851g0010	beta-D-xylosidase 4	chartreuse	0.0059529800421095
50563	MA_9918531g0010	DETOXIFICATION 40-like	chartreuse	0.00593286190915418
969	MA_10136262g0010	NRT1 PTR FAMILY -like	chartreuse	0.00588926381096416
14342	MA_10436688g0010	SHOOT GRAVITROPISM 5-like	chartreuse	0.00586907919008781
43273	MA_8162477g0010	probable LRR receptor-like serine threonine- kinase At3g47570	chartreuse	0.00584152311564642
19314	MA_14049g0010	unknown	chartreuse	0.00560082517862595
13393	MA_10435913g0010	heparan-alpha-glucosaminide N-acetyltransferase-like	chartreuse	0.00556526951157524
13968	MA_10436387g0010	phosphatase inhibitor 2-like isoform X1	chartreuse	0.00555000148733626
13040	MA_10435638g0020	anaphase-promoting complex subunit 4	chartreuse	0.0055198510424774
36405	MA_578029g0010	phosphoenolpyruvate carboxykinase [ATP]	chartreuse	0.00545615246096989
28855	MA_3317g0010	filament-like plant 4	chartreuse	0.00542859638769782
7918	MA_10430061g0010	rab9 effector with kelch motifs	chartreuse	0.00534734444931521
37840	MA_6324966g0010	phosphoenolpyruvate carboxykinase [ATP]	chartreuse	0.0053271538785914
24856	MA_208627g0010	jacalin-related lectin 3 isoform X2	chartreuse	0.00524370261708648
42194	MA_78338g0010	SDD1	chartreuse	0.005171745411252
45809	MA_885219g0010	(-)-beta-phellandrene synthase	chartreuse	0.00513815185822958
41378	MA_7575249g0010	GAST1-like	chartreuse	0.00508732023818489
13978	MA_10436396g0030	---NA---	chartreuse	0.00506984810251932
39681	MA_6999730g0010	cellulose synthase H1	chartreuse	0.00505096246517811
6346	MA_10428257g0010	caffeic acid O-3-methyltransferase	chartreuse	0.00499035869549133
23128	MA_18531g0010	---NA---	chartreuse	0.00496221533224299
39763	MA_7032900g0010	disease resistance At4g10780	chartreuse	0.00489924830525816
10400	MA_10432764g0010	phosphatidylserine decarboxylase proenzyme 2-like	chartreuse	0.00487601722345958
38914	MA_67245g0010	unknown	chartreuse	0.00479799777106594
41702	MA_7675802g0010	unknown	chartreuse	0.00477565489759365
6746	MA_10428721g0020	COP1-interacting - isoform 3	chartreuse	0.00476212748750977
17793	MA_12652g0010	B2 -like	chartreuse	0.00464996535201674
47550	MA_9227g0010	purple acid phosphatase 3-like	chartreuse	0.0046066314542428
28277	MA_312637g0010	aluminum-activated malate transporter 10-like	chartreuse	0.00458184240666907
49217	MA_955837g0010	---NA---	chartreuse	0.00457918136327313
41658	MA_766311g0010	tyrosine--tRNA chloroplastic mitochondrial-like	chartreuse	0.00457075695023097
30955	MA_397033g0010	filamentous hemagglutinin family N-terminal domain-containing	chartreuse	0.00451389401805365
14254	MA_10436612g0010	wall-associated receptor kinase-like 20	chartreuse	0.0044884433732192
31384	MA_41097g0010	1-(5-phosphoribosyl)-5-[(5-phosphoribosylamino)methylideneamino] imidazole-4-carboxamide chloroplastic	chartreuse	0.0044729201067464
43842	MA_8328074g0010	---NA---	chartreuse	0.00435345515158199
24788	MA_2072768g0010	---NA---	chartreuse	0.00432124519899983
20364	MA_1587g0010	unknown	chartreuse	0.00425325946467192
29147	MA_3406g0020	SET and MYND domain-containing	chartreuse	0.004202274007918
21819	MA_173856g0010	Remorin family isoform 1	chartreuse	0.00408138933772685
42521	MA_79336g0010	PREDICTED: uncharacterized protein At4g08330, chloroplastic-like	chartreuse	0.00400314431632878
5024	MA_10426754g0010	pto-interacting 1	chartreuse	0.00395126002022788
34612	MA_5086493g0010	leucine rich repeat	chartreuse	0.00392586501722515
33643	MA_48044g0010	non-phototropic hypocotyl 3	chartreuse	0.00391074591667912
5072	MA_10426802g0010	SPX domain-containing 4	chartreuse	0.00386366204184023
32625	MA_450285g0010	carotenoid 9,10(9 ,10 )-cleavage dioxygenase 1-like	chartreuse	0.00383982321568615
31255	MA_40728g0010	pectin methylesterase	chartreuse	0.00382790969618698
34855	MA_5191g0010	kynurenine formamidase-like	chartreuse	0.00381512464087318
8405	MA_10430589g0020	unknown	chartreuse	0.00380022903656195
25018	MA_2121295g0010	unknown	chartreuse	0.00375727374345901
40081	MA_714494g0010	probable tRNA N6-adenosine mitochondrial	chartreuse	0.00374730296691157
21125	MA_167002g0010	Transcriptional coactivator pterin dehydratase	chartreuse	0.00373711035923052
43927	MA_8350g0010	nifU chloroplastic	chartreuse	0.00367303295509249
28112	MA_307938g0010	unknown	chartreuse	0.00365567818862173
18131	MA_1297890g0010	---NA---	chartreuse	0.00362631242341736
13264	MA_10435818g0010	DNA repair RAD51 homolog 2 isoform X1	chartreuse	0.00359159575120977
44680	MA_8570337g0010	histone-lysine N- H3 lysine-36 specific	chartreuse	0.00358044107664352
44543	MA_8534742g0010	non-specific lipid-transfer 2-like	chartreuse	0.00356940919490002
46800	MA_906445g0010	carotenoid 9,10(9 ,10 )-cleavage dioxygenase 1	chartreuse	0.0035589282317034
451	MA_10068712g0010	---NA---	chartreuse	0.00351776517697046
48207	MA_935712g0010	Phosphoinositide phosphatase SAC8	chartreuse	0.00350487759496579
31453	MA_41268g0010	HOTHEAD-like isoform X1	chartreuse	0.0034989005934447
8121	MA_10430295g0010	L-gulonolactone oxidase 2-like	chartreuse	0.00348900917050922
18141	MA_129856g0010	transmembrane 45B	chartreuse	0.00345802946965433
6336	MA_10428244g0010	rop guanine nucleotide exchange factor 1	chartreuse	0.00343465432501087
50477	MA_9893681g0010	alpha-glucan water chloroplastic isoform X1	chartreuse	0.00333101129574134
29161	MA_3413240g0010	RING finger 44 isoform X2	chartreuse	0.00332596581788583
1141	MA_10155865g0010	zeatin O-glucosyltransferase-like	chartreuse	0.00330253941099671
12368	MA_10434985g0010	probable acyl-activating enzyme chloroplastic	chartreuse	0.00328941943687539
31215	MA_40616g0010	senescence-associated family	chartreuse	0.0032866632766659
4410	MA_10426044g0010	cellulose synthase E6	chartreuse	0.00318408565129942
34711	MA_5125539g0010	G-type lectin S-receptor-like serine threonine- kinase At2g19130	chartreuse	0.00318197599252463
47018	MA_911509g0010	---NA---	chartreuse	0.0031792077613915
18912	MA_137074g0010	RING FYVE PHD zinc finger superfamily isoform 1	chartreuse	0.00317827674823902
9139	MA_10431383g0010	unknown	chartreuse	0.00315677737605071
9153	MA_10431394g0020	remorin -like	chartreuse	0.00309777235906886
30537	MA_384101g0010	dihydropyrimidinase	chartreuse	0.00309633894530793
24478	MA_20351g0010	monoacylglycerol lipase ABHD6	chartreuse	0.00305615145490774
21734	MA_173127g0010	LOW PSII ACCUMULATION chloroplastic	chartreuse	0.00298689390452521
647	MA_10096981g0010	pentatricopeptide repeat-containing At5g27270 isoform X1	chartreuse	0.00288275862554174
20048	MA_15380g0030	DNA replication complex GINS SLD5	chartreuse	0.00285309423589647
44712	MA_858g0010	wee1 kinase	chartreuse	0.00284937314052741
47420	MA_919815g0010	sec-independent translocase chloroplastic	chartreuse	0.00283965652586782
19416	MA_14124g0010	---NA---	chartreuse	0.00283699688684729
23794	MA_194127g0010	L-type lectin-domain containing receptor kinase -like	chartreuse	0.00283685710761994
6833	MA_10428826g0010	serine threonine- kinase D6PKL1-like	chartreuse	0.00277914172684609
12579	MA_10435213g0020	unknown	chartreuse	0.00274842563897111
45504	MA_87803g0010	lysosomal Pro-X carboxypeptidase	chartreuse	0.00270600722923061
6439	MA_10428374g0010	C75A1_PINTA ame: Full=Cytochrome P450 750A1 ame: Full=Cytochrome P450 CYPC	chartreuse	0.00267572300942752
26402	MA_25231g0010	chaperone 1	chartreuse	0.0026557331012581
37544	MA_6218g0010	pentatricopeptide repeat-containing mitochondrial	chartreuse	0.00265190650523019
16796	MA_117657g0010	unknown	chartreuse	0.00264754929299418
25749	MA_230693g0010	NA	chartreuse	0.0026439670078687
41698	MA_7675g0010	BTB POZ domain-containing At5g48800	chartreuse	0.00262820946854863
21780	MA_173565g0010	---NA---	chartreuse	0.00258653587046377
43219	MA_8145686g0010	ATP-dependent DNA helicase 2 subunit KU70	chartreuse	0.00258606966319124
27775	MA_29708g0010	xaa-Pro dipeptidase	chartreuse	0.00257644889197631
50338	MA_98576g0010	microtubule-associated RP EB family member 1B	chartreuse	0.00256748657024177
2370	MA_10277343g0010	pentatricopeptide repeat-containing At4g02750	chartreuse	0.00253373346852767
17909	MA_127685g0010	GDSL esterase lipase At4g26790	chartreuse	0.00250098876281611
7491	MA_10429586g0010	PREDICTED: uncharacterized protein LOC101291744	chartreuse	0.00247418293695642
11802	MA_10434321g0010	UPF0481 At3g02645	chartreuse	0.00246310225965574
50695	MA_9945909g0010	HTH-type transcriptional regulator ptxE	chartreuse	0.00245753796888335
47955	MA_9307g0010	MT3_PICGL ame: Full=Metallothionein EMB30	chartreuse	0.00242243024036434
43090	MA_81058g0010	tetraspanin-3	chartreuse	0.00237125400927464
39724	MA_7016387g0010	rop guanine nucleotide exchange factor 14	chartreuse	0.00235167441140971
45465	MA_8772g0010	cyclin-U2-1	chartreuse	0.00234433700623908
8043	MA_10430204g0020	TIR NBS LRR disease resistance	chartreuse	0.00232993680053516
33135	MA_46655g0010	---NA---	chartreuse	0.00232785802226313
12917	MA_10435535g0010	FMN-binding split barrel	chartreuse	0.00232463207964717
30114	MA_371064g0010	unknown	chartreuse	0.00232166081291562
1270	MA_101681g0010	---NA---	chartreuse	0.00230106321620871
17146	MA_120662g0010	COP1-interacting - isoform 3	chartreuse	0.00227479661349652
46363	MA_897672g0010	2,3-bisphosphoglycerate-dependent phosphoglycerate mutase	chartreuse	0.00225400580344574
32138	MA_433264g0010	DETOXIFICATION 40-like	chartreuse	0.00225292095458931
21563	MA_171402g0010	probably inactive leucine-rich repeat receptor kinase At5g48380	chartreuse	0.00219293656355248
31300	MA_408741g0010	copper-transporting ATPase chloroplastic	chartreuse	0.0021877491218875
26744	MA_263120g0010	PNS1 isoform X1	chartreuse	0.00218470698636525
24196	MA_19990g0010	---NA---	chartreuse	0.00207100177639796
333	MA_100519g0010	pentatricopeptide repeat-containing mitochondrial-like	chartreuse	0.00206069715724944
18489	MA_133071g0010	E3 ubiquitin- ligase RNF185 isoform X1	chartreuse	0.00206065782096056
45728	MA_8830838g0010	probable receptor kinase At1g11050	chartreuse	0.00205427243305022
20699	MA_16249g0010	factor of DNA methylation 1-like isoform X1	chartreuse	0.00202096759700343
32567	MA_448661g0010	pentatricopeptide repeat-containing At1g09900-like	chartreuse	0.00200371886829724
2884	MA_10317345g0010	pentatricopeptide repeat-containing mitochondrial	chartreuse	0.00199639559427093
12747	MA_10435411g0010	galactosyltransferase	chartreuse	0.00195035443550713
38857	MA_6701298g0010	probable polyamine transporter At3g13620	chartreuse	0.00192636898834867
34061	MA_492232g0010	unknown	chartreuse	0.00191990388225983
31406	MA_411597g0010	kinase and PP2C-like domain-containing	chartreuse	0.00191119069118692
1342	MA_10177183g0010	TMV resistance N-like	chartreuse	0.00182040050294019
6262	MA_10428161g0020	3-dehydroquinate synthase homolog isoform X2	chartreuse	0.00181856385603012
50101	MA_98008g0010	NAC domain-containing 8 isoform X1	chartreuse	0.00177616728499432
32880	MA_45859g0010	transcription termination factor chloroplastic-like	chartreuse	0.00177159368726726
45137	MA_8688972g0010	DNA ligase 1	chartreuse	0.00176293745456688
21473	MA_170547g0010	probable pectate lyase 5	chartreuse	0.00172030985410052
5455	MA_10427255g0010	disease resistance TAO1-like	chartreuse	0.00169615987961528
6480	MA_10428421g0010	pentatricopeptide repeat-containing At4g02750	chartreuse	0.00169293594783041
20541	MA_16066g0010	hypothetical protein AMTR_s00022p00077030	chartreuse	0.00168320451578675
3009	MA_103256g0020	---NA---	chartreuse	0.00167402587853969
2833	MA_10313952g0010	3-oxo-Delta(4,5)-steroid 5-beta-reductase-like	chartreuse	0.00167379976210048
12314	MA_10434928g0010	probable phosphoribosylformylglycinamidine chloroplastic mitochondrial	chartreuse	0.00165611097584825
22950	MA_183738g0010	pentatricopeptide repeat-containing At5g16860	chartreuse	0.00162451686729088
15050	MA_10437221g0010	receptor kinase TMK1-like	chartreuse	0.00161845422643343
27952	MA_30280g0010	uba ts-n domain containing	chartreuse	0.00160452159036874
26428	MA_25300g0010	---NA---	chartreuse	0.00159913551706405
38850	MA_67001g0010	unknown	chartreuse	0.00158188366905005
36220	MA_571234g0010	unknown	chartreuse	0.00156144971092423
48502	MA_94185g0010	calcium-binding CML27	chartreuse	0.00155754926183076
33382	MA_47308g0010	scopoletin glucosyltransferase	chartreuse	0.00152598830082567
25920	MA_23645g0010	DETOXIFICATION 27	chartreuse	0.00151848490545468
17064	MA_11991g0010	unknown	chartreuse	0.00151154479539341
45452	MA_8768277g0010	glutamate racemase	chartreuse	0.00150382482711342
11494	MA_10433995g0010	red chlorophyll catabolite reductase	chartreuse	0.00146732984421238
18133	MA_129794g0010	---NA---	chartreuse	0.00144137148770359
18579	MA_134006g0010	transcription repressor OFP7	chartreuse	0.00144063305427579
15284	MA_105629g0010	pentatricopeptide repeat-containing At3g49142	chartreuse	0.00140396198171346
12505	MA_10435133g0010	disease resistance RGA3	chartreuse	0.00138629249792415
4488	MA_10426132g0010	probable glucan endo-1,3-beta-glucosidase A6	chartreuse	0.00138619644648429
1414	MA_101848g0010	acyl-activating enzyme 15	chartreuse	0.00136549543709573
9655	MA_10431964g0010	cellulose synthase E1	chartreuse	0.00135063916069247
6188	MA_10428065g0010	unnamed product	chartreuse	0.00134618833045341
10038	MA_10432373g0010	helicase and polymerase-containing TEBICHI isoform X1	chartreuse	0.00131713275724958
24338	MA_20198g0020	probable calcium-binding CML21	chartreuse	0.00130110221361799
33811	MA_485723g0010	TMV resistance N-like	chartreuse	0.00128716802953665
30473	MA_381817g0020	pentatricopeptide repeat-containing At1g68930	chartreuse	0.00128356122017077
38844	MA_66952g0020	probable L-gulonolactone oxidase 6	chartreuse	0.00127478262185464
41509	MA_76146g0010	inositol 5-phosphatase	chartreuse	0.00125831554496119
43725	MA_82945g0020	ABC transporter B family member 15-like	chartreuse	0.00124846856615758
30572	MA_38565g0010	histone H2B	chartreuse	0.00121540523331652
25045	MA_212523g0010	---NA---	chartreuse	0.00120127222537286
28076	MA_30667g0010	unknown	chartreuse	0.00119363843066405
50840	MA_9971388g0010	PI-PLC X domain-containing At5g67130-like	chartreuse	0.00116073808956196
17851	MA_127101g0010	---NA---	chartreuse	0.00114184596869939
17299	MA_12186g0010	probable galacturonosyltransferase 4	chartreuse	0.00111462319947506
41505	MA_7613871g0010	unknown	chartreuse	0.00110807914636192
27362	MA_28336g0010	fatty-acid-binding 1	chartreuse	0.00109477981308793
14216	MA_10436585g0010	microtubule-associated TORTIFOLIA1	chartreuse	0.00106196101592407
42939	MA_8062124g0010	trihelix transcription factor ASIL1-like	chartreuse	0.00106005831676102
23819	MA_19453g0040	homeobox-leucine zipper HAT5-like	chartreuse	0.00104518654889111
13064	MA_10435660g0010	peptide chain release factor 3	chartreuse	0.00103962573145356
14056	MA_10436461g0010	prolycopene chloroplastic	chartreuse	0.00103571849129356
42399	MA_789584g0010	CAAX amino terminal protease	chartreuse	0.00103256855030496
48426	MA_940417g0010	diacylglycerol kinase theta	chartreuse	0.00102419924124455
28473	MA_319186g0010	methyladenine glycosylase family	chartreuse	0.00102388810762429
31693	MA_41978g0010	---NA---	chartreuse	0.000980661406763484
37597	MA_6237073g0010	disease resistance At3g14460 isoform X1	chartreuse	0.000979975362829792
44309	MA_846168g0010	50S ribosomal chloroplastic-like	chartreuse	0.000954461204193721
8123	MA_10430297g0010	amylose extender starch-branching	chartreuse	0.000943010860234337
7112	MA_10429131g0010	argonaute 1	chartreuse	0.000940856555995554
17914	MA_127708g0010	mitochondrial-like isoform X1	chartreuse	0.000929769415679636
30707	MA_38978g0020	Chaperone 1	chartreuse	0.000924393581116506
31025	MA_400054g0010	2-oxoacid-dependent dioxygenase	chartreuse	0.000923835421258671
8322	MA_10430505g0010	dnaJ homolog	chartreuse	0.000923670538846552
36714	MA_589817g0010	WAT1-related At4g08300-like	chartreuse	0.000922771023453411
50864	MA_9975981g0010	pore-forming toxin Hfr-2	chartreuse	0.000903410372964825
45101	MA_8680347g0010	probable methionine--tRNA ligase	chartreuse	0.000897463211481557
10173	MA_10432521g0010	PREDICTED: uncharacterized protein LOC104587893 isoform X5	chartreuse	0.000891514304709183
28748	MA_32823g0010	MLO 10	chartreuse	0.000882394441746246
42441	MA_790852g0010	DETOXIFICATION 40-like	chartreuse	0.000881109428861664
11282	MA_10433766g0010	AIG1-like	chartreuse	0.000873163161143764
20402	MA_159064g0010	WUSCHEL-related homeobox 13-like	chartreuse	0.000857554082557653
36214	MA_57103g0010	(-)-ent-kaurene synthase	chartreuse	0.000836184325461827
33506	MA_476611g0010	Endo-1,4-beta-xylanase A	chartreuse	0.000833681324865571
41167	MA_7498g0010	NRT1 PTR FAMILY -like	chartreuse	0.000817937829343643
7144	MA_10429167g0010	STRUBBELIG-RECEPTOR FAMILY 8	chartreuse	0.000809806920669034
47844	MA_9285293g0010	factor of DNA methylation 5-like	chartreuse	0.000799902389332814
12015	MA_10434578g0010	---NA---	chartreuse	0.000791177696285673
43186	MA_8135199g0010	unknown	chartreuse	0.00078702768020668
19022	MA_137982g0010	serine carboxypeptidase-like 27	chartreuse	0.000775256123098734
47499	MA_9217692g0010	predicted protein	chartreuse	0.000758618596633218
27949	MA_30269g0010	---NA---	chartreuse	0.000755032287864342
26632	MA_259372g0010	myb family transcription factor family	chartreuse	0.000753932989560726
38509	MA_657397g0010	ultraviolet-B receptor UVR8	chartreuse	0.000752877166151893
13850	MA_10436284g0010	pescadillo homolog	chartreuse	0.000750417748520929
1185	MA_10159381g0010	probable pectate lyase 4	chartreuse	0.000750045453203447
9855	MA_10432173g0020	unknown	chartreuse	0.00073811509958249
41896	MA_7737733g0010	purple acid phosphatase 3-like	chartreuse	0.00072700753916869
6706	MA_10428677g0010	acyl- thioesterase 2	chartreuse	0.000712806285830041
26717	MA_262150g0010	subtilisin-like protease	chartreuse	0.000699225088971328
1621	MA_102049g0010	thioredoxin H4-1 isoform X2	chartreuse	0.000689642055571932
34628	MA_509153g0010	---NA---	chartreuse	0.000679893259488699
27092	MA_27434g0010	hypothetical protein PRUPE_3G193200	chartreuse	0.000667927021724681
11991	MA_10434543g0020	kinesin KIN-10A	chartreuse	0.000667187527363881
1508	MA_10194977g0010	leucine-rich repeat receptor-like serine threonine- kinase At2g24130	chartreuse	0.000663666519067539
47867	MA_9290847g0010	(-)-alpha beta-pinene	chartreuse	0.000644934040088895
118	MA_100190g0010	hydroquinone glucosyltransferase-like	chartreuse	0.000642330744944171
10675	MA_10433082g0020	unknown	chartreuse	0.000635378068768723
27156	MA_27658g0010	---NA---	chartreuse	0.000633359300930514
21442	MA_170252g0010	myb family transcription factor PHL7-like isoform X1	chartreuse	0.000616951146511068
14217	MA_10436585g0020	TORTIFOLIA1 2	chartreuse	0.000608985571396169
21093	MA_166638g0010	INVOLVED IN DE NOVO 2	chartreuse	0.000599397815829548
26574	MA_257738g0010	Structural maintenance of chromosomes 4	chartreuse	0.000592113276427442
5309	MA_10427089g0010	Subtilisin-like protease	chartreuse	0.000590559741651704
9061	MA_10431300g0020	chlorophyll a-b binding chloroplastic	chartreuse	0.000590420132113874
24914	MA_209836g0010	DNA polymerase I chloroplastic mitochondrial-like	chartreuse	0.000583703682815187
26708	MA_2618533g0010	unknown	chartreuse	0.000583056864912188
23358	MA_187850g0010	pentatricopeptide repeat-containing chloroplastic	chartreuse	0.000578580520256683
44524	MA_8530339g0010	C75A1_PINTA ame: Full=Cytochrome P450 750A1 ame: Full=Cytochrome P450 CYPC	chartreuse	0.000565663114438513
1403	MA_101834g0030	hypothetical protein SELMODRAFT_421953	chartreuse	0.000549363222071781
930	MA_10131412g0010	unknown	chartreuse	0.000534879127224372
39623	MA_69814g0010	mannan endo-1,4-beta-mannosidase 7	chartreuse	0.000529884405399817
27852	MA_299481g0010	pentatricopeptide repeat-containing At5g39710	chartreuse	0.000524551207421488
23121	MA_18522g0010	---NA---	chartreuse	0.000521340983519324
43641	MA_8273259g0010	probable amino-acid acetyltransferase chloroplastic isoform X2	chartreuse	0.000521270983335705
31527	MA_414651g0010	probable alpha-amylase 2	chartreuse	0.000507850434309778
48723	MA_946216g0010	Pentatricopeptide repeat	chartreuse	0.000502858401765394
28203	MA_310797g0010	50S ribosomal chloroplastic-like	chartreuse	0.000502610564410954
689	MA_10100497g0010	thaumatin	chartreuse	0.000499606368104954
35283	MA_5356g0010	---NA---	chartreuse	0.000497158444672556
27975	MA_303587g0010	RING-H2 finger ATL74-like	chartreuse	0.000495051858732627
676	MA_10099225g0010	DEAD-box ATP-dependent RNA helicase 5	chartreuse	0.000474267388792302
28052	MA_3059651g0010	---NA---	chartreuse	0.000466521377828002
44355	MA_8475g0010	chaperone 1	chartreuse	0.000463792691343726
34961	MA_52346g0010	probable membrane-associated kinase regulator 1	chartreuse	0.000462643002540519
11279	MA_10433762g0010	Inner nuclear membrane Man1	chartreuse	0.000446383281860778
32016	MA_4290846g0010	unknown	chartreuse	0.000433669892743499
5759	MA_10427595g0010	carboxymethylenebutenolidase homolog	chartreuse	0.000428255594208169
22263	MA_1778857g0010	probable disease resistance At4g27220	chartreuse	0.000417297447709348
35273	MA_5354107g0010	glutathione S-transferase	chartreuse	0.000414453049164621
33006	MA_46249g0010	non-specific phospholipase C6-like	chartreuse	0.000408682020401054
13882	MA_10436315g0020	AP2 ERF and B3 domain-containing transcription factor RAV1-like	chartreuse	0.000406441901932161
26954	MA_27014g0010	U1 small nuclear ribonucleo C-like	chartreuse	0.000405840500434085
29885	MA_36395g0010	expansin-B3-like	chartreuse	0.000392860987782425
43321	MA_8176496g0010	heavy metal-associated isoprenylated plant 41	chartreuse	0.000390261252588589
30122	MA_3712897g0010	Major facilitator superfamily	chartreuse	0.000387336996681889
20783	MA_16336g0010	unknown	chartreuse	0.000384729825728156
50478	MA_9893972g0010	PREDICTED: uncharacterized protein LOC100241465	chartreuse	0.000383408727128086
36757	MA_591957g0020	Subtilisin-like protease	chartreuse	0.000375382837975688
23781	MA_193898g0010	DEAD-box ATP-dependent RNA helicase 5	chartreuse	0.000370107294417755
3975	MA_10392111g0010	10-deacetylbaccatin III-10-O-acetyl transferase	chartreuse	0.000357328859275703
32850	MA_4574407g0010	unknown	chartreuse	0.000355991336844877
10999	MA_10433442g0010	TMV resistance N-like	chartreuse	0.000351165807006064
6414	MA_10428349g0010	poly [ADP-ribose] polymerase 2	chartreuse	0.000347629441807388
5235	MA_10427005g0010	argonaute 7	chartreuse	0.000345783514974713
19447	MA_141584g0010	---NA---	chartreuse	0.00033231306915667
35191	MA_5322149g0010	probable aspartyl protease At4g16563	chartreuse	0.000328469555476004
19650	MA_145505g0010	---NA---	chartreuse	0.000327725855396296
46667	MA_9039050g0010	---NA---	chartreuse	0.000322412940692857
22041	MA_175880g0010	RNA polymerase II C-terminal domain phosphatase-like 1	chartreuse	0.000318439544956771
15492	MA_107292g0010	diacylglycerol kinase 5	chartreuse	0.000315364292182472
30659	MA_38814g0010	F-box kelch-repeat At5g15710	chartreuse	0.00031003007812058
23101	MA_18507g0010	ABC transporter G family member 21	chartreuse	0.000306575181301226
248	MA_100380g0010	U-box domain-containing 6	chartreuse	0.000304822941079565
47933	MA_93032g0010	caffeoylshikimate esterase-like	chartreuse	0.000292977266812328
40479	MA_72680g0010	uncharacterized sugar kinase slr0537	chartreuse	0.000290772060732728
30571	MA_385472g0010	transcription termination factor chloroplastic mitochondrial	chartreuse	0.000289582071661547
42103	MA_7808522g0010	LRR receptor-like kinase	chartreuse	0.000288992782851741
42696	MA_7981g0010	disease resistance gene	chartreuse	0.000286768962170973
8341	MA_10430517g0010	(+)-3-carene synthase	chartreuse	0.000281719013750709
9333	MA_10431597g0020	epoxide hydrolase 4 isoform X2	chartreuse	0.000280105051124158
37442	MA_61849g0010	ribonuclease H2 subunit C	chartreuse	0.000277912848351119
25539	MA_22375g0010	PREDICTED: uncharacterized protein LOC100263724	chartreuse	0.000275321660369446
50315	MA_98515g0010	amidase	chartreuse	0.000272568738984978
14896	MA_10437108g0010	NRT1 PTR FAMILY -like	chartreuse	0.000272057484330522
592	MA_10089336g0010	probable N-acetyl-gamma-glutamyl-phosphate chloroplastic	chartreuse	0.000269223052179952
22894	MA_183219g0010	DNA polymerase delta catalytic subunit	chartreuse	0.000267975292324217
32491	MA_445908g0010	8-amino-7-oxononanoate synthase	chartreuse	0.000262018112509137
24651	MA_20552g0010	pentatricopeptide repeat-containing mitochondrial	chartreuse	0.0002617943307631
40174	MA_7176638g0010	subtilisin-like protease	chartreuse	0.000260376818008376
28040	MA_3055271g0010	eukaryotic translation initiation factor	chartreuse	0.000257577024487238
39145	MA_681294g0010	BTB POZ domain-containing At1g63850	chartreuse	0.000254811062638318
5763	MA_10427599g0010	TIR NBS LRR disease resistance	chartreuse	0.000253509265937435
33117	MA_4660672g0010	caffeate O-	chartreuse	0.000243864613967865
32640	MA_45077g0010	---NA---	chartreuse	0.000238697658984856
6376	MA_10428299g0010	PLASTID TRANSCRIPTIONALLY ACTIVE 10	chartreuse	0.00023740529594837
41668	MA_7667458g0020	unknown	chartreuse	0.00023686528877209
22648	MA_181338g0010	50S ribosomal chloroplastic	chartreuse	0.000232904318588264
35961	MA_5607658g0010	SET domain-containing	chartreuse	0.00022876844718268
19679	MA_14612g0020	probable LRR receptor-like serine threonine- kinase At3g47570	chartreuse	0.000226898754322392
2966	MA_10323238g0020	unknown	chartreuse	0.000222217650009515
12193	MA_10434788g0010	kinesin KIN-14Q isoform X1	chartreuse	0.000222189063924844
37000	MA_602g0010	zinc finger ZAT9-like	chartreuse	0.00022088003345642
50269	MA_9839339g0010	RNA-binding KH domain-containing PEPPER-like	chartreuse	0.000218803309567762
42079	MA_7799926g0010	expansin-B3-like	chartreuse	0.000218497690105696
29577	MA_354952g0010	glutathione S-transferase	chartreuse	0.000215968901968837
49685	MA_9654865g0010	---NA---	chartreuse	0.000213558431597988
46086	MA_8914173g0010	---NA---	chartreuse	0.000210996879611246
2765	MA_10309424g0010	probable receptor kinase At2g42960	chartreuse	0.00020796256753603
21319	MA_169139g0010	---NA---	chartreuse	0.000201246732057061
24868	MA_20899g0020	pentatricopeptide repeat-containing mitochondrial-like	chartreuse	0.000194946036704534
22906	MA_183298g0010	probable acyl-activating enzyme chloroplastic	chartreuse	0.000194535311956041
19848	MA_1498g0010	DNA mismatch repair mitochondrial isoform X2	chartreuse	0.000191559288267792
16655	MA_1163813g0020	(-)-beta-phellandrene synthase	chartreuse	0.000190765293469193
6207	MA_10428085g0020	GDP-fucose O-fucosyltransferase	chartreuse	0.000190704885579973
12668	MA_10435319g0010	recQ-mediated genome instability 1	chartreuse	0.000188211907493213
15079	MA_10437235g0010	Acetamidase Formamidase family	chartreuse	0.000187729083388865
38112	MA_6429367g0010	---NA---	chartreuse	0.000182521697381076
21784	MA_17359g0010	unknown	chartreuse	0.0001818891666785
47052	MA_9120657g0010	probable alpha-amylase 2	chartreuse	0.000181277694741437
37297	MA_6138333g0010	unknown	chartreuse	0.00018021248549392
693	MA_10101473g0010	unknown	chartreuse	0.000177943614517777
5548	MA_10427365g0010	alpha-L-fucosidase 2 isoform X2	chartreuse	0.000177522468139657
32033	MA_429516g0010	peptide chain release factor chloroplastic	chartreuse	0.000175453647506731
37789	MA_630721g0010	CSC1 At3g21620	chartreuse	0.000175159973254571
39487	MA_693782g0010	double-stranded RNA-binding 1	chartreuse	0.000173129417736187
44732	MA_858608g0010	pentatricopeptide repeat	chartreuse	0.000171925660671779
26088	MA_2421843g0010	zeatin O-glucosyltransferase-like	chartreuse	0.000168364708478125
6391	MA_10428321g0010	ribosome biogenesis NSA2 homolog	chartreuse	0.000168303322077866
4219	MA_10425834g0010	exosome complex component RRP4 homolog	chartreuse	0.000167843491348301
33342	MA_471678g0010	unknown	chartreuse	0.000166878490417998
18197	MA_130379g0010	probable calcium-binding CML25	chartreuse	0.000166629030476861
22902	MA_183277g0010	unknown	chartreuse	0.000165734506377834
13	MA_10002614g0010	50S ribosomal chloroplastic	chartreuse	0.000163590196436248
31218	MA_406287g0010	Late embryogenesis abundant LEA-14	chartreuse	0.000160147924234549
49722	MA_96682g0010	uncharacterized oxidoreductase At4g09670	chartreuse	0.000155854725378249
2265	MA_102685g0010	Cytochrome P450	chartreuse	0.000152399613024489
6567	MA_10428517g0020	RALF-like 34	chartreuse	0.000150094019895922
39436	MA_69211g0010	UPF0496 4-like	chartreuse	0.00014889528528109
34182	MA_4960755g0010	Calcium-dependent phosphotriesterase superfamily	chartreuse	0.000148227861091943
25561	MA_22445g0010	---NA---	chartreuse	0.00014666603876184
42204	MA_783699g0010	glyceraldehyde-3-phosphate dehydrogenase b	chartreuse	0.000145756694588658
41742	MA_7691g0010	pentatricopeptide repeat-containing At1g68930	chartreuse	0.000144174620632436
45574	MA_879707g0010	thioredoxin	chartreuse	0.000139075693366858
41594	MA_7643470g0010	leucine-rich repeat receptor kinase At2g19210	chartreuse	0.000138856539397323
10390	MA_10432754g0010	SAM dependent carboxyl methyltransferase	chartreuse	0.000137752725438795
41758	MA_7696095g0010	hypothetical protein AXG93_2121s1270	chartreuse	0.000134536440310248
23441	MA_1890837g0010	unknown	chartreuse	0.000133635093926412
25325	MA_218163g0010	unknown	chartreuse	0.000132307901763043
13836	MA_10436273g0010	RNA-dependent RNA polymerase 2	chartreuse	0.000130909369563768
1280	MA_101691g0010	amino acid permease 3-like	chartreuse	0.0001306877742484
39388	MA_690423g0010	ras-related Rab-1A isoform X2	chartreuse	0.00012990569339779
21198	MA_16777g0010	indole-3-acetic acid-amido synthetase	chartreuse	0.000126594264945169
42639	MA_79667g0010	probable magnesium transporter NIPA9	chartreuse	0.000123669723160517
39221	MA_68398g0010	UPF0481 At3g02645	chartreuse	0.000122107808656937
30331	MA_3776609g0010	probable glucan endo-1,3-beta-glucosidase A6	chartreuse	0.00012198955603659
15754	MA_109375g0010	salicylate carboxymethyltransferase isoform X1	chartreuse	0.000119605772763262
9908	MA_10432236g0010	eukaryotic translation initiation factor 5B-like	chartreuse	0.000118702448589534
18373	MA_132042g0010	probable E3 ubiquitin- ligase RNF217	chartreuse	0.000115849515643968
26872	MA_267063g0010	outer envelope pore 16- chloroplastic	chartreuse	0.00011414748243539
25467	MA_221777g0010	arginyl-tRNA-- transferase 2 isoform X1	chartreuse	0.000109761863619722
32081	MA_43124g0010	jacalin-related lectin 3-like	chartreuse	0.000109579305030157
36192	MA_5701613g0010	polyubiquitin	chartreuse	0.000106436333007869
37376	MA_6162675g0010	metacaspase-1-like	chartreuse	0.000102090521574554
29988	MA_36703g0010	DNA polymerase delta catalytic subunit	chartreuse	0.000101417687438365
7814	MA_10429942g0010	polyprenol reductase 2-like	chartreuse	0.000101059913724546
1	MA_10g0010	Plant peroxidase	chartreuse	1
9	MA_10002g0020	RMD5 homolog A	chartreuse	1
12	MA_10002549g0010	unknown	chartreuse	1
14	MA_10003056g0010	---NA---	chartreuse	1
16	MA_10003489g0010	ethylene-responsive transcription factor ERF024	chartreuse	1
20	MA_10004132g0010	acyl-coenzyme A thioesterase 13	chartreuse	1
22	MA_10004434g0010	---NA---	chartreuse	1
27	MA_10005112g0010	phragmoplast orienting kinesin-1 isoform X1	chartreuse	1
28	MA_100052g0010	universal stress A	chartreuse	1
31	MA_10005801g0010	uncharacterized protein LOC110663329	chartreuse	1
33	MA_10006055g0010	L-type lectin-domain containing receptor kinase	chartreuse	1
34	MA_10006055g0020	L-type lectin-domain containing receptor kinase -like	chartreuse	1
43	MA_10007370g0010	sucrose synthase	chartreuse	1
46	MA_1000807g0010	hippocampus abundant transcript 1 isoform X1	chartreuse	1
47	MA_10008335g0010	cyclic pyranopterin monophosphate synthase accessory mitochondrial	chartreuse	1
48	MA_1000836g0010	disease resistance RGA3 isoform X1	chartreuse	1
49	MA_100087g0010	probable leucine-rich repeat receptor kinase At1g35710	chartreuse	1
55	MA_10009991g0010	NRT1 PTR FAMILY -like	chartreuse	1
56	MA_100101g0010	unknown	chartreuse	1
58	MA_10010412g0010	TIR P-loop LRR	chartreuse	1
60	MA_100107g0010	inactive leucine-rich repeat receptor-like serine threonine- kinase At1g60630	chartreuse	1
63	MA_10011940g0010	unknown	chartreuse	1
64	MA_10011980g0010	---NA---	chartreuse	1
67	MA_10012199g0010	RNA polymerase II transcriptional coactivator KIWI-like isoform X1	chartreuse	1
75	MA_100135g0010	---NA---	chartreuse	1
83	MA_10014141g0010	unknown	chartreuse	1
88	MA_100150g0010	hypothetical protein SELMODRAFT_107811	chartreuse	1
97	MA_10015961g0010	diacylglycerol kinase 4-like	chartreuse	1
101	MA_10016128g0010	G-type lectin S-receptor-like serine threonine- kinase LECRK3 isoform X1	chartreuse	1
107	MA_10017488g0010	L-galactose dehydrogenase	chartreuse	1
111	MA_10018022g0010	ribulose-1,5 bisphosphate carboxylase oxygenase large subunit N- chloroplastic	chartreuse	1
113	MA_10018366g0010	50S ribosomal chloroplastic	chartreuse	1
117	MA_10018938g0010	LRR receptor-like serine threonine- kinase GSO2	chartreuse	1
126	MA_10019911g0010	DNA-dependent kinase catalytic subunit	chartreuse	1
130	MA_1002012g0010	unknown	chartreuse	1
133	MA_10020434g0010	ethylene-responsive transcription factor ERF014-like	chartreuse	1
138	MA_10021022g0010	unknown	chartreuse	1
140	MA_100213g0010	histone H3	chartreuse	1
145	MA_10021720g0010	unknown	chartreuse	1
156	MA_100231g0010	phosphatidylinositol 4-phosphate 5-kinase 6	chartreuse	1
178	MA_10027713g0010	---NA---	chartreuse	1
179	MA_10027776g0010	(R)-mandelonitrile lyase-like	chartreuse	1
181	MA_10028g0010	xyloglucan endotransglucosylase hydrolase 2	chartreuse	1
185	MA_10028421g0010	unknown	chartreuse	1
186	MA_10028544g0010	ABC1 COQ8 Serine Threonine kinase	chartreuse	1
188	MA_100286g0020	General transcription factor 3C polypeptide 2	chartreuse	1
192	MA_10028955g0010	unknown	chartreuse	1
194	MA_100296g0010	TORNADO 2	chartreuse	1
205	MA_100305g0010	---NA---	chartreuse	1
209	MA_10031g0010	N-acyl-D-amino-acid deacylase	chartreuse	1
217	MA_10031819g0010	proteasome subunit alpha type-5	chartreuse	1
222	MA_10032819g0010	pentatricopeptide repeat-containing At4g02750	chartreuse	1
227	MA_10033993g0010	LRR receptor-like serine threonine- kinase GSO2	chartreuse	1
229	MA_10034488g0010	21 kDa -like	chartreuse	1
237	MA_100359g0010	---NA---	chartreuse	1
239	MA_10036146g0010	---NA---	chartreuse	1
244	MA_10037513g0010	uncharacterized PKHD-type hydroxylase At1g22950-like	chartreuse	1
266	MA_10041g0010	POLLENLESS 3-LIKE 2	chartreuse	1
279	MA_100435g0010	---NA---	chartreuse	1
284	MA_10044491g0010	kinesin KIN- mitochondrial	chartreuse	1
289	MA_10045066g0010	---NA---	chartreuse	1
300	MA_100472g0010	auxin efflux carrier component 3-like isoform X1	chartreuse	1
301	MA_10047260g0010	nicotianamine synthase	chartreuse	1
313	MA_10048594g0010	probable methyltransferase PMT19	chartreuse	1
314	MA_100489g0010	---NA---	chartreuse	1
323	MA_10050914g0010	secoisolariciresinol dehydrogenase-like isoform X2	chartreuse	1
328	MA_10051393g0010	casein kinase II subunit beta-4	chartreuse	1
329	MA_10051517g0010	cytosolic enolase 3 isoform X1	chartreuse	1
337	MA_10052734g0010	CDK-activating kinase assembly factor	chartreuse	1
339	MA_10052798g0010	disease resistance RPS2	chartreuse	1
343	MA_10053g0010	ATP-dependent RNA helicase chloroplastic	chartreuse	1
347	MA_10053703g0010	CSC1 ERD4	chartreuse	1
348	MA_10053741g0010	DNA-dependent kinase catalytic	chartreuse	1
351	MA_10054g0010	probable plastid-lipid-associated chloroplastic	chartreuse	1
359	MA_100548g0010	BIG GRAIN 1-like B	chartreuse	1
360	MA_10054925g0010	-like isoform X2	chartreuse	1
364	MA_10055565g0010	embryo-specific ATS3A-like	chartreuse	1
384	MA_10058543g0010	amino acid permease 6	chartreuse	1
392	MA_10060152g0010	hypothetical protein, partial	chartreuse	1
394	MA_10060293g0010	carbonic anhydrase 2-like	chartreuse	1
397	MA_100606g0010	Pentatricopeptide repeat	chartreuse	1
400	MA_10060779g0010	Glycoside family 27	chartreuse	1
412	MA_10063081g0010	UPF0481 At3g02645	chartreuse	1
415	MA_10063266g0010	---NA---	chartreuse	1
417	MA_100637g0010	pentatricopeptide repeat-containing mitochondrial	chartreuse	1
418	MA_10063864g0010	unknown	chartreuse	1
[truncated: 11,943 more rows]
[truncated: 5 more columns]

[truncated: 10 more sheets: paleturquoise_df, aquamarine1_df, slateblue2_df, lightgoldenrod4_df, bisque2_df, darkorange4_df, Sheet4, Sheet3, Sheet2, Sheet1]
