# Supplementary material for: Genotype-by-genotype interactions reveal transcription patterns underlying resistance responses in Norway spruce to Heterobasidion annosum s.s
Source: BMC Plant Biol. 2025 Oct 6;25:1326. doi: 10.1186/s12870-025-07438-1 (PMC12502169; doi:10.1186/s12870-025-07438-1)
Supplement: Supplementary file 6 — Supplementary Material 6. [file 12870_2025_7438_MOESM6_ESM.xlsx]

## Sheet: cadetblue_pfam
ID	Description	Database	Tester	Db	T	%	Enrichment	P-value	q-value
PF15924	ALG11 mannosyltransferase N-terminus	1/34399	1/55	2.91214e-05	0.0181818	1.81818	624.345	0.001599	0.03198
PF01007	Inward rectifier potassium channel	1/34399	1/55	2.91214e-05	0.0181818	1.81818	624.345	0.001599	0.03198
PF01809	Haemolytic domain	1/34399	1/55	2.91214e-05	0.0181818	1.81818	624.345	0.001599	0.03198

## Sheet: paleturquoise3_pfam
ID	Description	Database	Tester	Db	T	%	Enrichment	P-value	q-value
PF00403	Heavy-metal-associated domain	119/34399	5/115	0.0034594	0.0434783	4.34783	12.5681	5.158e-05	0.003275
PF05553	Cotton fibre expressed protein	73/34399	4/115	0.00212215	0.0347826	3.47826	16.3902	0.000108	0.003275
PF01764	Lipase (class 3)	130/34399	4/115	0.00377918	0.0347826	3.47826	9.20375	0.0009737	0.01772
PF01734	Patatin-like phospholipase	26/34399	3/115	0.000755836	0.026087	2.6087	34.514	8.947e-05	0.003275
PF15699	NPR1 interacting	7/34399	2/115	0.000203494	0.0173913	1.73913	85.4634	0.0002301	0.005236
PF01419	Jacalin-like lectin domain	19/34399	2/115	0.000552342	0.0173913	1.73913	31.4865	0.001825	0.02769
PF13622	Thioesterase-like superfamily	1/34399	1/115	2.90706e-05	0.00869565	0.869565	299.122	0.003343	0.04346

## Sheet: Blue1_pfam
ID	Description	Database	Tester	Db	T	%	Enrichment	P-value	q-value
PF00931	NB-ARC domain	669/34399	28/301	0.0194482	0.0930233	9.30233	4.78312	1.102e-11	2.083e-09
PF13855	Leucine rich repeat	791/34399	19/301	0.0229949	0.0631229	6.31229	2.74509	8.095e-05	0.0051
PF01582	TIR domain	345/34399	10/301	0.0100294	0.0332226	3.32226	3.31253	0.001004	0.02712
PF02458	Transferase family	200/34399	8/301	0.00581412	0.0265781	2.65781	4.5713	0.0004053	0.01277
PF13306	Leucine rich repeats (6 copies)	64/34399	5/301	0.00186052	0.0166113	1.66113	8.92831	0.000248	0.009376
PF03140	Plant protein of unknown function	108/34399	5/301	0.00313963	0.0166113	1.66113	5.29085	0.002655	0.04562
PF00689	Cation transporting ATPase, C-terminus	25/34399	3/301	0.000726765	0.00996678	0.996678	13.7139	0.001323	0.02942
PF04012	PspA/IM30 family	2/34399	2/301	5.81412e-05	0.00664452	0.664452	114.282	7.631e-05	0.0051
PF01702	Queuine tRNA-ribosyltransferase	3/34399	2/301	8.72118e-05	0.00664452	0.664452	76.1883	0.0002276	0.009376
PF13361	UvrD-like helicase C-terminal domain	7/34399	2/301	0.000203494	0.00664452	0.664452	32.6521	0.001557	0.02942
PF05562	Cold acclimation protein WCOR413	7/34399	2/301	0.000203494	0.00664452	0.664452	32.6521	0.001557	0.02942

## Sheet: lightcyan1_pfam
ID	Description	Database	Tester	Db	T	%	Enrichment	P-value	q-value
PF02353	Mycolic acid cyclopropane synthetase	5/34399	2/80	0.000145353	0.025	2.5	171.995	0.00005317	0.001569
PF05063	MT-A70	5/34399	2/80	0.000145353	0.025	2.5	171.995	0.00005317	0.001569
PF01965	DJ-1/PfpI family	19/34399	2/80	0.000552342	0.025	2.5	45.2618	0.0008902	0.01751
PF05659	Arabidopsis broad-spectrum mildew resistance protein RPW8	41/34399	2/80	0.0011919	0.025	2.5	20.975	0.004130	0.04569
PF10516	SHNi-TPR	2/34399	1/80	5.81412e-05	0.0125	1.25	214.994	0.004646	0.04569
PF01745	Isopentenyl transferase	2/34399	1/80	5.81412e-05	0.0125	1.25	214.994	0.004646	0.04569

## Sheet: blanchedalmond_pfam
Id	Description	Database	Tester	Db	T	%	Enrichment	p-value	q-value
PF03552	Cellulose synthase	85/34399	47/441	0.002471	0.106576	10.6576	43.1307	1.3e-66	3.49e-64
PF00005	ABC transporter	221/34399	10/441	0.00642461	0.0226757	2.26757	3.52951	0.0006143	0.02148
PF04674	Phosphate-induced protein 1 conserved region	43/34399	8/441	0.00125004	0.0181406	1.81406	14.512	6.71e-08	6.013e-06
PF00544	Pectate lyase	42/34399	7/441	0.00122097	0.015873	1.5873	13.0004	9.94e-07	6.685e-05
PF00153	Mitochondrial carrier protein	103/34399	6/441	0.00299427	0.0136054	1.36054	4.54382	0.002156	0.03997
PF00168	C2 domain	108/34399	6/441	0.00313963	0.0136054	1.36054	4.33346	0.002736	0.04329
PF14569	Zinc-binding RING-finger	8/34399	6/441	0.000232565	0.0136054	1.36054	58.5017	1.18e-10	1.58e-08
PF00009	Elongation factor Tu GTP binding domain	40/34399	5/441	0.00116282	0.0113379	1.13379	9.75028	0.0001539	0.008281
PF00043	Glutathione S-transferase, C-terminal domain	44/34399	5/441	0.00127911	0.0113379	1.13379	8.86389	0.0002436	0.01092
PF00759	Glycosyl hydrolase family 9	54/34399	5/441	0.00156981	0.0113379	1.13379	7.22243	0.0006387	0.02148
PF02798	Glutathione S-transferase, N-terminal domain	60/34399	5/441	0.00174424	0.0113379	1.13379	6.50019	0.001036	0.03097
PF03083	Sugar efflux transporter for intercellular exchange	70/34399	5/441	0.00203494	0.0113379	1.13379	5.57159	0.002068	0.03997
PF00291	Pyridoxal-phosphate dependent enzyme	19/34399	3/441	0.000552342	0.00680272	0.680272	12.3161	0.001741	0.03997
PF01268	Formate--tetrahydrofolate ligase	20/34399	3/441	0.000581412	0.00680272	0.680272	11.7003	0.002028	0.03997
PF01053	Cys/Met metabolism PLP-dependent enzyme	20/34399	3/441	0.000581412	0.00680272	0.680272	11.7003	0.002028	0.03997
PF00900	Ribosomal family S4e	6/34399	2/441	0.000174424	0.00453515	0.453515	26.0008	0.002377	0.03997
PF03764	Elongation factor G, domain IV	6/34399	2/441	0.000174424	0.00453515	0.453515	26.0008	0.002377	0.03997
PF00121	Triosephosphate isomerase	7/34399	2/441	0.000203494	0.00453515	0.453515	22.2864	0.0033	0.04932

## Sheet: lavenderblush2_pfam
ID	Description	Database	Tester	Db	T	%	Enrichment	P-value	q-value
PF00011	Hsp20/alpha crystallin family	86/34399	17/521	0.00250007	0.0326296	3.26296	13.0514	1.363e-14	5.507e-12
PF00582	Universal stress protein family	79/34399	9/521	0.00229658	0.0172745	1.72745	7.52183	3.147e-06	0.0004239
PF00179	Ubiquitin-conjugating enzyme	79/34399	9/521	0.00229658	0.0172745	1.72745	7.52183	3.147e-06	0.0004239
PF00481	Protein phosphatase 2C	143/34399	8/521	0.0041571	0.0153551	1.53551	3.6937	0.001569	0.03337
PF03357	Snf7	20/34399	4/521	0.000581412	0.00767754	0.767754	13.205	0.0002079	0.008409
PF13920	Zinc finger, C3HC4 type (RING finger)	37/34399	4/521	0.00107561	0.00767754	0.767754	7.13783	0.002312	0.03893
PF00415	Regulator of chromosome condensation (RCC1) repeat	39/34399	4/521	0.00113375	0.00767754	0.767754	6.77179	0.002812	0.04545
PF01661	Macro domain	4/34399	3/521	0.000116282	0.00575816	0.575816	49.5187	1.366e-05	0.001104
PF05648	Peroxisomal biogenesis factor 11 (PEX11)	4/34399	3/521	0.000116282	0.00575816	0.575816	49.5187	1.366e-05	0.001104
PF00183	Hsp90 protein	15/34399	3/521	0.000436059	0.00575816	0.575816	13.205	0.001372	0.0308
PF01981	Peptidyl-tRNA hydrolase PTH2	2/34399	2/521	5.81412e-05	0.00383877	0.383877	66.025	0.000229	0.008409
PF16278	C2HE / C2H2 / C2HC zinc-binding finger	2/34399	2/521	5.81412e-05	0.00383877	0.383877	66.025	0.000229	0.008409
PF09783	Vacuolar import and degradation protein	2/34399	2/521	5.81412e-05	0.00383877	0.383877	66.025	0.000229	0.008409
PF01194	RNA polymerases N / 8 kDa subunit	2/34399	2/521	5.81412e-05	0.00383877	0.383877	66.025	0.000229	0.008409
PF01192	RNA polymerase Rpb6	2/34399	2/521	5.81412e-05	0.00383877	0.383877	66.025	0.000229	0.008409
PF01096	Transcription factor S-II (TFIIS)	3/34399	2/521	8.72118e-05	0.00383877	0.383877	44.0166	0.00068	0.01831
PF12848	ABC transporter	3/34399	2/521	8.72118e-05	0.00383877	0.383877	44.0166	0.00068	0.01831
PF04419	4F5 protein family	3/34399	2/521	8.72118e-05	0.00383877	0.383877	44.0166	0.00068	0.01831
PF01135	Protein-L-isoaspartate(D-aspartate) O-methyltransferase (PCMT)	3/34399	2/521	8.72118e-05	0.00383877	0.383877	44.0166	0.00068	0.01831
PF09409	PUB domain	4/34399	2/521	0.000116282	0.00383877	0.383877	33.0125	0.001346	0.0308
PF11969	Scavenger mRNA decapping enzyme C-term binding	4/34399	2/521	0.000116282	0.00383877	0.383877	33.0125	0.001346	0.0308
PF07500	Transcription factor S-II (TFIIS), central domain	5/34399	2/521	0.000145353	0.00383877	0.383877	26.41	0.002221	0.03893
PF03909	BSD domain	5/34399	2/521	0.000145353	0.00383877	0.383877	26.41	0.002221	0.03893
PF12483	E3 Ubiquitin ligase	5/34399	2/521	0.000145353	0.00383877	0.383877	26.41	0.002221	0.03893
PF03079	ARD/ARD family	5/34399	2/521	0.000145353	0.00383877	0.383877	26.41	0.002221	0.03893
PF07876	Stress responsive A/B Barrel Domain	6/34399	2/521	0.000174424	0.00383877	0.383877	22.0083	0.003299	0.04759
PF01253	Translation initiation factor SUI1	6/34399	2/521	0.000174424	0.00383877	0.383877	22.0083	0.003299	0.04759
PF07885	Ion channel	6/34399	2/521	0.000174424	0.00383877	0.383877	22.0083	0.003299	0.04759

## Sheet: lightcyan_pfam
ID	Description	Database	Tester	Db	T	%	Enrichment	p-value	q-value
PF06974	Protein of unknown function (DUF1298)	45/34399	16/199	0.00130818	0.080402	8.0402	61.4611	4.752e-25	5.465e-23
PF00067	Cytochrome P450	597/34399	12/199	0.0173552	0.0603015	6.03015	3.47456	0.0002037	0.001952
PF02458	Transferase family	200/34399	10/199	0.00581412	0.0502513	5.02513	8.64296	2.9e-07	6.671e-06
PF03007	Wax ester synthase-like Acyl-CoA acyltransferase domain	31/34399	9/199	0.000901189	0.0452261	4.52261	50.185	1.092e-13	6.281e-12
PF00657	GDSL-like Lipase/Acylhydrolase	99/34399	8/199	0.00287799	0.040201	4.0201	13.9684	1.189e-07	3.418e-06
PF03015	Male sterility protein	16/34399	5/199	0.00046513	0.0251256	2.51256	54.0185	2.555e-08	9.796e-07
PF07993	Male sterility protein	32/34399	5/199	0.00093026	0.0251256	2.51256	27.0093	1.093e-06	2.094e-05
PF08392	FAE1/Type III polyketide synthase-like protein	35/34399	5/199	0.00101747	0.0251256	2.51256	24.6942	1.737e-06	2.853e-05
PF04398	Protein of unknown function, DUF538	38/34399	5/199	0.00110468	0.0251256	2.51256	22.7446	2.648e-06	3.807e-05
PF00234	Protease inhibitor/seed storage/LTP family	26/34399	4/199	0.000755836	0.0201005	2.01005	26.5937	1.47e-05	0.0001879
PF00010	Helix-loop-helix DNA-binding domain	129/34399	4/199	0.00375011	0.0201005	2.01005	5.35998	0.00682	0.03137
PF01852	START domain	20/34399	3/199	0.000581412	0.0150754	1.50754	25.9289	0.0002022	0.001952
PF08541	3-Oxoacyl-[acyl-carrier-protein (ACP)] synthase III C terminal	20/34399	3/199	0.000581412	0.0150754	1.50754	25.9289	0.0002022	0.001952
PF04116	Fatty acid hydroxylase superfamily	23/34399	3/199	0.000668624	0.0150754	1.50754	22.5469	0.0003101	0.002743
PF01190	Pollen proteins Ole e I like	29/34399	3/199	0.000843048	0.0150754	1.50754	17.882	0.0006237	0.005123
PF03634	TCP family transcription factor	41/34399	3/199	0.0011919	0.0150754	1.50754	12.6482	0.001729	0.01131
PF00046	Homeobox domain	72/34399	3/199	0.00209308	0.0150754	1.50754	7.20247	0.008487	0.03754
PF00230	Major intrinsic protein	73/34399	3/199	0.00212215	0.0150754	1.50754	7.10381	0.008814	0.03754
PF08880	QLQ	7/34399	2/199	0.000203494	0.0100503	1.00503	49.3884	0.0006861	0.00526
PF05687	BES1/BZR1 plant transcription factor, N-terminal	11/34399	2/199	0.000319777	0.0100503	1.00503	31.429	0.00177	0.01131
PF00109	Beta-ketoacyl synthase, N-terminal domain	11/34399	2/199	0.000319777	0.0100503	1.00503	31.429	0.00177	0.01131
PF00397	WW domain	15/34399	2/199	0.000436059	0.0100503	1.00503	23.0479	0.003327	0.02014
PF12076	WAX2 C-terminal domain	20/34399	2/199	0.000581412	0.0100503	1.00503	17.2859	0.005908	0.02954
PF08879	WRC	21/34399	2/199	0.000610483	0.0100503	1.00503	16.4628	0.006505	0.03117
PF00407	Pathogenesis-related protein Bet v I family	26/34399	2/199	0.000755836	0.0100503	1.00503	13.2969	0.009878	0.04057
PF04535	Domain of unknown function (DUF588)	30/34399	2/199	0.000872118	0.0100503	1.00503	11.524	0.01302	0.04992
PF05496	Holliday junction DNA helicase ruvB N-terminus	1/34399	1/199	2.90706e-05	0.00502513	0.502513	172.859	0.005785	0.02954
PF13738	Pyridine nucleotide-disulphide oxidoreductase	1/34399	1/199	2.90706e-05	0.00502513	0.502513	172.859	0.005785	0.02954
PF17538	DNA Binding Domain (C-terminal) Leafy/Floricaula	1/34399	1/199	2.90706e-05	0.00502513	0.502513	172.859	0.005785	0.02954
PF01698	Floricaula / Leafy protein SAM domain	2/34399	1/199	5.81412e-05	0.00502513	0.502513	86.4296	0.01154	0.04575

## Sheet: lightseagreen_pfam
ID	Description	Database	Tester	Db	T	%	Enrichment	p-value	q-value
PF00249	Myb-like DNA-binding domain	337/34399	11/255	0.0097968	0.0431373	4.31373	4.4032	4.859e-05	0.001442
PF00722	Glycosyl hydrolases family 16	102/34399	5/255	0.0029652	0.0196078	1.96078	6.61265	0.000999	0.01482
PF00445	Ribonuclease T2 family	11/34399	4/255	0.000319777	0.0156863	1.56863	49.0538	9.34e-07	0.0001652
PF06075	Plant protein of unknown function (DUF936)	13/34399	4/255	0.000377918	0.0156863	1.56863	41.5071	2.001e-06	0.0001652
PF00656	Caspase domain	14/34399	4/255	0.000406989	0.0156863	1.56863	38.5423	2.785e-06	0.0001652
PF03007	Wax ester synthase-like Acyl-CoA acyltransferase domain	31/34399	4/255	0.000901189	0.0156863	1.56863	17.4062	7.928e-05	0.002004
PF07993	Male sterility protein	32/34399	4/255	0.00093026	0.0156863	1.56863	16.8623	9.008e-05	0.002004
PF00544	Pectate lyase	42/34399	4/255	0.00122097	0.0156863	1.56863	12.8474	0.0002645	0.005232
PF06955	Xyloglucan endo-transglycosylase (XET) C-terminus	73/34399	4/255	0.00212215	0.0156863	1.56863	7.39167	0.00215	0.02734
PF03552	Cellulose synthase	85/34399	4/255	0.002471	0.0156863	1.56863	6.34814	0.003733	0.03909
PF00394	Multicopper oxidase	103/34399	4/255	0.00299427	0.0156863	1.56863	5.23876	0.007353	0.04983
PF04669	Polysaccharide biosynthesis	5/34399	3/255	0.000145353	0.0117647	1.17647	80.9388	3.982e-06	0.0001772
PF14569	Zinc-binding RING-finger	8/34399	3/255	0.000232565	0.0117647	1.17647	50.5868	2.193e-05	0.0007809
PF00483	Nucleotidyl transferase	20/34399	3/255	0.000581412	0.0117647	1.17647	20.2347	0.0004181	0.007441
PF14416	PMR5 N terminal Domain	37/34399	3/255	0.00107561	0.0117647	1.17647	10.9377	0.002597	0.03081
PF01501	Glycosyl transferase family 8	39/34399	3/255	0.00113375	0.0117647	1.17647	10.3768	0.003021	0.03361
PF06974	Protein of unknown function (DUF1298)	45/34399	3/255	0.00130818	0.0117647	1.17647	8.9932	0.00454	0.044
PF13839	GDSL/SGNH-like Acyl-Esterase family found in Pmr5 and Cas1p	48/34399	3/255	0.00139539	0.0117647	1.17647	8.43113	0.005445	0.04846
PF00759	Glycosyl hydrolase family 9	54/34399	3/255	0.00156981	0.0117647	1.17647	7.49434	0.007559	0.04983
PF13716	Divergent CRAL/TRIO domain	5/34399	2/255	0.000145353	0.00784314	0.784314	53.9592	0.0005394	0.008728
PF12710	haloacid dehalogenase-like hydrolase	8/34399	2/255	0.000232565	0.00784314	0.784314	33.7245	0.001488	0.02038
PF05042	Caleosin related protein	14/34399	2/255	0.000406989	0.00784314	0.784314	19.2711	0.004697	0.044
PF03015	Male sterility protein	16/34399	2/255	0.00046513	0.00784314	0.784314	16.8623	0.006133	0.04983
PF00008	EGF-like domain	1/34399	1/255	2.90706e-05	0.00392157	0.392157	134.898	0.007413	0.04983
PF04554	Extensin-like region	1/34399	1/255	2.90706e-05	0.00392157	0.392157	134.898	0.007413	0.04983
PF11209	Protein of unknown function (DUF2993)	1/34399	1/255	2.90706e-05	0.00392157	0.392157	134.898	0.007413	0.04983
PF08378	Nuclease-related domain	1/34399	1/255	2.90706e-05	0.00392157	0.392157	134.898	0.007413	0.04983

## Sheet: Steelblue1_pfam
ID	Description	Database	Tester	Db	T	%	Enrichment	P-value	q-value
PF13193	AMP-binding enzyme C-terminal domain	46/34399	2/18	0.00133725	0.111111	11.1111	83.0894	0.000264	0.003139
PF00501	AMP-binding enzyme	117/34399	2/18	0.00340126	0.111111	11.1111	32.6676	0.001693	0.004355
PF01868	Domain of unknown function UPF0086	1/34399	1/18	2.90706e-05	0.0555556	5.55556	1911.06	0.0005233	0.003139
PF10559	Plug domain of Sec61p	2/34399	1/18	5.81412e-05	0.0555556	5.55556	955.528	0.001046	0.003139
PF10241	Uncharacterized conserved protein	2/34399	1/18	5.81412e-05	0.0555556	5.55556	955.528	0.001046	0.003139
PF09810	Exonuclease V - a 5 deoxyribonuclease	2/34399	1/18	5.81412e-05	0.0555556	5.55556	955.528	0.001046	0.003139
PF06093	Spt4/RpoE2 zinc finger	2/34399	1/18	5.81412e-05	0.0555556	5.55556	955.528	0.001046	0.003139
PF08523	Multiprotein bridging factor 1	5/34399	1/18	0.000145353	0.0555556	5.55556	382.211	0.002614	0.005228
PF08442	ATP-grasp domain	5/34399	1/18	0.000145353	0.0555556	5.55556	382.211	0.002614	0.005228
PF04227	Indigoidine synthase A like protein	6/34399	1/18	0.000174424	0.0555556	5.55556	318.509	0.003136	0.005644
PF01738	Dienelactone hydrolase family	9/34399	1/18	0.000261636	0.0555556	5.55556	212.34	0.0047	0.007691
PF00194	Eukaryotic-type carbonic anhydrase	13/34399	1/18	0.000377918	0.0555556	5.55556	147.004	0.006782	0.01011
PF01467	Cytidylyltransferase-like	14/34399	1/18	0.000406989	0.0555556	5.55556	136.504	0.007302	0.01011
PF02136	Nuclear transport factor 2 (NTF2) domain	18/34399	1/18	0.000523271	0.0555556	5.55556	106.17	0.009379	0.01188
PF00291	Pyridoxal-phosphate dependent enzyme	19/34399	1/18	0.000552342	0.0555556	5.55556	100.582	0.009898	0.01188
PF00150	Cellulase (glycosyl hydrolase family 5)	30/34399	1/18	0.000872118	0.0555556	5.55556	63.7019	0.01559	0.01753
PF13410	Glutathione S-transferase, C-terminal domain	34/34399	1/18	0.000988401	0.0555556	5.55556	56.2075	0.01765	0.01868
PF03822	NAF domain	51/34399	1/18	0.0014826	0.0555556	5.55556	37.4717	0.02636	0.02636

## Sheet: Chartreuse_pfam
ID	Description	Database	Tester	Db	T	%	Enrichment	p-value	q-value
PF13041	PPR repeat family	1176/34399	389/8070	0.034187	0.0482032	4.82032	1.40999	1.553e-14	2.398e-11
PF01535	PPR repeat	1140/34399	378/8070	0.0331405	0.0468401	4.68401	1.41338	2.508e-14	2.398e-11
PF14432	DYW family of nucleic acid deaminases	481/34399	172/8070	0.013983	0.0213135	2.13135	1.52425	6.514e-10	2.682e-07
PF12854	PPR repeat	422/34399	132/8070	0.0122678	0.0163569	1.63569	1.33332	0.0001337	0.009136
PF13812	Pentatricopeptide repeat domain	156/34399	61/8070	0.00453502	0.00755886	0.755886	1.66678	9.11e-06	0.001162
PF00125	Core histone H2A/H2B/H3/H4	95/34399	51/8070	0.00276171	0.0063197	0.63197	2.28833	1.889e-10	1.205e-07
PF02536	mTERF	125/34399	49/8070	0.00363383	0.00607187	0.607187	1.67093	6.111e-05	0.005587
PF00722	Glycosyl hydrolases family 16	102/34399	42/8070	0.0029652	0.00520446	0.520446	1.75518	5.305e-05	0.005342
PF00332	Glycosyl hydrolases family 17	94/34399	39/8070	0.00273264	0.00483271	0.483271	1.76852	7.922e-05	0.006314
PF00225	Kinesin motor domain	74/34399	38/8070	0.00215123	0.0047088	0.47088	2.18889	1.776e-07	3.397e-05
PF00230	Major intrinsic protein	73/34399	36/8070	0.00212215	0.00446097	0.446097	2.10209	1.316e-06	0.0002289
PF04043	Plant invertase/pectin methylesterase inhibitor	73/34399	32/8070	0.00212215	0.0039653	0.39653	1.86853	9.738e-05	0.007165
PF00134	Cyclin, N-terminal domain	62/34399	29/8070	0.00180238	0.00359356	0.359356	1.99379	4.85e-05	0.005154
PF07983	X8 domain	38/34399	27/8070	0.00110468	0.00334572	0.334572	3.02867	7.009e-10	2.682e-07
PF02984	Cyclin, C-terminal domain	45/34399	27/8070	0.00130818	0.00334572	0.334572	2.55755	1.688e-07	3.397e-05
PF00091	Tubulin/FtsZ family, GTPase domain	42/34399	26/8070	0.00122097	0.00322181	0.322181	2.63874	1.171e-07	2.799e-05
PF03168	Late embryogenesis abundant protein	53/34399	25/8070	0.00154074	0.00309789	0.309789	2.01065	0.0001334	0.009136
PF01593	Flavin containing amine oxidoreductase	44/34399	21/8070	0.00127911	0.00260223	0.260223	2.03441	0.0003688	0.02016
PF03000	NPH3 family	26/34399	20/8070	0.000755836	0.00247831	0.247831	3.27891	1.272e-08	4.057e-06
PF04570	zinc-finger of the FCS-type, C2-C2	27/34399	20/8070	0.000784907	0.00247831	0.247831	3.15746	3.818e-08	1.043e-05
PF00538	linker histone H1 and H5 family	34/34399	19/8070	0.000988401	0.0023544	0.23544	2.38203	4.662e-05	0.005154
PF02309	AUX/IAA family	38/34399	19/8070	0.00110468	0.0023544	0.23544	2.13129	0.0003298	0.01855
PF01596	O-methyltransferase	30/34399	17/8070	0.000872118	0.00210657	0.210657	2.41546	9.243e-05	0.007073
PF16211	C-terminus of histone H2A	31/34399	17/8070	0.000901189	0.00210657	0.210657	2.33754	0.00016	0.0102
PF05512	AWPM-19-like family	24/34399	16/8070	0.000697695	0.00198265	0.198265	2.84172	8.414e-06	0.00115
PF03953	Tubulin C-terminal domain	25/34399	14/8070	0.000726765	0.00173482	0.173482	2.38704	0.0004572	0.02429
PF08646	Replication factor-A C terminal domain	14/34399	12/8070	0.000406989	0.00148699	0.148699	3.65364	1.544e-06	0.0002462
PF08372	Plant phosphoribosyltransferase C-terminal	16/34399	12/8070	0.00046513	0.00148699	0.148699	3.19693	1.901e-05	0.002273
PF05183	RNA dependent RNA polymerase	15/34399	11/8070	0.000436059	0.00136307	0.136307	3.12589	6.134e-05	0.005587
PF14379	MYB-CC type transfactor, LHEQLE motif	16/34399	11/8070	0.00046513	0.00136307	0.136307	2.93052	0.0001544	0.01019
PF03759	PRONE (Plant-specific Rop nucleotide exchanger)	13/34399	10/8070	0.000377918	0.00123916	0.123916	3.27891	7.021e-05	0.006105
PF00504	Chlorophyll A-B binding protein	16/34399	10/8070	0.00046513	0.00123916	0.123916	2.66411	0.0009654	0.04104
PF17207	MCM OB domain	9/34399	9/8070	0.000261636	0.00111524	0.111524	4.26258	2.145e-06	0.0003157
PF03649	Uncharacterised protein family (UPF0014)	11/34399	9/8070	0.000319777	0.00111524	0.111524	3.48756	7.351e-05	0.006114
PF14309	Domain of unknown function (DUF4378)	10/34399	8/8070	0.000290706	0.000991326	0.0991326	3.41006	0.0002583	0.01497
PF10497	Zinc-finger domain of monoamine-oxidase A repressor R1	11/34399	8/8070	0.000319777	0.000991326	0.0991326	3.10006	0.000751	0.03504
PF00488	MutS domain V	11/34399	8/8070	0.000319777	0.000991326	0.0991326	3.10006	0.000751	0.03504
PF14551	MCM N-terminal domain	8/34399	7/8070	0.000232565	0.00086741	0.086741	3.72976	0.0002482	0.01484
PF02037	SAP domain	9/34399	7/8070	0.000261636	0.00086741	0.086741	3.31534	0.0008887	0.04048
PF07224	Chlorophyllase	6/34399	6/8070	0.000174424	0.000743494	0.0743494	4.26258	0.0001665	0.01027
PF17450	Alpha galactosidase A C-terminal beta sandwich domain	7/34399	6/8070	0.000203494	0.000743494	0.0743494	3.65364	0.0009311	0.04048
PF08670	MEKHLA domain	7/34399	6/8070	0.000203494	0.000743494	0.0743494	3.65364	0.0009311	0.04048
PF03104	DNA polymerase family B, exonuclease domain	5/34399	5/8070	0.000145353	0.000619579	0.0619579	4.26258	0.0007099	0.03482
PF05558	DREPP plasma membrane polypeptide	5/34399	5/8070	0.000145353	0.000619579	0.0619579	4.26258	0.0007099	0.03482
PF04005	Hus1-like protein	5/34399	5/8070	0.000145353	0.000619579	0.0619579	4.26258	0.0007099	0.03482

[truncated: 6 more sheets: paleturquoise_pfam, aquamarine1_pfam, Lightgoldenrod4_pfam, Bisque2_pfam, darkorange4_pfam, slateblue2_pfam]
